# Supplementary material for: Characterization of 3D organotypic epithelial tissues reveals tonsil-specific differences in tonic interferon signaling
Source: PLoS One. 2023 Oct 4;18(10):e0292368. doi: 10.1371/journal.pone.0292368 (PMC10550192; doi:10.1371/journal.pone.0292368)
Supplement: S1 File — Tab-delimited gene-level read counts, based on the human reference genome GRCh38, for all RNA-seq samples (n = 9). (TXT) [file pone.0292368.s010.txt]

Geneid	C1	C2	C3	F1	F2	F3	T1	T2	T3
ENSG00000223972	0	0	0	0	0	0	0	0	1
ENSG00000227232	61	77	168	147	192	107	111	83	128
ENSG00000278267	6	8	40	11	40	17	14	13	13
ENSG00000243485	0	0	0	0	0	0	0	0	3
ENSG00000284332	0	0	0	0	0	0	0	0	0
ENSG00000237613	0	0	0	0	0	0	0	2	0
ENSG00000268020	0	0	0	0	0	0	0	0	0
ENSG00000240361	0	0	0	0	2	0	0	0	0
ENSG00000186092	0	0	0	0	0	0	0	0	0
ENSG00000238009	1	0	0	3	1	0	0	0	2
ENSG00000239945	0	0	0	0	0	0	0	0	0
ENSG00000233750	0	2	8	0	9	8	10	1	1
ENSG00000268903	17	26	64	7	31	37	31	33	26
ENSG00000269981	3	34	73	14	45	22	53	25	12
ENSG00000239906	0	5	14	0	9	2	14	5	3
ENSG00000241860	3	2	9	2	6	10	8	4	1
ENSG00000222623	0	0	0	0	0	0	0	2	0
ENSG00000241599	0	0	0	0	0	0	0	2	0
ENSG00000279928	0	2	0	0	0	0	0	1	1
ENSG00000279457	166	175	672	204	421	184	245	310	173
ENSG00000273874	0	0	0	0	1	0	0	0	0
ENSG00000228463	13	5	22	31	8	4	7	21	8
ENSG00000236679	0	0	4	0	0	3	0	0	5
ENSG00000236601	0	0	0	0	1	0	0	0	0
ENSG00000237094	5	21	60	12	53	16	27	23	24
ENSG00000269732	0	0	0	0	0	0	0	0	0
ENSG00000284733	0	0	0	0	0	0	0	0	0
ENSG00000233653	0	0	0	0	0	0	0	0	0
ENSG00000250575	0	1	0	0	2	2	2	0	1
ENSG00000278757	0	0	0	0	2	0	0	0	0
ENSG00000230021	11	6	11	16	12	6	8	25	8
ENSG00000235146	0	0	0	0	0	0	0	0	0
ENSG00000225972	102	20	146	2416	8	36	13	18	9
ENSG00000225630	1644	1402	5432	801	1478	1655	2328	1544	953
ENSG00000237973	920	919	2590	587	827	950	1249	975	517
ENSG00000278791	0	0	0	0	0	0	0	0	0
ENSG00000229344	4	4	13	1	5	1	6	2	0
ENSG00000240409	0	0	0	0	1	1	0	0	0
ENSG00000248527	11014	8105	25945	5446	5235	7735	11950	12873	4118
ENSG00000198744	8	8	23	6	9	12	6	17	1
ENSG00000268663	0	0	0	0	0	0	0	0	0
ENSG00000284662	0	0	0	0	0	0	0	0	0
ENSG00000229376	0	1	0	0	0	0	1	4	0
ENSG00000228327	60	83	119	72	89	75	96	123	60
ENSG00000223181	0	0	0	0	0	0	0	0	0
ENSG00000229905	0	0	0	0	0	0	0	0	0
ENSG00000237491	5	10	13	16	3	15	11	5	8
ENSG00000285268	0	0	0	0	0	0	0	0	0
ENSG00000230092	9	7	9	11	3	12	9	3	1
ENSG00000177757	9	2	0	4	6	2	4	2	6
ENSG00000228794	243	226	166	235	243	209	235	194	149
ENSG00000225880	1	6	4	13	15	9	4	4	3
ENSG00000230368	0	0	0	0	0	1	0	0	0
ENSG00000234711	0	0	0	3	1	0	0	0	0
ENSG00000283040	0	0	0	0	0	0	0	0	0
ENSG00000272438	1	6	5	0	0	1	2	7	0
ENSG00000230699	5	12	31	0	5	1	7	22	1
ENSG00000241180	3	0	0	0	0	0	0	0	0
ENSG00000223764	36	33	91	0	5	2	57	87	116
ENSG00000187634	7	12	35	2	3	4	61	26	41
ENSG00000188976	2464	3027	2348	2983	3603	2252	2559	2984	1933
ENSG00000187961	380	595	1206	335	511	473	728	720	392
ENSG00000187583	749	1296	1727	892	1410	813	981	1819	1077
ENSG00000187642	373	531	857	336	518	332	448	726	351
ENSG00000272512	72	71	148	10	49	47	148	145	2
ENSG00000188290	1238	1534	1589	477	736	500	1711	1575	778
ENSG00000187608	2077	5002	3605	3843	1455	4523	471	1107	282
ENSG00000231702	0	0	0	1	0	0	0	0	0
ENSG00000224969	6	2	19	3	1	5	4	2	0
ENSG00000188157	12644	15706	12035	9645	8365	7106	15228	18037	7229
ENSG00000242590	0	0	0	0	0	0	0	0	0
ENSG00000217801	85	87	222	34	50	88	102	218	196
ENSG00000273443	0	12	50	2	5	4	4	32	3
ENSG00000237330	254	314	218	161	143	300	343	348	445
ENSG00000131591	355	457	737	351	537	386	578	654	311
ENSG00000285812	6	9	7	13	4	9	2	5	3
ENSG00000223823	0	0	0	0	0	1	0	0	0
ENSG00000207730	0	13	39	12	35	13	33	65	11
ENSG00000207607	0	12	33	12	26	15	25	41	8
ENSG00000198976	5	26	85	15	37	15	46	81	20
ENSG00000272141	56	100	349	85	181	140	161	293	144
ENSG00000205231	0	0	2	0	0	1	2	0	0
ENSG00000162571	0	0	0	0	2	0	1	5	1
ENSG00000186891	0	3	6	1	5	8	1	0	1
ENSG00000186827	2	0	9	1	0	2	3	0	0
ENSG00000078808	4709	4602	3051	3029	3514	2820	5024	4878	2419
ENSG00000176022	782	867	509	593	761	491	903	680	308
ENSG00000184163	11	22	37	11	28	22	14	20	8
ENSG00000260179	1	2	10	4	5	5	19	11	2
ENSG00000160087	976	968	763	1099	1205	975	1256	1218	768
ENSG00000230415	2	11	29	3	7	8	8	16	3
ENSG00000162572	31	90	187	85	109	54	82	93	34
ENSG00000131584	1685	2302	4587	2079	3169	2054	3127	3608	2017
ENSG00000278073	0	0	0	0	0	0	0	0	0
ENSG00000169972	195	244	148	280	305	230	341	282	297
ENSG00000127054	1618	2010	2146	1947	2361	1841	2006	2477	1422
ENSG00000283712	0	0	0	0	0	0	0	0	0
ENSG00000240731	56	104	188	67	108	105	70	113	53
ENSG00000224051	834	905	645	1145	1111	1091	1223	941	1140
ENSG00000169962	14	27	27	19	26	13	23	50	71
ENSG00000107404	2020	2956	3262	2802	3067	2476	3315	3201	2488
ENSG00000284372	0	0	0	0	0	0	0	0	0
ENSG00000162576	325	350	729	250	312	388	302	727	299
ENSG00000175756	1178	1644	1030	1527	1504	1300	1623	1564	1107
ENSG00000223663	0	0	1	0	0	0	0	0	0
ENSG00000221978	3269	4688	8018	4014	6620	4664	5476	5955	2909
ENSG00000224870	266	350	303	386	451	404	362	411	227
ENSG00000242485	957	978	699	929	1054	918	937	1054	588
ENSG00000264293	0	0	0	0	0	0	0	0	0
ENSG00000272455	50	66	57	59	84	52	63	47	11
ENSG00000235098	430	335	295	506	553	546	940	1031	467
ENSG00000225905	0	0	0	6	0	17	4	8	1
ENSG00000205116	0	3	0	15	6	0	0	0	3
ENSG00000225285	2	2	0	3	2	4	6	10	14
ENSG00000179403	1655	1766	799	1669	2247	2393	2034	2432	1694
ENSG00000215915	110	47	61	61	58	58	50	145	23
ENSG00000160072	523	979	1821	1191	1283	899	796	1048	489
ENSG00000284740	15	2	2	7	3	5	3	2	4
ENSG00000197785	848	901	1057	1062	1080	761	1196	808	535
ENSG00000205090	51	43	27	12	37	35	40	36	3
ENSG00000160075	2598	2583	1468	2688	2570	2582	2461	2687	1715
ENSG00000215014	16	12	19	14	21	14	9	9	16
ENSG00000274481	0	0	0	0	0	0	0	0	0
ENSG00000228594	225	269	144	215	301	279	238	179	106
ENSG00000272106	101	82	48	104	117	99	58	75	77
ENSG00000197530	891	1342	2239	1103	1720	1393	1516	1487	1037
ENSG00000189409	0	0	0	0	0	0	1	0	0
ENSG00000248333	878	836	702	787	912	878	1008	1032	599
ENSG00000272004	0	0	0	2	4	4	0	2	1
ENSG00000189339	1933	1331	1358	1223	1247	1173	1930	2048	747
ENSG00000269737	33	23	105	22	26	30	24	44	10
ENSG00000215914	3	0	4	0	0	18	0	7	0
ENSG00000008128	16	31	70	16	62	38	17	42	21
ENSG00000268575	64	49	43	40	37	38	57	71	19
ENSG00000227775	0	6	14	5	5	4	5	8	1
ENSG00000215790	325	550	141	219	613	479	235	285	102
ENSG00000008130	1701	1806	1607	1820	2096	1924	2266	1847	995
ENSG00000078369	14851	12873	6130	9894	9579	6531	12239	11465	7560
ENSG00000231050	0	4	8	1	2	0	3	1	0
ENSG00000169885	0	5	20	2	6	2	5	6	1
ENSG00000178821	9	4	1	6	0	0	4	8	5
ENSG00000142609	0	0	0	0	0	0	2	0	0
ENSG00000233542	0	0	0	0	0	0	0	0	0
ENSG00000187730	0	0	0	1	0	0	0	0	0
ENSG00000226969	0	0	0	0	0	0	0	0	0
ENSG00000067606	870	1043	619	705	932	768	992	950	637
ENSG00000271806	9	2	6	3	3	3	0	0	0
ENSG00000182873	26	52	62	30	67	39	40	59	21
ENSG00000162585	525	680	608	526	657	358	561	631	354
ENSG00000234396	0	0	0	0	0	0	0	0	0
ENSG00000157933	2658	2495	1510	1978	2467	2065	2365	2771	1436
ENSG00000116151	193	236	193	221	371	229	167	210	104
ENSG00000272161	0	0	0	0	3	0	0	0	0
ENSG00000269896	46	92	59	40	97	47	42	62	30
ENSG00000272420	6	1	0	4	9	2	3	5	1
ENSG00000157916	2713	2990	2739	3197	3659	3357	3087	3238	2352
ENSG00000157911	262	305	186	321	408	273	255	371	230
ENSG00000149527	359	674	727	561	506	282	702	692	382
ENSG00000224387	0	0	1	0	0	0	1	1	0
ENSG00000229393	0	1	1	0	1	0	0	0	0
ENSG00000157881	9	10	14	12	10	23	23	13	3
ENSG00000197921	0	0	0	1	0	0	0	0	0
ENSG00000272449	1	0	0	0	0	0	0	0	0
ENSG00000238164	0	0	0	0	0	0	0	0	1
ENSG00000157873	6	39	10	91	9	8	14	36	5
ENSG00000225931	0	0	0	0	0	0	0	0	0
ENSG00000228037	0	0	0	0	0	0	0	0	0
ENSG00000157870	8	70	18	14	20	16	12	10	10
ENSG00000142606	0	0	4	0	3	0	0	1	0
ENSG00000237058	0	0	0	0	0	0	0	0	0
ENSG00000215912	0	0	0	0	0	0	0	0	0
ENSG00000285945	0	0	0	0	0	0	0	0	0
ENSG00000283259	0	0	0	0	0	0	0	0	0
ENSG00000233234	0	0	0	0	0	0	0	0	0
ENSG00000231630	0	0	0	0	0	0	0	0	0
ENSG00000284745	0	0	0	0	0	0	0	0	0
ENSG00000169717	0	0	0	0	0	0	0	0	0
ENSG00000177133	0	0	0	0	0	0	0	0	0
ENSG00000142611	5	1	0	2	0	0	0	0	0
ENSG00000283572	0	0	0	0	0	0	0	0	0
ENSG00000226286	0	0	0	0	0	0	0	0	0
ENSG00000279839	0	0	0	0	0	0	0	0	0
ENSG00000272235	0	0	0	0	0	0	0	0	0
ENSG00000130762	805	674	725	855	1400	965	969	848	506
ENSG00000272088	0	0	0	4	1	0	0	1	0
ENSG00000162591	243	305	355	272	268	233	393	456	118
ENSG00000207776	0	0	0	0	0	0	0	0	0
ENSG00000238260	2	0	8	0	9	0	1	5	0
ENSG00000158109	2194	1847	1095	1836	1994	1491	2715	2182	1520
ENSG00000116213	496	431	456	331	481	340	525	471	289
ENSG00000078900	22	25	19	99	72	120	189	190	67
ENSG00000227589	0	0	0	0	0	0	1	0	0
ENSG00000235131	0	0	0	1	2	0	0	0	0
ENSG00000227372	372	382	428	374	385	305	332	392	124
ENSG00000276189	0	0	0	0	0	0	0	0	0
ENSG00000162592	0	0	0	0	0	0	0	0	0
ENSG00000235169	9	9	7	10	2	10	21	19	5
ENSG00000130764	1730	1525	866	1562	1853	1332	1622	1583	878
ENSG00000266075	3	2	10	3	4	4	6	0	2
ENSG00000272153	2	20	36	10	35	31	24	10	8
ENSG00000116198	1559	1159	718	1065	1281	895	1294	1363	655
ENSG00000169598	96	58	64	85	91	61	140	138	60
ENSG00000198912	414	467	436	477	566	389	441	507	234
ENSG00000236423	15	14	30	11	11	14	6	12	1
ENSG00000233304	0	0	0	0	0	0	0	0	0
ENSG00000226374	0	0	0	0	0	0	0	0	0
ENSG00000284668	0	0	0	0	0	0	0	0	0
ENSG00000284703	0	0	0	0	0	0	0	0	0
ENSG00000229280	0	0	0	0	0	0	0	0	0
ENSG00000235054	0	0	0	0	0	0	0	0	0
ENSG00000284694	0	0	0	0	0	0	0	0	0
ENSG00000227169	0	0	0	0	0	0	0	0	0
ENSG00000232596	0	0	0	0	0	0	0	0	0
ENSG00000196581	127	120	97	518	232	50	392	296	162
ENSG00000284739	0	0	0	0	0	0	0	0	0
ENSG00000284674	0	0	0	0	0	0	0	0	0
ENSG00000231510	0	0	0	0	0	0	0	0	0
ENSG00000284616	0	0	0	0	0	0	0	0	0
ENSG00000284692	0	0	0	0	0	0	0	0	0
ENSG00000284666	0	0	0	0	0	0	0	0	0
ENSG00000260972	0	0	0	0	0	0	0	0	0
ENSG00000283356	0	0	0	0	0	0	0	0	0
ENSG00000236948	0	0	0	0	0	0	0	0	0
ENSG00000264341	0	0	0	0	0	0	0	0	0
ENSG00000264101	0	0	0	0	0	0	1	0	0
ENSG00000131697	379	468	415	322	498	298	333	342	176
ENSG00000069424	102	74	84	37	41	65	94	81	15
ENSG00000116254	0	1	15	2	1	0	1	3	0
ENSG00000285629	0	0	0	0	1	0	0	0	0
ENSG00000116251	2620	3337	1294	3194	3873	2789	3364	3308	1971
ENSG00000226944	12	4	15	1	2	2	8	15	6
ENSG00000158286	376	883	1502	332	790	447	755	1043	262
ENSG00000116237	3673	3090	1769	3171	3090	3308	3292	3397	2275
ENSG00000225077	1	13	3	8	2	3	3	3	2
ENSG00000173673	0	0	0	0	0	0	0	0	0
ENSG00000158292	2244	2508	1319	875	1390	915	2022	1311	1123
ENSG00000097021	1070	1773	883	2255	1542	1156	1036	681	1165
ENSG00000271746	0	0	0	0	0	0	0	0	0
ENSG00000069812	7896	9023	5427	5482	8105	4012	7983	5589	4151
ENSG00000187017	1354	1777	1543	563	1505	987	1181	1000	761
ENSG00000265392	0	0	0	0	0	0	0	0	0
ENSG00000231868	8	45	66	9	34	37	15	22	13
ENSG00000215788	647	1089	3377	1185	1482	892	1207	1173	996
ENSG00000171680	3090	3612	6627	5016	3901	2283	4494	3672	2838
ENSG00000162408	643	654	404	636	717	495	496	553	311
ENSG00000253022	0	0	0	0	0	0	0	0	0
ENSG00000229519	1	3	1	3	7	2	2	4	2
ENSG00000173662	0	3	0	0	3	0	3	0	1
ENSG00000204859	322	398	455	296	404	364	397	415	220
ENSG00000162413	3265	3172	2350	2495	3134	2277	2318	2800	2175
ENSG00000116273	824	656	464	716	828	755	800	745	617
ENSG00000041988	222	167	172	191	152	207	224	186	150
ENSG00000007923	967	1064	784	1159	1185	852	1104	1092	560
ENSG00000228750	0	0	0	0	0	0	0	0	0
ENSG00000284744	0	0	0	0	0	0	0	0	0
ENSG00000237436	0	1	1	3	2	4	5	3	0
ENSG00000171735	607	544	254	349	357	352	596	566	305
ENSG00000227950	0	0	0	0	0	0	0	0	0
ENSG00000237365	0	0	0	0	0	0	0	0	0
ENSG00000207056	0	0	0	0	0	0	0	0	0
ENSG00000237402	0	0	0	0	0	0	0	0	0
ENSG00000237728	0	0	0	0	0	0	0	0	0
ENSG00000225126	0	0	0	0	0	0	0	0	0
ENSG00000270171	0	0	0	0	0	0	0	0	0
ENSG00000270035	0	0	0	0	3	0	0	6	0
ENSG00000269978	0	0	6	0	1	0	0	0	0
ENSG00000049245	4644	3736	2214	3406	3251	2580	3820	4146	2308
ENSG00000269925	11	6	11	6	8	18	2	4	10
ENSG00000049246	234	279	177	247	230	209	424	653	202
ENSG00000236266	1	1	2	0	0	0	1	1	0
ENSG00000049247	0	0	0	0	16	0	0	13	0
ENSG00000049249	3	5	2	13	4	0	10	6	11
ENSG00000270330	0	0	0	0	0	0	0	0	0
ENSG00000116288	2171	2512	1194	2181	1995	1601	2360	2223	1179
ENSG00000200344	0	2	3	2	1	2	0	0	0
ENSG00000284747	4	6	6	9	11	6	3	17	0
ENSG00000284716	0	4	0	0	0	0	0	0	0
ENSG00000116285	6142	5071	2239	3591	4402	2684	2831	3178	1519
ENSG00000238290	9	9	9	0	2	2	1	0	0
ENSG00000232848	0	0	0	0	0	0	0	0	0
ENSG00000229305	0	0	0	0	0	0	0	0	0
ENSG00000227634	0	0	0	0	0	1	1	0	0
ENSG00000200975	0	0	0	0	0	0	0	0	0
ENSG00000233645	0	0	0	0	0	0	0	0	0
ENSG00000251977	0	0	0	0	0	0	0	0	0
ENSG00000162426	6	1	1	2	1	0	1	4	4
ENSG00000252254	0	0	0	0	0	0	0	1	0
ENSG00000142599	2898	2410	1324	1476	2720	1927	2493	2441	1282
ENSG00000232912	1	0	4	0	3	1	3	3	0
ENSG00000221083	0	0	0	0	0	0	0	0	0
ENSG00000270282	0	0	0	0	0	0	0	0	0
ENSG00000234619	0	0	0	0	0	0	0	0	0
ENSG00000224315	0	2	0	0	0	0	0	0	0
ENSG00000222511	0	0	0	0	0	0	0	0	0
ENSG00000226545	0	0	0	0	0	2	0	0	0
ENSG00000228423	0	0	0	0	0	0	0	0	0
ENSG00000229716	0	0	0	0	0	0	0	0	0
ENSG00000074800	34862	40922	17364	32792	33821	23032	32834	33016	17271
ENSG00000274258	0	0	0	1	5	0	0	0	0
ENSG00000230679	0	1	0	3	0	0	0	0	0
ENSG00000201725	0	0	0	0	0	0	0	0	0
ENSG00000238249	0	0	0	0	0	0	0	0	0
ENSG00000232208	0	0	0	0	0	0	0	0	0
ENSG00000232663	0	0	0	0	0	0	0	0	0
ENSG00000131686	3	8	22	1	9	0	0	11	0
ENSG00000265141	0	0	0	0	0	0	0	0	0
ENSG00000197241	0	0	5	0	0	0	0	0	0
ENSG00000142583	160	51	95	71	21	164	11	15	17
ENSG00000252404	0	0	0	0	0	0	0	0	0
ENSG00000180758	3646	3493	2215	2050	2633	2449	2848	2439	1696
ENSG00000228526	208	404	730	225	384	379	380	438	262
ENSG00000284357	0	0	0	0	0	0	0	0	0
ENSG00000234546	47	65	56	71	42	49	76	65	43
ENSG00000049239	1695	1230	890	973	975	1439	2346	2047	1070
ENSG00000171621	1273	1112	530	615	923	583	1701	1264	627
ENSG00000284652	0	2	0	0	0	0	4	0	4
ENSG00000284693	3	12	8	2	8	1	13	15	6
ENSG00000252956	0	0	0	0	0	0	0	0	0
ENSG00000235263	1	0	0	0	0	0	0	0	0
ENSG00000171612	209	208	80	269	243	289	144	193	79
ENSG00000231181	0	4	1	1	0	1	2	2	0
ENSG00000188807	211	245	182	207	220	226	215	192	110
ENSG00000171608	437	553	422	414	307	146	443	508	381
ENSG00000179840	0	0	0	0	0	0	0	0	0
ENSG00000233268	0	0	0	0	0	0	0	0	0
ENSG00000231789	1	0	0	2	1	1	5	4	1
ENSG00000171603	11425	10734	5962	8420	7041	4785	10713	12551	6788
ENSG00000271264	0	0	0	0	0	0	0	0	1
ENSG00000280113	0	1	0	0	0	0	1	0	0
ENSG00000178585	1568	1822	1152	3033	2237	1862	1939	2369	2591
ENSG00000223989	0	0	0	0	0	0	0	0	0
ENSG00000285701	0	1	2	1	2	0	0	0	2
ENSG00000162441	1091	1010	560	1071	1224	965	956	1099	682
ENSG00000228150	9	7	3	9	9	4	7	5	1
ENSG00000173614	444	477	264	340	522	276	528	571	286
ENSG00000202415	9	3	1	0	4	1	3	0	2
ENSG00000283611	0	0	0	1	4	0	0	0	0
ENSG00000265521	0	0	0	0	1	0	0	0	0
ENSG00000241326	0	0	0	0	0	0	0	0	0
ENSG00000162444	5	10	32	73	40	61	4	10	42
ENSG00000130939	2133	1553	921	1608	2081	1402	1858	2077	1193
ENSG00000224340	0	0	0	0	0	0	0	0	0
ENSG00000233623	0	0	0	0	2	0	0	0	5
ENSG00000201746	0	2	3	0	0	2	0	0	0
ENSG00000054523	3736	3115	1326	2304	2703	1958	2760	4784	2599
ENSG00000264881	0	0	0	0	0	0	0	0	0
ENSG00000199562	4	1	11	1	0	0	0	1	0
ENSG00000264501	0	0	0	0	0	0	0	0	0
ENSG00000284735	19	22	8	5	6	9	8	24	15
ENSG00000284642	9	18	7	12	10	7	33	24	12
ENSG00000142657	8656	7185	6388	7297	7403	11215	10019	13385	8393
ENSG00000271989	0	1	0	4	0	0	0	1	0
ENSG00000251503	4	0	4	1	1	2	1	1	1
ENSG00000175279	12	39	13	23	26	31	21	20	22
ENSG00000241563	0	1	0	5	3	3	6	0	0
ENSG00000160049	1883	1683	841	1718	1841	1335	2225	1776	1016
ENSG00000203469	0	0	0	0	0	0	0	0	0
ENSG00000142655	711	777	504	776	888	601	878	845	552
ENSG00000243267	0	2	0	0	1	1	4	0	0
ENSG00000130940	742	988	533	990	1280	1031	776	938	567
ENSG00000272078	17	18	40	23	55	25	19	28	17
ENSG00000225158	0	0	0	0	0	0	0	0	0
ENSG00000175262	0	0	0	1	0	0	0	0	0
ENSG00000215785	0	0	0	1	0	0	0	0	3
ENSG00000120948	2038	1892	1265	1926	2058	1730	2031	2187	1141
ENSG00000277726	0	0	0	0	0	0	3	0	0
ENSG00000009724	16	52	65	27	47	48	36	47	12
ENSG00000271895	13	23	15	16	14	14	16	19	11
ENSG00000116649	1376	1318	712	1251	1389	865	1174	1049	614
ENSG00000171824	1297	1077	735	1139	1231	783	1252	1316	719
ENSG00000226849	4	2	3	0	1	0	2	3	0
ENSG00000230337	2	1	4	1	4	0	6	1	3
ENSG00000198793	2560	2062	1426	2015	2141	1509	2311	2131	1077
ENSG00000225602	0	0	0	0	0	0	1	0	0
ENSG00000253086	0	0	0	0	0	0	0	0	0
ENSG00000171819	0	0	2	0	0	1	0	0	0
ENSG00000207451	0	0	0	0	0	0	0	0	0
ENSG00000238173	0	0	0	1	0	0	0	0	0
ENSG00000120942	379	386	209	365	504	338	364	389	239
ENSG00000238199	0	0	0	2	0	0	1	2	1
ENSG00000284646	0	0	0	3	2	4	0	0	3
ENSG00000224338	0	0	0	0	0	0	0	0	0
ENSG00000204624	14	16	12	2	0	0	0	46	2
ENSG00000285833	0	0	0	0	0	0	0	0	0
ENSG00000235643	0	0	4	0	0	0	0	0	0
ENSG00000284708	0	3	10	0	2	0	3	0	1
ENSG00000116661	335	524	456	190	142	167	577	321	281
ENSG00000132879	423	514	673	408	575	387	504	529	348
ENSG00000116663	433	387	241	341	346	328	404	349	257
ENSG00000116670	295	405	208	273	270	223	305	285	139
ENSG00000162490	50	63	16	1	10	14	20	7	4
ENSG00000177674	1287	1731	1158	1568	1694	1742	1492	1397	901
ENSG00000215910	0	0	0	0	0	0	0	0	0
ENSG00000177553	0	0	0	0	0	0	0	0	0
ENSG00000177000	697	808	571	1182	1272	1005	795	768	540
ENSG00000011021	293	315	389	293	355	244	235	358	210
ENSG00000276470	0	0	0	0	0	0	0	0	0
ENSG00000278852	0	0	0	0	0	0	0	0	0
ENSG00000175206	1	2	4	0	4	5	0	6	0
ENSG00000275915	0	0	0	0	0	0	0	0	0
ENSG00000120937	0	0	0	0	0	0	0	0	0
ENSG00000224904	0	0	0	0	0	0	0	0	0
ENSG00000285646	0	1	0	2	3	0	7	0	0
ENSG00000199347	0	0	0	0	0	0	0	0	0
ENSG00000201801	0	0	0	0	0	0	0	4	0
ENSG00000116685	2233	2049	1168	1756	1903	1671	2129	2179	1230
ENSG00000083444	2579	2468	1354	1273	1224	930	2363	2493	954
ENSG00000116688	5479	4770	3012	5089	5376	4705	5118	4637	2902
ENSG00000270914	0	0	0	0	0	0	0	0	0
ENSG00000116691	265	370	346	314	359	260	316	355	202
ENSG00000202461	6	1	6	1	2	0	0	4	2
ENSG00000276869	0	0	0	0	0	0	0	0	0
ENSG00000243539	0	0	0	0	0	0	0	0	0
ENSG00000120949	0	0	0	1	0	0	1	0	0
ENSG00000201135	0	0	0	0	0	0	0	0	0
ENSG00000227875	0	0	0	0	0	0	0	0	0
ENSG00000285604	0	0	0	0	0	0	0	0	0
ENSG00000283789	0	0	0	0	0	0	0	0	0
ENSG00000028137	16	1	15	0	0	1	0	4	0
ENSG00000263676	0	0	0	0	0	0	0	0	0
ENSG00000225196	0	0	0	0	0	0	0	0	0
ENSG00000252969	0	0	0	0	0	0	0	0	0
ENSG00000048707	4951	3346	2150	3360	4767	3019	3465	3836	1934
ENSG00000239149	9	3	7	2	6	10	5	2	2
ENSG00000229484	2	0	0	0	0	0	0	0	0
ENSG00000162496	5954	6106	3492	2298	4411	4540	5131	4451	1309
ENSG00000221340	1	12	29	3	4	11	6	4	0
ENSG00000276830	0	4	5	0	2	5	2	2	3
ENSG00000272482	138	115	90	47	75	95	131	75	4
ENSG00000204518	0	0	0	0	0	0	0	0	0
ENSG00000226166	0	0	0	0	0	0	0	0	0
ENSG00000188984	0	0	0	0	0	0	0	0	0
ENSG00000157330	0	0	0	0	0	0	0	0	0
ENSG00000116726	3	0	0	0	0	0	0	0	0
ENSG00000116721	0	0	0	0	0	0	0	0	0
ENSG00000228338	0	0	0	0	0	0	0	0	0
ENSG00000239810	0	0	0	0	0	0	0	0	0
ENSG00000231103	0	0	0	0	0	0	0	0	0
ENSG00000179172	0	0	0	0	0	0	0	0	0
ENSG00000120952	0	0	0	0	0	0	0	0	0
ENSG00000243073	0	0	0	0	0	0	0	0	0
ENSG00000187545	0	0	0	0	0	0	0	0	0
ENSG00000204510	0	0	0	0	0	0	0	0	0
ENSG00000207434	0	0	0	0	0	0	0	0	0
ENSG00000234064	0	0	0	0	0	0	0	0	0
ENSG00000232423	0	0	0	0	0	0	0	0	0
ENSG00000274178	0	0	0	0	0	0	0	0	0
ENSG00000274764	0	0	0	0	0	0	0	0	0
ENSG00000277058	0	0	0	0	0	0	0	0	0
ENSG00000229571	0	0	0	0	0	0	0	0	0
ENSG00000277862	0	0	0	0	0	0	0	0	0
ENSG00000236179	0	0	0	0	0	0	0	0	0
ENSG00000275774	0	0	0	0	0	0	0	0	0
ENSG00000229978	0	0	0	0	0	0	0	0	0
ENSG00000233336	0	0	0	0	0	0	0	0	0
ENSG00000280267	0	0	0	0	0	0	0	0	0
ENSG00000179412	0	0	0	0	0	0	0	0	0
ENSG00000204505	0	0	0	0	0	0	0	0	0
ENSG00000279169	0	0	0	0	0	0	0	0	0
ENSG00000279804	0	0	0	0	0	0	0	0	0
ENSG00000250894	0	0	0	0	0	0	0	0	0
ENSG00000270601	0	0	0	0	0	0	0	0	0
ENSG00000231219	0	0	0	0	0	0	0	0	0
ENSG00000207511	0	0	0	0	0	0	0	0	0
ENSG00000182330	0	0	0	0	0	0	0	0	0
ENSG00000237700	0	0	0	0	0	0	0	0	0
ENSG00000204501	0	0	0	0	0	0	0	0	0
ENSG00000228229	0	0	0	0	0	0	0	0	0
ENSG00000204481	0	0	0	0	0	0	0	0	0
ENSG00000204480	0	0	0	0	0	0	0	0	0
ENSG00000204479	0	0	0	0	0	0	0	0	0
ENSG00000204478	0	0	1	0	0	0	0	0	0
ENSG00000162494	0	0	0	4	7	0	0	0	1
ENSG00000259961	0	0	0	0	0	0	0	0	0
ENSG00000215909	0	0	0	0	0	0	0	0	0
ENSG00000162493	5489	6221	3145	2962	2138	1379	4871	4145	3213
ENSG00000222952	0	0	0	0	0	0	1	0	0
ENSG00000237445	0	0	0	0	0	0	0	0	0
ENSG00000253085	0	0	0	0	0	0	0	0	0
ENSG00000116731	2042	1607	984	1685	1894	1363	1706	2111	1003
ENSG00000189337	1027	644	512	1562	1756	1709	1076	1346	998
ENSG00000252151	0	0	0	0	0	0	0	0	0
ENSG00000231606	0	0	0	0	0	0	0	0	0
ENSG00000234593	0	0	0	0	0	0	0	1	0
ENSG00000235829	0	0	0	0	0	0	0	0	0
ENSG00000175147	412	255	247	412	614	399	169	157	62
ENSG00000171729	1524	1388	881	1290	1672	1100	1070	787	606
ENSG00000204464	1	0	0	0	0	1	4	0	0
ENSG00000215720	1	4	2	0	3	0	0	2	0
ENSG00000278480	7	3	4	4	1	3	3	0	4
ENSG00000142621	9	14	29	1	2	0	8	3	1
ENSG00000233485	0	0	0	0	0	0	0	0	0
ENSG00000236045	0	3	0	0	0	0	0	0	0
ENSG00000228140	0	8	1	2	5	0	0	4	0
ENSG00000142634	5035	5731	3142	4294	5445	4042	6213	3985	2871
ENSG00000162438	11	2	2	3	4	0	0	2	0
ENSG00000142615	5	0	0	0	0	1	0	0	0
ENSG00000215704	2	5	12	0	2	1	9	2	10
ENSG00000132906	367	454	216	293	445	419	456	433	393
ENSG00000116138	846	674	417	547	662	550	807	794	329
ENSG00000251866	0	2	0	0	0	0	0	0	0
ENSG00000272510	0	0	0	0	0	1	1	2	0
ENSG00000116771	30	14	16	32	19	22	24	13	31
ENSG00000237301	0	1	2	3	0	0	2	7	6
ENSG00000235084	3	6	0	8	12	11	14	21	7
ENSG00000252417	0	0	0	0	0	0	0	0	0
ENSG00000236500	0	0	0	0	0	0	0	0	0
ENSG00000197312	2525	2034	1189	2520	3477	2968	2720	3663	2096
ENSG00000215695	0	0	0	0	0	0	0	0	0
ENSG00000271742	0	0	0	0	1	0	0	0	0
ENSG00000116786	2067	1910	1747	2297	2762	2112	2242	2039	1635
ENSG00000237938	8	15	34	22	28	11	5	26	6
ENSG00000162461	14	28	47	19	33	20	6	15	17
ENSG00000224459	0	0	0	0	0	0	0	0	0
ENSG00000162460	0	1	0	0	0	0	0	0	0
ENSG00000162458	5689	5020	3016	5593	5541	2983	4236	3343	2361
ENSG00000224321	10	10	3	12	8	18	6	3	12
ENSG00000233954	77	80	43	81	71	122	190	154	59
ENSG00000178715	0	1	0	2	0	2	1	0	3
ENSG00000179743	16	23	27	41	58	55	34	46	34
ENSG00000065526	4962	3152	1934	3245	4066	3311	3167	3622	1970
ENSG00000270620	0	0	0	0	0	0	0	0	0
ENSG00000116809	742	807	1104	783	1063	626	950	1019	500
ENSG00000234607	2	0	3	1	0	0	0	3	0
ENSG00000231353	0	0	0	0	0	0	0	0	0
ENSG00000275503	0	0	0	0	0	0	0	0	0
ENSG00000224966	0	0	0	0	0	0	0	0	0
ENSG00000183888	0	0	0	0	0	0	0	0	0
ENSG00000233078	0	0	0	0	0	0	0	0	0
ENSG00000173641	0	0	0	0	0	0	1	2	0
ENSG00000186510	0	0	0	0	0	0	0	0	0
ENSG00000232456	4	4	0	1	1	0	8	3	9
ENSG00000184908	3	8	9	0	0	3	4	5	1
ENSG00000185519	46	40	32	39	22	28	51	63	54
ENSG00000142627	13422	15390	8937	10569	11616	8001	13434	15806	9117
ENSG00000227959	19	21	42	20	25	38	41	31	18
ENSG00000224621	22	15	10	9	15	14	12	17	10
ENSG00000142632	267	262	231	252	510	656	595	728	412
ENSG00000234166	0	0	0	0	0	0	0	0	0
ENSG00000237276	88	115	67	195	134	126	71	141	287
ENSG00000132881	77	119	82	113	144	90	169	145	58
ENSG00000233929	5	10	2	1	13	7	13	20	19
ENSG00000037637	962	923	659	1224	1599	907	1325	1350	907
ENSG00000055070	2655	2730	1363	2722	2757	2304	2763	2964	1961
ENSG00000226457	0	1	5	0	1	3	3	2	0
ENSG00000187144	4	1	1	0	4	0	1	3	0
ENSG00000157191	1729	1763	1034	1550	1925	1202	1965	1760	1180
ENSG00000226029	36	15	53	11	22	15	20	24	11
ENSG00000080947	23	48	67	27	33	30	57	55	16
ENSG00000206652	0	0	0	0	0	0	0	0	0
ENSG00000261135	0	0	0	0	0	0	0	0	0
ENSG00000285853	0	0	0	0	0	0	0	0	0
ENSG00000224174	0	0	0	0	0	0	0	0	0
ENSG00000233421	5	0	0	0	4	2	0	0	0
ENSG00000277344	0	0	0	0	0	0	0	0	0
ENSG00000225710	0	0	0	0	0	0	0	0	0
ENSG00000219481	179	158	113	161	127	91	278	234	66
ENSG00000271732	0	0	0	0	0	0	0	3	0
ENSG00000215908	193	274	347	297	376	338	338	344	193
ENSG00000283773	0	0	0	0	0	0	0	0	0
ENSG00000186301	43	50	129	38	48	46	100	55	21
ENSG00000282143	0	0	0	0	0	0	0	0	2
ENSG00000207513	0	0	0	0	0	0	0	0	0
ENSG00000280114	0	0	0	0	0	0	0	0	0
ENSG00000236698	321	241	127	225	214	202	165	232	129
ENSG00000268869	0	0	0	1	0	0	0	0	0
ENSG00000279151	0	0	0	0	0	0	0	0	0
ENSG00000282740	2	0	0	0	0	0	0	0	0
ENSG00000058453	384	704	720	482	563	610	453	598	285
ENSG00000227684	0	0	0	0	0	0	0	0	0
ENSG00000207389	0	0	0	0	0	0	0	0	0
ENSG00000186715	3	20	63	1	24	32	39	14	6
ENSG00000223643	0	0	0	0	0	0	0	0	0
ENSG00000230239	0	0	0	0	0	0	0	0	0
ENSG00000263811	0	0	0	0	1	0	0	0	0
ENSG00000228549	8	4	0	0	2	2	1	0	0
ENSG00000277234	0	0	0	0	0	0	0	0	0
ENSG00000238142	11	12	7	7	17	8	9	25	9
ENSG00000235241	2	1	3	0	3	1	8	6	2
ENSG00000207005	0	0	0	0	0	0	0	0	0
ENSG00000272426	0	0	0	0	0	0	0	0	0
ENSG00000117122	938	906	881	999	485	230	971	749	463
ENSG00000226526	0	1	12	0	4	0	7	2	1
ENSG00000159363	3024	3010	2225	3433	3201	2661	3368	2852	2557
ENSG00000117118	1259	1116	663	1209	1100	1132	1437	1222	800
ENSG00000117115	71	49	11	13	15	4	106	42	21
ENSG00000204362	0	2	1	0	0	0	3	2	2
ENSG00000282843	0	0	0	0	0	0	0	0	0
ENSG00000142623	140	99	443	30	128	69	106	126	110
ENSG00000142619	3	1	1	1	3	2	0	1	1
ENSG00000266634	0	0	0	0	0	0	0	0	0
ENSG00000159339	0	0	0	0	0	0	0	0	0
ENSG00000276747	0	0	0	0	0	0	0	0	0
ENSG00000179051	133	125	62	113	147	137	159	118	147
ENSG00000227751	0	0	0	0	0	0	0	0	0
ENSG00000074964	1709	1862	1775	1278	2292	1480	2525	2341	1716
ENSG00000236648	0	0	0	0	0	0	0	0	0
ENSG00000117148	2	3	0	0	0	1	0	0	0
ENSG00000284653	0	0	0	0	0	0	0	0	0
ENSG00000261781	0	0	0	0	0	0	0	0	0
ENSG00000117154	0	0	0	0	0	0	0	0	0
ENSG00000280222	0	0	0	0	0	0	0	0	0
ENSG00000230035	0	0	0	0	0	0	0	0	0
ENSG00000225387	0	0	0	0	0	0	0	0	0
ENSG00000179023	77	49	15	6	86	237	89	249	100
ENSG00000235282	0	0	0	0	0	0	0	0	0
ENSG00000225478	0	0	0	0	0	0	0	0	0
ENSG00000009709	0	0	0	0	0	0	0	0	0
ENSG00000179002	0	0	0	0	0	0	0	0	0
ENSG00000255275	0	0	0	0	0	0	0	0	0
ENSG00000159423	244	437	314	578	519	608	399	417	475
ENSG00000265606	0	0	0	0	0	0	0	0	0
ENSG00000221662	0	0	0	0	0	0	0	0	0
ENSG00000169991	2105	2453	1599	4344	3725	3193	1885	2231	1535
ENSG00000272084	1	10	10	3	6	9	6	4	0
ENSG00000127481	7596	4419	3062	3322	4930	2984	4611	4448	2117
ENSG00000230424	10	2	9	4	1	5	1	3	9
ENSG00000127463	2642	1785	1236	2159	1608	1310	2104	2200	1184
ENSG00000053372	1104	964	624	1346	1076	964	1197	1047	594
ENSG00000286064	9	14	12	10	4	16	8	6	8
ENSG00000211454	4	4	15	1	3	0	10	5	4
ENSG00000162482	6	3	12	7	2	0	15	7	7
ENSG00000270728	16	10	19	30	23	16	30	51	14
ENSG00000053371	561	704	283	638	694	553	693	888	549
ENSG00000200403	0	0	6	0	3	0	2	0	0
ENSG00000040487	338	320	173	306	272	192	362	377	168
ENSG00000077549	5687	5084	2740	4737	5103	4252	5591	5478	3281
ENSG00000240490	0	0	0	0	0	0	0	0	0
ENSG00000173436	159	163	89	127	157	97	136	156	62
ENSG00000201609	0	0	0	0	0	0	0	0	0
ENSG00000235185	0	0	0	0	0	0	0	0	0
ENSG00000158747	2857	3880	2033	2458	3661	3016	3055	2956	1805
ENSG00000270136	0	0	0	0	0	0	0	0	0
ENSG00000226396	10	6	13	11	12	13	8	14	5
ENSG00000158748	3	0	3	0	1	2	0	5	0
ENSG00000162542	771	734	465	643	901	1138	794	877	496
ENSG00000178828	0	0	0	0	0	0	0	0	0
ENSG00000235434	0	0	0	0	0	0	0	0	0
ENSG00000169914	301	245	356	245	262	233	299	453	192
ENSG00000188784	0	0	0	0	0	0	0	0	0
ENSG00000242688	0	0	0	0	0	0	0	0	0
ENSG00000188257	0	0	0	0	1	0	114	413	7
ENSG00000127472	0	1	0	2	12	0	2	2	0
ENSG00000117215	0	0	0	0	0	0	0	0	0
ENSG00000158786	2	1	23	145	23	16	1	0	2
ENSG00000227066	0	0	0	1	0	0	0	0	0
ENSG00000187980	0	0	0	0	0	0	0	0	0
ENSG00000225986	0	0	0	0	0	0	0	0	0
ENSG00000162543	67	17	18	1	0	1	28	25	3
ENSG00000228105	0	0	0	0	0	0	0	0	0
ENSG00000284710	0	0	0	0	0	0	0	0	0
ENSG00000158816	0	0	1	0	0	0	0	0	0
ENSG00000226664	0	0	0	0	0	0	0	0	0
ENSG00000236963	0	0	0	0	0	0	0	0	0
ENSG00000226487	0	0	0	0	0	0	0	0	0
ENSG00000284641	0	0	0	0	0	0	0	0	0
ENSG00000284743	0	1	0	0	0	0	0	0	0
ENSG00000162545	3062	3107	1465	1806	2821	1324	2305	2092	2142
ENSG00000090432	1659	1322	817	1505	1305	1125	1383	1422	986
ENSG00000215520	0	0	0	0	0	0	0	0	0
ENSG00000183114	0	0	0	2	3	1	0	0	1
ENSG00000158825	848	990	822	621	235	85	196	185	677
ENSG00000158828	1080	929	566	829	772	737	1012	884	841
ENSG00000284005	0	0	0	0	0	0	0	0	0
ENSG00000117242	185	188	103	123	142	129	134	169	94
ENSG00000244038	3992	3744	1918	3357	2941	2768	3977	4102	2470
ENSG00000117245	15	6	17	26	8	4	24	7	5
ENSG00000235432	0	0	0	0	0	0	0	0	0
ENSG00000189410	85	169	464	1085	288	50	262	307	341
ENSG00000233069	0	4	1	3	0	0	0	3	0
ENSG00000127483	4484	3856	2497	4077	4442	3719	4082	4961	2688
ENSG00000075151	4483	3431	1754	3090	3022	2324	3374	2947	2088
ENSG00000251914	0	0	0	0	0	0	0	0	0
ENSG00000221808	0	0	0	0	0	0	0	0	0
ENSG00000233072	0	0	0	0	0	0	0	0	0
ENSG00000236073	0	0	0	0	0	0	0	0	0
ENSG00000235112	0	0	0	0	0	0	0	0	0
ENSG00000117298	3526	2597	1115	1904	1932	1019	3157	2315	1353
ENSG00000236936	0	0	0	0	0	0	0	0	0
ENSG00000231105	0	1	5	2	2	0	1	4	0
ENSG00000236216	0	0	0	0	0	0	0	0	0
ENSG00000228823	0	0	0	0	0	0	0	0	0
ENSG00000236009	0	0	0	0	0	0	0	0	0
ENSG00000227001	8	11	17	17	28	1	10	1	0
ENSG00000187952	24	34	9	10	9	11	50	28	7
ENSG00000186543	0	0	0	0	0	0	0	2	0
ENSG00000142794	292	131	175	197	104	180	168	259	316
ENSG00000176378	0	0	0	0	0	0	0	0	0
ENSG00000162551	1	2	8	0	0	2	17	13	2
ENSG00000233431	0	0	0	0	0	0	0	0	0
ENSG00000076864	186	195	214	333	210	276	143	209	402
ENSG00000090686	1768	1480	899	1559	1746	1207	1458	1613	1045
ENSG00000231978	0	0	0	0	0	0	0	0	0
ENSG00000187942	4	12	15	6	9	5	3	8	0
ENSG00000142798	13970	10967	5292	4103	7223	3334	11964	9337	3228
ENSG00000232037	0	0	0	0	0	0	0	0	0
ENSG00000283234	0	0	0	1	0	0	0	0	0
ENSG00000219073	0	3	0	0	0	0	0	0	0
ENSG00000285959	0	0	0	0	0	0	0	0	0
ENSG00000273610	0	0	0	0	0	0	0	0	0
ENSG00000201919	0	0	0	0	0	0	0	0	0
ENSG00000142789	0	0	0	0	0	0	0	0	0
ENSG00000278124	0	0	0	0	0	0	0	0	0
ENSG00000201273	0	0	0	0	0	0	0	0	0
ENSG00000228397	0	0	0	2	0	0	1	0	0
ENSG00000218510	11	5	30	12	29	12	17	29	6
ENSG00000070831	12096	11002	5186	8496	10472	7556	10213	10644	6364
ENSG00000285752	3	11	17	0	4	6	6	6	0
ENSG00000285794	0	0	0	0	0	0	0	0	0
ENSG00000230068	4	0	8	2	11	1	4	1	0
ENSG00000271428	0	1	3	0	0	0	1	0	0
ENSG00000162552	193	179	87	113	104	328	531	465	367
ENSG00000285873	0	3	3	6	2	11	9	9	25
ENSG00000266564	0	0	0	0	0	0	0	0	0
ENSG00000234397	0	0	0	0	0	0	0	0	0
ENSG00000279625	0	0	0	0	0	0	0	0	0
ENSG00000184677	824	674	807	815	1193	749	880	999	482
ENSG00000237200	0	2	12	3	1	6	11	1	2
ENSG00000070886	10	13	34	12	2	26	0	1	0
ENSG00000276835	0	0	0	0	0	0	0	0	0
ENSG00000173372	0	0	0	0	0	0	0	0	0
ENSG00000159189	0	0	0	0	0	0	0	0	0
ENSG00000173369	0	0	0	0	0	0	0	0	0
ENSG00000133216	874	416	252	351	669	408	1127	617	427
ENSG00000265422	0	0	0	0	0	0	0	0	0
ENSG00000225952	0	0	0	0	0	0	0	0	0
ENSG00000264014	0	0	0	0	0	0	0	0	0
ENSG00000215906	0	0	0	0	0	0	0	0	0
ENSG00000227868	0	1	2	0	0	1	0	1	0
ENSG00000004487	5229	4550	2296	3168	4020	1936	3115	3606	1550
ENSG00000240553	0	0	0	0	0	0	0	0	2
ENSG00000263793	0	0	0	0	0	0	0	0	0
ENSG00000266802	3	0	0	0	0	0	0	0	0
ENSG00000169641	5485	3881	2097	3357	3864	2209	3862	3339	1496
ENSG00000229010	0	2	0	0	1	0	0	0	0
ENSG00000206935	0	0	0	0	0	0	0	0	0
ENSG00000252578	0	1	0	0	0	0	0	0	0
ENSG00000179546	14	0	3	8	12	0	3	0	0
ENSG00000215381	0	0	0	0	0	0	0	0	0
ENSG00000261326	0	0	0	0	0	0	0	0	0
ENSG00000284726	0	0	0	0	0	0	0	0	0
ENSG00000125944	1	4	1	0	0	0	1	0	0
ENSG00000125945	0	0	0	0	1	0	1	0	0
ENSG00000249087	0	0	0	0	0	0	0	0	0
ENSG00000201405	0	0	0	0	0	0	0	0	0
ENSG00000271420	0	0	0	0	0	0	0	0	0
ENSG00000204219	0	0	1	0	0	0	0	0	0
ENSG00000232482	0	0	0	0	0	0	0	0	0
ENSG00000088280	0	0	0	0	0	0	0	0	0
ENSG00000007968	0	0	0	0	0	0	0	0	0
ENSG00000235052	0	0	0	0	0	0	0	0	0
ENSG00000117318	1	0	0	0	0	0	0	2	0
ENSG00000285802	0	0	0	0	0	0	0	0	0
ENSG00000197880	0	0	0	0	0	0	0	0	0
ENSG00000229239	0	0	0	0	0	0	0	0	0
ENSG00000142676	19810	18590	11546	18932	22603	18280	18867	17928	9918
ENSG00000011007	2591	2093	1333	2047	2393	2062	2100	1788	1079
ENSG00000236810	23	13	3	15	9	6	14	7	11
ENSG00000057757	872	858	557	1087	1100	1128	1047	1010	799
ENSG00000011009	2012	2292	1540	2056	2358	1762	2559	2257	1474
ENSG00000117308	1836	1994	1422	1506	1560	1517	2465	2271	1555
ENSG00000117305	1138	1085	548	898	1113	1004	1311	1423	1017
ENSG00000179163	2001	1255	915	767	953	1337	2886	2482	952
ENSG00000188822	0	0	0	0	0	0	0	0	0
ENSG00000229106	0	0	0	0	3	0	0	0	0
ENSG00000232557	0	0	0	0	0	0	0	0	0
ENSG00000264926	0	0	0	0	0	0	0	0	0
ENSG00000230228	0	0	1	0	2	0	2	0	0
ENSG00000189266	2610	2209	1492	1998	2131	2249	1982	2130	1216
ENSG00000188529	2351	2139	1457	2060	2310	1825	2033	2355	1138
ENSG00000215905	0	0	0	0	0	0	0	0	0
ENSG00000225315	0	0	0	0	0	0	0	0	0
ENSG00000142661	86	207	117	105	155	47	53	92	96
ENSG00000230703	0	0	0	0	0	0	0	0	0
ENSG00000142677	47	76	57	440	276	206	113	82	384
ENSG00000185436	288	190	131	362	351	277	107	153	254
ENSG00000230023	0	0	0	0	0	0	0	0	0
ENSG00000232298	6	5	6	4	2	2	2	7	11
ENSG00000158055	2975	1881	1274	3234	3455	3004	4357	4335	4090
ENSG00000001460	505	459	249	386	326	261	433	455	384
ENSG00000001461	4109	3599	1922	2071	2371	2374	4097	3813	2391
ENSG00000286061	0	2	3	1	3	1	2	2	1
ENSG00000117602	1181	1009	459	916	1018	849	1198	1112	895
ENSG00000264443	3	0	0	0	0	1	1	0	0
ENSG00000184454	134	23	21	24	74	21	69	72	3
ENSG00000227312	0	0	0	0	0	0	0	0	0
ENSG00000239106	0	0	0	0	0	0	0	0	0
ENSG00000133226	3485	2767	1959	2536	2899	2413	2915	3029	1444
ENSG00000284699	0	0	0	0	0	0	0	0	0
ENSG00000169504	7886	7280	3183	7205	6143	3496	6241	5349	4123
ENSG00000238482	0	0	0	0	0	0	0	0	0
ENSG00000020633	25	12	39	5	1	5	150	56	13
ENSG00000278034	0	0	0	0	0	0	0	0	0
ENSG00000229162	0	0	6	0	0	0	1	0	1
ENSG00000261025	0	0	0	0	0	0	0	0	0
ENSG00000264371	0	0	0	0	0	0	0	0	0
ENSG00000285823	0	0	0	0	0	0	0	0	0
ENSG00000233755	0	0	0	0	0	0	0	0	0
ENSG00000233419	0	0	0	0	0	0	0	0	0
ENSG00000231953	0	0	0	0	0	0	0	0	0
ENSG00000117614	1294	1198	708	1167	1327	1278	1327	1352	800
ENSG00000284602	5	4	9	1	7	13	4	16	2
ENSG00000284657	0	0	4	0	8	0	0	0	0
ENSG00000117616	725	944	963	624	966	734	742	912	491
ENSG00000272432	1	1	0	1	2	1	2	6	0
ENSG00000261349	6	0	3	2	15	3	0	5	0
ENSG00000187010	30	4	5	2	8	9	3	14	0
ENSG00000224183	15	27	4	7	16	16	16	15	28
ENSG00000259984	0	0	0	0	6	7	0	3	2
ENSG00000183726	3601	3382	1917	3048	3101	2822	3193	3480	2126
ENSG00000188672	2	10	8	9	0	2	13	2	14
ENSG00000238084	1	0	0	2	2	1	3	5	0
ENSG00000204178	1718	1174	730	1038	1298	1094	1346	1510	911
ENSG00000157978	1222	904	739	980	954	702	964	907	779
ENSG00000225643	0	0	0	0	0	0	7	2	5
ENSG00000117643	43	35	25	5	4	6	18	16	5
ENSG00000233478	0	0	0	0	0	0	0	0	0
ENSG00000162430	1694	1668	950	1202	1242	997	1299	1276	827
ENSG00000255054	0	0	0	0	0	0	0	0	0
ENSG00000228172	4	7	17	3	17	6	21	8	21
ENSG00000117640	458	535	531	502	573	584	680	649	389
ENSG00000272478	0	0	0	0	0	0	0	0	0
ENSG00000127423	13	43	34	114	241	59	27	9	38
ENSG00000236528	0	0	0	0	0	0	0	2	0
ENSG00000182749	1064	807	712	817	913	1014	888	671	958
ENSG00000207302	0	0	0	0	0	0	0	0	0
ENSG00000117632	1086	1014	499	1079	383	854	458	889	795
ENSG00000229786	0	0	0	0	0	0	0	0	0
ENSG00000223624	0	0	0	0	0	0	0	0	0
ENSG00000283938	0	0	0	0	0	0	0	0	0
ENSG00000158006	1365	1086	681	947	1426	1034	1502	1656	763
ENSG00000207237	0	0	0	0	0	0	0	0	0
ENSG00000252190	0	0	0	0	0	0	0	0	0
ENSG00000252691	0	0	0	0	0	0	0	0	0
ENSG00000158008	5	1	8	0	2	2	0	5	2
ENSG00000158014	16	14	0	8	8	6	3	5	2
ENSG00000284309	0	0	0	0	2	0	0	0	0
ENSG00000158022	0	4	0	0	0	2	1	0	1
ENSG00000175087	323	211	131	268	351	424	362	435	241
ENSG00000197245	0	0	0	0	0	0	0	1	0
ENSG00000282872	0	0	0	0	0	0	0	0	0
ENSG00000236782	3	6	3	4	6	2	2	6	0
ENSG00000142684	0	0	0	0	0	0	0	0	0
ENSG00000142675	585	830	1026	674	979	498	695	1177	551
ENSG00000188782	0	1	8	1	1	0	0	1	0
ENSG00000236155	3	2	1	4	1	1	0	0	0
ENSG00000278572	0	0	0	0	0	0	0	0	0
ENSG00000130695	342	232	220	388	283	345	318	372	191
ENSG00000270733	0	0	1	0	0	5	0	0	1
ENSG00000142669	3798	3781	2107	4472	3053	2149	3998	4038	3752
ENSG00000158062	147	241	395	249	327	257	337	306	152
ENSG00000169442	0	12	8	6	10	7	5	12	5
ENSG00000176092	4191	6771	5101	5547	7148	7316	4411	7584	5617
ENSG00000225854	13	31	33	13	40	26	14	53	4
ENSG00000176083	0	0	0	0	0	0	1	6	0
ENSG00000131914	8	8	13	9	2	6	4	8	0
ENSG00000117682	900	994	828	1111	952	992	1012	1079	966
ENSG00000223583	7	2	0	0	0	4	0	3	0
ENSG00000225891	2	2	0	0	1	2	0	6	0
ENSG00000198830	2789	3274	1709	3010	2303	3459	2622	4133	2086
ENSG00000224129	0	0	0	0	0	0	0	0	0
ENSG00000117676	0	0	0	0	0	0	0	0	0
ENSG00000238705	0	0	0	0	0	0	0	0	0
ENSG00000243905	0	0	0	0	0	0	0	0	0
ENSG00000252802	0	0	0	0	0	0	0	0	0
ENSG00000252429	0	0	0	0	0	0	0	0	0
ENSG00000229247	0	0	0	0	0	0	0	0	0
ENSG00000238316	0	0	0	0	0	0	0	0	0
ENSG00000235069	0	0	0	0	0	0	0	0	0
ENSG00000260063	4	10	6	24	5	6	9	7	5
ENSG00000117713	3887	3122	1618	2775	4011	2467	3540	3252	1642
ENSG00000060642	529	396	207	386	392	423	387	373	306
ENSG00000241188	0	0	0	0	0	0	0	0	0
ENSG00000204160	1059	846	574	1068	984	848	1187	989	768
ENSG00000175793	29633	33256	25068	53922	49290	31322	31909	33780	37691
ENSG00000142751	887	857	589	701	848	697	934	988	511
ENSG00000226698	0	0	0	0	0	0	0	0	0
ENSG00000198746	203	248	192	268	329	249	341	261	167
ENSG00000090273	2074	2051	1441	2322	2371	1805	2434	2240	1444
ENSG00000131910	6	2	5	0	0	0	0	2	0
ENSG00000175707	493	506	312	463	528	525	649	560	386
ENSG00000172746	0	0	0	0	0	0	0	0	0
ENSG00000224064	0	0	0	0	1	0	0	0	0
ENSG00000225294	0	0	0	3	0	0	0	2	0
ENSG00000253368	699	782	542	836	1704	1651	2775	6725	6050
ENSG00000158246	1001	1060	742	837	840	1026	1716	2527	1472
ENSG00000090020	3299	2707	1452	1819	2278	1442	3711	3348	1760
ENSG00000229985	0	0	0	0	0	0	0	0	0
ENSG00000214973	18	6	4	18	2	6	19	1	3
ENSG00000225159	3	4	0	1	3	5	4	2	2
ENSG00000225990	0	0	0	0	0	0	0	0	0
ENSG00000224311	0	0	0	0	0	0	0	0	0
ENSG00000142784	2371	2074	1115	1785	2369	1867	2302	2387	1270
ENSG00000252098	0	0	0	0	0	0	0	0	0
ENSG00000243659	0	3	7	2	0	0	3	8	0
ENSG00000186501	713	688	694	768	973	747	673	686	589
ENSG00000206888	2	1	5	0	0	0	3	2	1
ENSG00000241547	2	3	5	5	0	1	1	12	5
ENSG00000142765	2025	2569	3795	2297	3700	3637	3798	4843	1530
ENSG00000142733	1877	2372	2285	1531	2623	1696	2162	2588	1558
ENSG00000142748	0	1	11	2	2	5	6	10	1
ENSG00000174950	28	103	84	50	78	64	30	53	88
ENSG00000231207	0	0	0	0	0	0	0	0	0
ENSG00000181773	6	6	13	11	4	2	0	11	8
ENSG00000158195	9483	9417	4640	6400	8205	5697	7975	9826	5400
ENSG00000241169	0	0	0	0	1	0	0	0	0
ENSG00000237429	1	4	3	1	3	0	2	1	3
ENSG00000126705	2948	2931	1844	1271	2007	1158	2345	2411	1337
ENSG00000000938	0	3	5	2	3	0	0	0	2
ENSG00000235912	32	24	10	25	27	23	22	34	14
ENSG00000233975	0	5	0	2	0	4	0	0	1
ENSG00000126709	9339	14718	13743	17165	8022	17911	136	2613	331
ENSG00000225886	16	130	224	70	44	95	0	16	1
ENSG00000206767	0	0	0	0	0	0	0	0	0
ENSG00000226662	0	0	0	0	0	0	0	0	0
ENSG00000207095	0	0	0	0	0	0	0	0	0
ENSG00000009780	298	220	205	249	274	278	163	260	163
ENSG00000231344	2	1	6	1	1	0	0	1	1
ENSG00000230833	1	0	0	0	0	0	0	0	0
ENSG00000117758	3150	2889	1526	2693	2981	2618	2968	2811	2197
ENSG00000269971	0	1	0	3	0	2	0	0	1
ENSG00000270031	0	1	1	1	3	1	1	1	5
ENSG00000223062	0	0	0	0	0	0	0	0	0
ENSG00000117751	1231	1065	609	1170	1162	1046	1197	1209	690
ENSG00000252947	0	0	0	0	0	0	5	1	0
ENSG00000130775	908	878	663	138	222	122	681	708	391
ENSG00000117748	816	583	339	493	567	985	684	782	383
ENSG00000130768	29	15	21	16	14	13	39	12	3
ENSG00000227050	0	0	0	0	0	0	0	0	0
ENSG00000158156	247	172	132	170	187	177	184	218	96
ENSG00000158161	968	828	475	716	818	735	742	961	377
ENSG00000238231	0	0	0	1	0	0	0	0	0
ENSG00000240750	3	5	2	0	6	0	0	3	0
ENSG00000228589	452	427	125	302	241	55	72	433	75
ENSG00000228943	0	0	0	0	0	0	0	0	0
ENSG00000214812	0	0	0	0	0	0	0	0	0
ENSG00000253005	0	0	0	0	0	0	0	0	0
ENSG00000169403	1031	1041	401	656	185	161	984	620	300
ENSG00000126698	1611	1351	918	1354	1191	1178	1374	1373	863
ENSG00000130770	0	0	0	0	0	0	1	0	0
ENSG00000270605	0	0	0	0	0	0	0	0	0
ENSG00000271398	0	0	0	0	0	0	0	0	0
ENSG00000130766	0	0	0	0	0	0	0	0	0
ENSG00000130772	8	7	16	5	3	10	9	22	1
ENSG00000204138	2224	1809	1014	1466	1353	1421	1442	2099	1362
ENSG00000206779	0	0	0	0	0	0	0	0	0
ENSG00000229820	0	0	0	0	0	0	0	0	0
ENSG00000221216	0	0	0	0	2	0	0	0	0
ENSG00000180198	1194	961	617	1056	1055	852	1385	1535	921
ENSG00000242125	347	521	783	462	687	510	338	453	306
ENSG00000274266	0	0	0	0	0	0	0	0	0
ENSG00000200087	15	14	46	6	12	24	18	9	6
ENSG00000231468	0	0	4	1	1	0	0	0	3
ENSG00000279443	16	20	14	13	39	10	33	10	16
ENSG00000180098	301	252	297	367	313	313	312	354	222
ENSG00000197989	219	301	696	326	557	470	351	375	220
ENSG00000221539	0	6	17	7	17	12	15	11	2
ENSG00000278274	0	0	0	0	0	0	0	0	0
ENSG00000273544	0	0	0	0	0	0	0	0	0
ENSG00000274582	0	0	0	0	0	0	0	0	0
ENSG00000280498	0	0	0	0	0	0	0	0	0
ENSG00000120656	492	399	259	515	430	391	555	549	410
ENSG00000188060	8	7	6	1	1	14	24	13	16
ENSG00000229388	0	4	3	8	0	1	3	3	1
ENSG00000274978	0	0	0	0	0	0	0	0	0
ENSG00000270103	0	0	0	0	0	0	0	0	0
ENSG00000162419	397	430	181	565	494	371	424	437	253
ENSG00000252777	0	0	0	0	0	0	0	0	0
ENSG00000198492	3411	3064	1717	2736	3450	2613	3266	3350	1538
ENSG00000116329	3	0	2	0	1	1	5	0	0
ENSG00000233427	0	0	4	0	0	0	0	0	0
ENSG00000199756	0	0	0	0	0	0	0	0	0
ENSG00000159023	1315	963	620	1412	1559	1410	1295	1360	896
ENSG00000225616	0	0	0	0	0	0	0	0	0
ENSG00000206704	0	0	0	0	0	0	0	0	0
ENSG00000277958	0	0	0	0	0	0	0	0	0
ENSG00000253304	17	17	10	19	2	30	8	4	31
ENSG00000225750	4	2	0	0	0	0	0	0	0
ENSG00000116350	2384	2236	1400	1675	2173	2043	2234	2584	1280
ENSG00000277916	0	0	0	0	0	0	0	0	0
ENSG00000116353	382	388	272	469	442	337	480	429	265
ENSG00000237934	0	0	2	4	3	0	9	1	1
ENSG00000060656	2770	1965	1260	1077	2097	1377	3375	3038	1219
ENSG00000230523	0	0	0	0	0	0	0	0	0
ENSG00000225011	0	0	0	0	0	0	0	0	0
ENSG00000228176	0	0	0	0	0	0	0	0	0
ENSG00000284676	0	0	0	0	0	0	0	0	0
ENSG00000270927	0	0	0	0	0	0	0	0	0
ENSG00000233399	0	0	0	0	0	0	0	0	0
ENSG00000233372	0	0	0	0	0	0	0	0	0
ENSG00000231251	0	0	0	0	0	0	0	0	0
ENSG00000236335	0	0	0	0	0	0	0	0	0
ENSG00000231949	0	0	0	0	0	0	0	0	0
ENSG00000162510	3	2	2	3	4	7	1	0	5
ENSG00000186056	6	15	19	25	16	11	11	14	9
ENSG00000162511	20	15	9	2	1	1	67	10	2
ENSG00000264773	0	0	0	0	0	0	0	0	0
ENSG00000229607	0	0	0	0	0	0	0	0	0
ENSG00000223382	0	0	0	0	0	0	0	0	0
ENSG00000222784	0	0	0	0	0	0	0	0	0
ENSG00000235143	0	0	0	0	0	0	0	0	0
ENSG00000162512	1036	685	391	724	547	276	219	227	197
ENSG00000266210	0	0	0	0	0	0	0	0	0
ENSG00000134644	4569	3545	1872	3382	4129	2545	3714	3943	1914
ENSG00000237329	0	0	0	0	0	2	0	0	0
ENSG00000232768	0	1	0	0	0	0	0	0	2
ENSG00000215900	0	0	0	0	0	0	0	0	0
ENSG00000225142	0	0	0	0	0	0	0	0	0
ENSG00000084628	13	15	12	33	45	26	1	4	3
ENSG00000060688	710	603	330	644	639	537	592	618	388
ENSG00000229447	0	1	16	3	3	3	0	2	0
ENSG00000121766	923	680	522	959	781	705	924	900	577
ENSG00000229044	0	0	0	0	0	1	0	1	0
ENSG00000121769	46	24	28	39	34	56	37	35	25
ENSG00000168528	15218	18477	5561	13118	8235	13739	18527	14205	8948
ENSG00000215899	0	0	0	0	0	1	0	0	0
ENSG00000206981	0	0	0	0	0	0	0	0	0
ENSG00000260386	0	0	0	2	2	0	2	4	5
ENSG00000265961	0	0	0	0	0	0	0	0	0
ENSG00000284543	9	9	24	20	48	22	22	18	15
ENSG00000229167	18	31	32	26	62	15	37	23	5
ENSG00000142910	10431	10371	6093	3348	6067	4279	9275	5353	2003
ENSG00000121764	6	2	1	2	1	4	1	0	0
ENSG00000162517	1302	1337	761	1280	1430	1299	1541	1476	1071
ENSG00000235790	7	6	31	9	14	4	9	17	15
ENSG00000264078	0	0	3	0	0	0	0	0	0
ENSG00000084636	1750	1885	2181	2463	1881	1479	3045	3764	1936
ENSG00000121753	44	45	52	48	34	7	23	36	27
ENSG00000266580	0	0	0	0	0	0	0	0	0
ENSG00000254545	0	0	2	0	0	0	4	0	0
ENSG00000134668	102	173	219	47	98	12	106	120	27
ENSG00000203620	0	0	0	1	1	0	0	0	0
ENSG00000269967	0	3	0	0	0	3	0	5	0
ENSG00000184007	8883	6781	3640	5511	6006	5022	6221	4540	2694
ENSG00000228634	2	1	8	2	4	0	0	1	0
ENSG00000284702	0	0	0	0	0	0	0	0	0
ENSG00000121774	4344	4467	2106	4182	4080	3392	3865	4749	2327
ENSG00000203325	0	1	3	0	4	0	0	4	0
ENSG00000121775	162	171	138	231	187	166	227	235	162
ENSG00000266203	0	0	0	2	0	0	0	0	0
ENSG00000276493	0	0	0	0	0	0	0	0	0
ENSG00000025800	4184	3187	1782	3103	3411	2535	3807	3849	2053
ENSG00000250135	0	0	0	0	0	0	0	0	0
ENSG00000084652	2496	2442	1468	2467	2602	2101	2386	2565	1412
ENSG00000160050	41	34	33	55	44	27	50	78	18
ENSG00000224066	0	3	1	6	7	4	0	4	3
ENSG00000160051	55	66	52	46	59	42	61	96	53
ENSG00000222046	6	13	9	5	8	7	5	1	1
ENSG00000160055	211	229	224	196	216	205	284	297	113
ENSG00000084623	3895	3484	2051	3921	3467	2876	3771	3320	2489
ENSG00000220785	20	14	28	4	7	7	9	30	0
ENSG00000183615	0	0	0	5	1	0	1	0	0
ENSG00000182866	11	3	6	3	3	0	18	6	1
ENSG00000277617	0	0	0	0	0	0	0	0	0
ENSG00000252450	0	0	0	0	0	0	0	0	0
ENSG00000116478	2809	3138	1998	3158	3657	2552	3068	3475	2047
ENSG00000175130	5166	4236	2159	2189	3939	1645	4307	4078	2139
ENSG00000233775	0	0	0	0	0	0	2	0	0
ENSG00000162526	0	4	1	2	0	3	7	4	6
ENSG00000225828	21	40	47	19	36	19	51	31	25
ENSG00000160058	1916	1885	1366	1756	2449	1835	2246	2249	1497
ENSG00000224333	0	0	0	0	0	0	0	0	0
ENSG00000270850	0	0	0	0	0	0	0	0	0
ENSG00000229259	0	0	0	0	0	0	0	0	0
ENSG00000263529	0	0	0	0	0	0	0	0	0
ENSG00000254553	0	0	0	0	0	0	0	0	0
ENSG00000273274	0	0	0	0	0	0	4	0	0
ENSG00000160062	212	200	100	144	162	131	237	280	120
ENSG00000176261	450	394	257	367	356	286	451	484	251
ENSG00000200591	5	0	0	0	0	0	0	0	0
ENSG00000162521	2895	2214	1216	2264	2454	2043	2576	2705	1240
ENSG00000162520	105	88	70	63	45	19	64	32	32
ENSG00000224409	2	6	5	1	6	4	4	2	0
ENSG00000162522	10338	10237	5906	9932	12284	14226	13752	13192	5971
ENSG00000134684	2626	2442	1721	4705	3322	2900	2560	2441	2644
ENSG00000116497	527	371	322	394	440	405	483	505	239
ENSG00000160097	8	6	0	6	5	3	8	14	0
ENSG00000121905	0	6	5	3	4	4	7	1	6
ENSG00000121900	1170	1145	813	1404	1361	1218	1600	1796	1270
ENSG00000116514	3984	3363	1728	2274	2638	1768	4018	3204	1577
ENSG00000278966	0	2	10	1	1	0	2	0	0
ENSG00000217644	0	5	3	0	0	1	7	0	2
ENSG00000239670	10	0	0	0	0	1	0	1	0
ENSG00000236065	0	2	2	0	2	0	0	1	0
ENSG00000004455	3315	3334	2040	3363	3900	3110	4018	4109	1827
ENSG00000276645	0	1	0	0	0	0	0	0	0
ENSG00000142920	88	96	124	35	54	49	197	124	29
ENSG00000278997	10	19	7	10	27	24	6	15	1
ENSG00000116525	270	299	201	367	619	623	326	301	193
ENSG00000279179	6	5	3	15	22	12	7	7	3
ENSG00000284721	0	0	0	0	0	0	0	0	0
ENSG00000160094	331	314	195	412	567	529	422	469	189
ENSG00000270115	3	0	0	2	0	1	0	2	0
ENSG00000184389	0	4	0	0	0	0	0	2	0
ENSG00000225313	21	62	79	35	43	21	30	52	14
ENSG00000134686	2700	2534	1484	2163	1952	1532	2232	2132	1090
ENSG00000284154	4	4	0	0	1	0	5	1	2
ENSG00000222112	8	7	5	1	9	4	6	2	0
ENSG00000233246	5	0	0	0	0	2	0	0	0
ENSG00000234512	0	0	0	0	0	0	0	0	0
ENSG00000121903	113	83	53	88	123	86	129	99	64
ENSG00000235907	0	0	0	0	0	0	0	0	0
ENSG00000121904	0	2	19	6	2	0	0	3	0
ENSG00000227000	0	0	0	0	0	0	0	0	0
ENSG00000176256	0	0	0	0	0	0	0	0	0
ENSG00000231163	0	0	0	0	0	0	0	0	0
ENSG00000201148	0	0	0	0	0	0	0	0	0
ENSG00000142698	0	0	0	0	0	0	0	0	0
ENSG00000270241	0	0	0	0	0	0	0	0	0
ENSG00000207941	0	0	0	0	0	0	0	0	0
ENSG00000163866	821	836	453	845	812	660	765	888	471
ENSG00000189280	1942	1925	1261	2340	2082	1328	2197	1818	1467
ENSG00000189433	592	414	315	370	385	140	532	297	151
ENSG00000255811	0	0	0	0	0	0	0	0	0
ENSG00000188910	3008	2524	1577	3289	2647	1886	2770	2489	1790
ENSG00000187513	0	0	3	0	0	0	4	0	0
ENSG00000230163	0	0	0	0	0	0	0	0	0
ENSG00000116544	0	7	5	0	3	0	7	0	3
ENSG00000284773	6	14	10	3	2	14	11	23	5
ENSG00000241014	0	4	7	5	4	1	5	5	3
ENSG00000271741	0	0	0	0	0	1	0	0	0
ENSG00000243749	3	2	0	0	0	0	0	0	0
ENSG00000163867	373	337	261	290	329	242	336	365	263
ENSG00000197056	605	466	199	413	487	332	370	410	256
ENSG00000233940	0	0	0	0	0	0	0	0	0
ENSG00000228348	0	0	0	0	0	0	1	0	0
ENSG00000284640	0	0	0	0	0	0	0	2	0
ENSG00000116560	6369	6063	4474	7405	7047	5731	5561	6760	3389
ENSG00000201868	0	0	0	0	0	0	0	0	0
ENSG00000146463	2209	1440	646	1489	1713	1387	1371	1458	744
ENSG00000240374	0	0	0	0	0	0	0	0	0
ENSG00000201542	0	0	0	0	0	0	0	0	0
ENSG00000229994	75	25	7	22	27	31	37	55	19
ENSG00000227409	4	0	0	0	3	1	0	1	0
ENSG00000278702	0	0	0	0	0	0	0	0	0
ENSG00000142687	2692	2120	1249	1613	2036	1811	2705	2771	1119
ENSG00000236274	0	1	0	0	0	0	0	0	3
ENSG00000020129	940	883	624	822	1218	793	906	821	444
ENSG00000239636	10	14	9	0	10	4	3	1	15
ENSG00000116819	7	14	25	29	21	22	28	11	9
ENSG00000126067	3366	2982	1617	2545	2565	2142	2867	2766	1513
ENSG00000142686	296	291	252	257	330	188	194	125	82
ENSG00000092853	39	55	40	151	28	89	7	47	44
ENSG00000232335	0	0	0	0	0	0	0	0	0
ENSG00000134698	721	586	394	668	756	626	692	734	369
ENSG00000092847	1190	820	553	810	1073	843	1129	1147	477
ENSG00000271164	0	0	0	0	0	0	0	0	0
ENSG00000271914	0	0	0	0	0	0	0	0	0
ENSG00000126070	775	480	235	428	460	315	489	485	230
ENSG00000271554	7	0	0	1	0	1	0	0	0
ENSG00000232862	0	0	0	0	0	0	0	1	0
ENSG00000092850	0	6	13	1	1	2	2	0	5
ENSG00000116863	799	1050	644	1044	1147	920	813	885	603
ENSG00000171812	46	14	14	26	15	14	42	30	80
ENSG00000054116	1517	1465	992	1792	1669	1326	1694	1570	1006
ENSG00000116871	8802	9607	6515	9218	8947	5937	8753	7108	5355
ENSG00000264592	0	0	1	0	0	0	0	0	0
ENSG00000054118	5299	4549	3054	4803	5459	4316	5131	5358	2971
ENSG00000231849	0	0	0	3	1	0	0	0	0
ENSG00000214193	424	1239	2209	817	1090	771	830	540	491
ENSG00000142694	110	376	475	211	335	253	330	227	217
ENSG00000116883	96	130	553	136	70	56	97	43	47
ENSG00000196182	861	984	1006	1382	1762	1760	1505	1689	1269
ENSG00000181817	347	348	222	363	356	334	441	350	360
ENSG00000222821	0	0	1	0	0	0	0	0	0
ENSG00000116885	170	177	91	111	143	141	200	177	123
ENSG00000201448	0	0	0	0	0	0	0	0	0
ENSG00000116898	1012	1052	895	1386	1198	940	1383	1292	839
ENSG00000119535	2	0	0	0	0	0	0	0	0
ENSG00000230214	0	0	0	0	0	0	0	0	0
ENSG00000284705	0	0	0	0	0	0	0	0	0
ENSG00000284720	0	0	0	0	0	0	0	0	0
ENSG00000234481	0	0	0	0	0	0	0	0	0
ENSG00000163873	0	0	0	2	0	0	0	0	0
ENSG00000284650	0	0	0	0	0	0	0	0	0
ENSG00000264698	0	0	0	0	0	0	0	0	0
ENSG00000207328	0	0	0	0	0	0	0	0	0
ENSG00000223944	0	0	0	0	0	0	0	0	0
ENSG00000252368	0	0	0	0	0	0	0	0	0
ENSG00000230451	0	0	0	0	0	0	0	0	0
ENSG00000233621	52	55	50	147	73	129	109	92	112
ENSG00000163874	1102	1197	1140	1769	1361	679	3514	1724	1967
ENSG00000283724	0	0	0	0	0	0	0	0	0
ENSG00000163875	1258	884	616	956	1183	1003	980	1120	660
ENSG00000263675	9	8	7	5	4	4	0	4	0
ENSG00000163877	632	525	281	496	619	454	596	604	350
ENSG00000232273	0	1	0	2	0	0	0	0	2
ENSG00000237749	0	0	1	0	0	0	2	0	0
ENSG00000163879	24	8	29	21	2	1	67	19	2
ENSG00000134697	1986	1510	1076	1651	1631	1554	1446	1743	841
ENSG00000284748	0	0	0	0	0	0	0	0	0
ENSG00000169218	0	0	0	0	0	0	2	0	0
ENSG00000116922	456	344	277	496	498	467	555	466	246
ENSG00000134690	68	84	76	182	46	138	60	72	131
ENSG00000183317	6	3	37	5	15	8	1	7	9
ENSG00000200421	0	0	0	0	0	0	0	0	0
ENSG00000214141	0	0	0	0	0	0	0	0	0
ENSG00000227416	0	0	0	0	0	0	0	0	0
ENSG00000185090	37	95	47	51	108	63	57	145	62
ENSG00000233728	0	0	0	0	0	0	0	0	0
ENSG00000196449	570	587	303	503	619	370	540	491	302
ENSG00000197982	643	841	578	738	916	629	714	759	592
ENSG00000188786	1725	1276	840	1348	1671	1145	1326	1344	987
ENSG00000235673	6	3	0	0	1	0	0	0	0
ENSG00000230955	0	0	0	0	0	0	0	0	0
ENSG00000204084	228	224	243	230	271	312	273	261	148
ENSG00000252448	1	2	4	0	1	3	0	0	2
ENSG00000222282	0	0	0	0	0	0	0	2	0
ENSG00000277168	0	0	0	0	0	0	0	0	0
ENSG00000183431	1718	1477	951	1800	1627	1314	1551	1695	898
ENSG00000212541	1	2	5	6	2	0	1	1	1
ENSG00000183386	270	246	210	415	299	266	344	274	191
ENSG00000183520	956	863	462	1092	898	649	857	776	516
ENSG00000185668	68	47	40	129	140	368	30	25	165
ENSG00000224592	3	16	7	12	15	2	8	6	12
ENSG00000223589	0	0	0	0	0	0	0	0	0
ENSG00000265596	0	0	0	0	0	0	0	0	0
ENSG00000284623	0	0	0	0	2	4	0	0	0
ENSG00000237290	0	1	0	1	3	7	0	0	0
ENSG00000275350	0	0	0	0	0	0	0	0	0
ENSG00000200796	0	0	0	0	0	0	0	0	0
ENSG00000238063	0	0	0	0	0	0	0	0	0
ENSG00000215895	6	3	2	4	0	3	1	5	2
ENSG00000284632	0	0	0	0	0	0	0	0	0
ENSG00000116954	665	559	350	663	715	504	503	502	455
ENSG00000273637	0	0	0	0	0	0	0	0	0
ENSG00000228436	4	5	3	1	10	3	1	3	0
ENSG00000214114	699	714	352	557	695	584	677	727	439
ENSG00000274944	10	6	9	7	1	6	12	6	6
ENSG00000131233	0	0	1	0	0	3	1	0	1
ENSG00000158315	652	710	387	1050	958	1021	1149	1241	822
ENSG00000199963	0	0	0	0	0	0	0	0	0
ENSG00000207466	0	0	0	0	0	0	0	0	0
ENSG00000235549	0	0	0	0	0	0	0	0	0
ENSG00000174574	3750	3060	2135	3283	2839	2536	4220	3055	2181
ENSG00000168653	2790	2970	1815	3116	3058	2559	4099	3483	1662
ENSG00000127603	11609	7074	4568	8801	10089	3922	6463	6524	4312
ENSG00000206654	0	0	0	0	0	0	0	0	0
ENSG00000222378	0	2	0	0	0	0	0	0	0
ENSG00000270040	0	0	0	0	0	0	0	0	0
ENSG00000226438	0	0	0	0	1	0	0	0	0
ENSG00000217897	0	1	0	0	0	0	0	0	0
ENSG00000183682	37	38	70	22	32	47	28	28	5
ENSG00000237624	5	4	10	1	0	0	9	0	5
ENSG00000243970	60	178	315	73	172	120	126	167	38
ENSG00000090621	4900	4849	2781	4300	5184	3354	5143	4448	2388
ENSG00000228060	11	10	11	15	43	12	6	8	5
ENSG00000201457	2	0	4	0	15	4	2	7	0
ENSG00000163909	1	31	23	17	11	3	31	37	10
ENSG00000225903	0	0	0	0	0	0	0	0	0
ENSG00000116981	0	0	0	0	0	0	0	0	0
ENSG00000116983	0	1	0	0	1	0	0	4	1
ENSG00000084072	778	700	713	882	737	759	1090	911	517
ENSG00000225333	0	0	0	0	0	0	0	0	0
ENSG00000252413	0	0	0	0	0	0	0	0	0
ENSG00000116985	64	55	44	26	78	47	86	100	23
ENSG00000198754	8	3	9	11	13	1	4	4	9
ENSG00000285905	0	0	5	0	1	0	0	0	2
ENSG00000261798	0	5	2	0	2	0	0	2	0
ENSG00000229213	0	0	0	0	0	0	0	0	0
ENSG00000284719	2	5	11	13	21	9	1	4	6
ENSG00000284678	0	0	1	2	0	0	4	0	1
ENSG00000043514	518	443	432	764	632	470	586	614	256
ENSG00000202222	0	0	0	0	0	0	0	0	0
ENSG00000116990	631	647	350	666	923	552	820	919	512
ENSG00000236546	0	4	0	0	0	0	2	1	0
ENSG00000207356	0	0	0	0	0	0	0	0	0
ENSG00000168389	485	508	333	644	342	151	498	259	273
ENSG00000228477	2	14	7	23	16	1	17	12	3
ENSG00000131236	8919	8977	4150	7093	6709	4254	7985	6670	4970
ENSG00000131238	1264	1009	682	1289	1002	1419	1102	1072	598
ENSG00000226745	0	1	0	0	0	0	0	0	0
ENSG00000117000	1461	995	576	870	1241	884	1187	1229	614
ENSG00000207508	0	0	0	0	0	0	0	0	0
ENSG00000188800	0	0	0	0	0	0	0	0	0
ENSG00000259943	57	53	26	62	56	73	49	54	49
ENSG00000084073	3111	2290	1298	2269	2288	1749	2418	2153	1405
ENSG00000231296	0	0	0	2	2	3	1	0	0
ENSG00000049089	38	83	90	29	33	27	503	185	27
ENSG00000227311	0	0	0	0	0	0	0	0	0
ENSG00000084070	718	631	369	798	536	579	696	794	437
ENSG00000213172	0	0	0	0	0	0	0	0	0
ENSG00000284677	0	0	0	0	0	0	0	0	0
ENSG00000187801	109	73	36	84	72	30	90	66	39
ENSG00000260920	95	63	54	70	46	35	76	53	43
ENSG00000279667	0	0	1	2	0	1	3	0	0
ENSG00000187815	99	101	65	96	70	89	133	95	60
ENSG00000238287	3	5	5	4	4	0	0	4	6
ENSG00000164002	128	59	67	94	79	60	113	94	48
ENSG00000227278	0	0	0	0	0	0	0	0	0
ENSG00000238186	5	9	0	2	3	5	3	5	1
ENSG00000117010	53	25	32	22	15	21	45	50	12
ENSG00000236505	0	0	0	0	0	0	0	0	0
ENSG00000233910	0	0	0	0	0	0	0	0	0
ENSG00000117016	251	316	208	177	335	148	313	388	128
ENSG00000237899	0	5	3	3	1	2	1	5	0
ENSG00000272145	10	12	12	10	11	8	11	13	9
ENSG00000066136	971	830	510	817	1008	911	777	1183	582
ENSG00000198974	0	0	0	0	0	0	0	0	0
ENSG00000207962	0	0	0	0	0	0	0	0	0
ENSG00000117013	9	9	10	6	5	2	17	8	6
ENSG00000264582	0	0	0	0	0	0	0	0	0
ENSG00000179862	2763	2278	934	1980	1427	1027	1664	1285	930
ENSG00000229528	0	0	0	0	0	0	0	0	0
ENSG00000228940	0	0	0	0	0	0	0	0	0
ENSG00000233118	0	0	0	0	0	0	0	0	0
ENSG00000171793	1042	1157	1068	1558	1230	917	1278	771	594
ENSG00000281207	9	19	35	18	30	14	8	11	8
ENSG00000171790	12	14	32	24	26	27	17	5	5
ENSG00000010803	340	340	197	391	356	385	227	369	183
ENSG00000215893	0	0	0	1	0	0	0	0	0
ENSG00000235358	0	0	0	0	0	0	0	0	0
ENSG00000213987	0	0	0	0	0	0	0	0	0
ENSG00000204060	0	4	2	3	1	0	1	3	0
ENSG00000229901	0	0	0	0	0	0	0	0	0
ENSG00000252563	0	0	0	0	0	0	0	0	0
ENSG00000127129	24	18	2	16	8	37	61	68	46
ENSG00000127124	23	41	10	10	29	16	58	108	48
ENSG00000230881	0	0	0	0	0	0	0	0	0
ENSG00000230638	0	2	0	5	7	2	2	1	0
ENSG00000284895	0	0	0	0	0	0	0	0	0
ENSG00000227538	0	0	0	0	0	0	0	0	0
ENSG00000228776	0	0	0	0	0	0	0	0	0
ENSG00000044012	0	0	0	0	0	0	0	0	0
ENSG00000197273	0	0	0	0	0	0	0	0	0
ENSG00000198815	1755	1200	667	1400	1618	1073	1443	1558	839
ENSG00000227527	0	0	5	0	2	0	0	4	1
ENSG00000177181	0	6	2	1	1	0	1	0	0
ENSG00000235002	0	0	0	0	0	0	0	0	0
ENSG00000066185	10	10	4	5	3	7	3	8	6
ENSG00000127125	1410	1246	760	1268	1409	1239	1518	1548	836
ENSG00000186409	51	34	26	14	25	15	23	66	20
ENSG00000230116	0	0	0	0	0	0	0	0	0
ENSG00000236876	0	0	0	0	0	0	0	0	0
ENSG00000200254	0	0	0	0	0	0	0	0	0
ENSG00000236180	1	0	0	0	0	0	0	0	0
ENSG00000171960	167	197	104	230	194	224	235	210	145
ENSG00000285728	9	13	22	20	12	14	4	16	0
ENSG00000234917	0	6	0	0	1	3	0	0	0
ENSG00000065978	14134	16105	8383	16650	14967	12545	16148	15879	9369
ENSG00000164007	0	0	0	0	0	0	0	4	0
ENSG00000117385	806	720	563	519	435	286	823	724	256
ENSG00000164008	126	78	80	79	83	98	103	118	71
ENSG00000283580	0	0	0	0	0	0	0	0	0
ENSG00000228452	0	0	0	0	0	0	0	0	0
ENSG00000274386	11	5	2	9	6	8	5	17	1
ENSG00000177868	127	128	60	75	79	61	93	125	77
ENSG00000164010	331	304	192	190	198	158	277	323	145
ENSG00000228192	6	14	8	6	15	2	5	15	4
ENSG00000164011	73	113	103	107	137	120	120	135	45
ENSG00000233708	0	0	0	2	0	0	0	0	0
ENSG00000237090	0	0	0	0	0	0	0	0	0
ENSG00000225099	31	33	13	22	18	31	27	32	17
ENSG00000117394	39096	26112	16537	29940	31610	29035	31661	32864	18571
ENSG00000284138	5	1	6	1	6	2	1	2	0
ENSG00000227533	19	28	22	36	40	66	25	12	13
ENSG00000283973	8	3	7	7	0	9	5	9	1
ENSG00000207256	0	0	2	0	0	0	0	0	0
ENSG00000283136	0	0	0	0	0	0	0	0	0
ENSG00000277513	0	0	0	0	0	0	0	0	0
ENSG00000186973	5	34	26	20	34	15	19	26	12
ENSG00000117395	1604	1822	1011	2040	1857	1360	1714	1493	967
ENSG00000284410	0	0	0	0	0	0	0	0	0
ENSG00000243710	22	16	9	18	7	13	21	8	2
ENSG00000199240	0	0	0	0	0	0	0	0	0
ENSG00000179178	173	179	216	199	252	326	248	272	248
ENSG00000253313	205	170	132	177	192	240	203	242	168
ENSG00000066056	0	0	0	1	0	0	0	0	0
ENSG00000117400	0	7	5	3	3	1	3	2	0
ENSG00000234694	2	6	9	4	10	7	1	12	13
ENSG00000117399	86	221	142	505	15	326	42	188	377
ENSG00000066322	2301	2249	1350	3271	2087	2277	2467	2341	2443
ENSG00000283836	0	0	0	0	0	0	0	0	0
ENSG00000159479	521	573	478	963	755	871	560	742	537
ENSG00000229431	3	7	26	13	26	20	6	18	7
ENSG00000198198	742	876	1072	685	1099	771	897	1222	553
ENSG00000229372	0	0	0	0	0	0	0	0	0
ENSG00000274975	0	0	0	0	0	0	0	0	0
ENSG00000178922	0	0	0	0	0	0	0	0	0
ENSG00000229348	0	1	0	0	2	0	0	0	0
ENSG00000142949	19035	16676	9603	14273	21916	15382	18632	21398	10663
ENSG00000066135	660	683	383	719	704	557	927	857	413
ENSG00000284989	0	0	0	0	0	0	0	0	0
ENSG00000236200	19	25	40	11	18	10	25	8	5
ENSG00000126091	3	14	38	24	9	8	16	20	2
ENSG00000229444	0	1	0	0	0	0	0	0	0
ENSG00000283414	0	0	0	0	0	0	0	0	0
ENSG00000233674	0	3	0	0	0	0	0	0	0
ENSG00000283477	0	0	0	0	0	0	0	0	0
ENSG00000224751	0	4	0	0	0	0	0	0	0
ENSG00000117407	54	83	204	601	165	113	69	40	390
ENSG00000237950	0	5	12	2	4	5	1	2	2
ENSG00000117408	1647	1278	1251	1491	1370	1023	1507	1133	865
ENSG00000285649	2	3	7	1	6	2	3	0	5
ENSG00000132768	402	433	374	542	569	429	556	486	273
ENSG00000117410	2005	2262	1470	1866	2125	1966	2594	2275	1513
ENSG00000117411	2052	2161	1242	1721	1762	1492	2068	1895	1436
ENSG00000159214	156	290	365	103	219	147	337	256	147
ENSG00000196517	1384	1317	1095	1111	523	782	1460	1623	1238
ENSG00000230615	5	23	5	10	0	4	22	14	2
ENSG00000227163	0	0	0	0	0	0	0	0	0
ENSG00000271647	0	0	0	0	0	0	0	0	0
ENSG00000239560	0	0	0	0	0	0	0	0	0
ENSG00000171872	0	2	0	0	0	0	7	2	0
ENSG00000233514	1	0	0	2	0	0	2	3	0
ENSG00000283039	0	0	0	0	0	0	0	0	0
ENSG00000226804	0	0	0	0	0	0	0	0	0
ENSG00000200171	0	0	0	0	0	0	0	0	0
ENSG00000238037	0	0	0	0	0	0	0	0	0
ENSG00000227994	0	0	0	0	0	0	0	0	0
ENSG00000271329	0	0	0	0	1	0	2	0	0
ENSG00000178028	522	719	1211	514	776	593	857	965	378
ENSG00000117419	917	939	560	830	896	658	1108	1023	553
ENSG00000233602	0	0	8	1	1	1	0	0	0
ENSG00000199385	0	0	0	0	0	0	0	0	0
ENSG00000187147	672	797	568	887	1018	810	1017	947	553
ENSG00000263381	0	0	0	0	0	0	0	0	0
ENSG00000126106	215	212	91	101	134	95	199	211	103
ENSG00000198520	15	43	26	12	20	5	20	27	3
ENSG00000199377	0	1	0	0	0	0	0	0	0
ENSG00000200169	0	0	0	0	0	0	0	0	0
ENSG00000142945	48	138	78	253	9	260	28	99	166
ENSG00000225721	0	4	0	3	0	1	1	0	0
ENSG00000142937	23557	25513	10856	24147	26628	21730	24520	23784	14063
ENSG00000264294	0	0	0	0	0	0	0	0	0
ENSG00000200913	0	6	6	4	7	1	0	6	3
ENSG00000202031	0	0	0	0	0	0	0	0	0
ENSG00000281859	0	0	0	0	0	0	0	0	0
ENSG00000207421	0	0	0	0	0	0	0	0	0
ENSG00000234093	0	0	1	0	3	0	0	0	0
ENSG00000142959	5	5	15	3	6	1	7	5	2
ENSG00000173846	710	587	623	655	777	588	387	381	501
ENSG00000188396	27	15	33	14	13	14	3	11	13
ENSG00000222009	109	131	274	112	199	136	34	40	79
ENSG00000117425	9	1	15	4	19	3	20	9	4
ENSG00000202444	0	0	0	0	0	0	0	0	0
ENSG00000226499	0	0	0	0	1	0	1	2	0
ENSG00000070785	425	414	255	512	525	351	491	468	285
ENSG00000253039	0	0	0	0	0	0	0	0	0
ENSG00000229815	0	0	0	4	0	0	0	0	0
ENSG00000232369	0	0	0	0	0	0	0	0	0
ENSG00000268949	0	0	0	0	1	1	0	0	0
ENSG00000126107	1310	1297	1240	1246	1706	1205	1109	1462	932
ENSG00000126088	936	949	609	1015	901	780	1006	1115	608
ENSG00000162415	4	12	2	7	21	5	20	14	11
ENSG00000234315	0	0	0	0	0	0	0	0	0
ENSG00000281912	5	0	6	3	6	1	0	12	4
ENSG00000186603	14	28	26	17	15	40	29	24	27
ENSG00000132781	141	193	277	138	113	182	183	152	81
ENSG00000132773	185	147	104	176	154	168	187	171	140
ENSG00000070759	192	146	92	137	165	217	199	259	167
ENSG00000236872	0	0	0	0	0	0	0	0	0
ENSG00000280670	52	7	41	13	19	42	48	18	20
ENSG00000132763	151	171	155	223	238	190	170	181	69
ENSG00000117450	7723	7630	4426	5265	4501	6064	11806	10243	6569
ENSG00000234379	0	0	0	0	0	0	0	0	0
ENSG00000117448	2393	2063	1365	1966	2499	2856	3497	3846	1474
ENSG00000281133	0	0	0	0	0	0	0	5	0
ENSG00000280836	0	1	0	0	1	1	0	1	0
ENSG00000132780	1012	965	743	1196	800	1246	1180	1582	736
ENSG00000281112	0	0	0	0	0	0	0	0	0
ENSG00000281825	0	0	0	0	0	0	0	0	0
ENSG00000159588	12	9	55	15	25	15	23	21	11
ENSG00000159592	4102	3054	2176	3338	3674	3352	4218	4289	2394
ENSG00000225447	0	0	4	3	3	4	4	2	0
ENSG00000234329	5	5	5	2	6	2	9	2	5
ENSG00000159596	611	577	348	687	649	581	574	610	323
ENSG00000197429	600	602	310	418	607	409	605	624	358
ENSG00000230896	47	45	17	31	59	28	70	105	41
ENSG00000236111	0	0	0	0	0	0	0	0	0
ENSG00000086015	674	697	734	655	599	611	584	671	281
ENSG00000232467	0	0	0	0	0	0	0	0	0
ENSG00000117461	613	514	227	268	409	197	701	371	177
ENSG00000278139	0	0	0	0	0	0	0	0	0
ENSG00000226957	0	0	0	0	0	0	7	0	0
ENSG00000233114	0	0	0	0	0	0	0	0	0
ENSG00000227857	2	5	0	0	1	2	1	0	0
ENSG00000117472	14558	9338	3350	1221	2631	1240	11832	7655	2502
ENSG00000250719	0	0	0	0	0	0	0	0	0
ENSG00000085998	1569	1814	1323	1235	1304	817	1914	1670	873
ENSG00000171357	11	16	3	26	9	2	25	33	12
ENSG00000085999	4	19	12	52	7	64	5	11	25
ENSG00000132128	2883	2800	1756	2280	2703	2106	2817	2759	1486
ENSG00000173660	2223	2962	1537	2908	3081	2308	2773	2775	2027
ENSG00000117481	735	587	409	655	626	606	666	703	315
ENSG00000225779	0	1	2	0	0	0	1	0	0
ENSG00000117480	331	370	333	239	420	367	446	498	210
ENSG00000232022	0	3	2	7	3	12	2	10	0
ENSG00000224863	0	0	0	3	0	0	0	2	0
ENSG00000197587	0	1	0	0	0	0	1	3	0
ENSG00000282881	0	0	0	0	0	0	0	0	0
ENSG00000269956	3	0	1	9	4	2	4	4	2
ENSG00000162456	0	0	0	0	0	0	0	0	0
ENSG00000079277	760	679	624	715	684	586	889	867	469
ENSG00000142961	568	494	597	536	512	678	667	688	374
ENSG00000123472	1093	960	587	791	883	1047	1283	1316	736
ENSG00000233647	0	0	1	0	0	0	0	0	0
ENSG00000186118	0	1	0	2	2	0	0	0	0
ENSG00000228237	0	3	2	5	3	5	3	1	1
ENSG00000159658	5272	4320	1774	3776	4816	3812	4580	4598	3046
ENSG00000236476	0	0	0	1	0	0	0	0	0
ENSG00000142973	1140	1190	694	1505	4554	2765	290	1596	248
ENSG00000154198	2	6	0	1	9	8	0	8	3
ENSG00000238145	0	0	0	0	1	0	0	0	0
ENSG00000187048	0	0	0	0	0	0	0	1	0
ENSG00000259832	0	0	0	0	0	0	0	0	0
ENSG00000261196	0	0	0	0	0	0	0	0	0
ENSG00000261593	0	0	0	0	0	0	0	0	0
ENSG00000261290	0	0	0	0	0	0	0	0	0
ENSG00000186377	34	96	5	13	12	7	129	136	4
ENSG00000186160	2	2	2	0	0	0	1	7	0
ENSG00000225154	0	0	0	0	0	0	3	0	0
ENSG00000225506	31	51	48	33	37	17	40	33	5
ENSG00000162365	0	0	0	0	0	0	2	0	0
ENSG00000225514	0	0	0	0	0	0	0	0	0
ENSG00000224805	0	20	9	4	16	4	17	6	10
ENSG00000162366	1061	1665	1037	3064	2631	1756	4253	2335	2641
ENSG00000162367	0	0	0	1	1	5	6	1	0
ENSG00000226252	0	0	0	1	0	0	0	0	0
ENSG00000123473	122	158	45	233	133	190	130	136	80
ENSG00000162368	9926	8464	4188	7542	9032	8247	8342	7639	4704
ENSG00000225762	4	2	19	2	8	2	4	0	2
ENSG00000186790	0	0	4	0	1	0	0	0	0
ENSG00000237424	17	18	6	7	6	6	6	8	3
ENSG00000186564	12	13	7	6	7	2	3	8	9
ENSG00000271355	0	0	0	0	0	0	0	0	0
ENSG00000229554	0	0	0	0	0	0	0	0	0
ENSG00000227883	0	0	0	0	0	0	0	0	0
ENSG00000227947	0	0	0	0	0	0	0	0	0
ENSG00000269113	39	53	38	6	17	3	83	30	9
ENSG00000223814	0	0	0	0	0	0	0	0	0
ENSG00000225028	0	0	0	0	0	0	0	0	3
ENSG00000226133	0	0	0	0	0	0	0	0	0
ENSG00000231413	0	0	0	0	0	0	0	0	0
ENSG00000237180	0	0	0	0	0	0	0	0	1
ENSG00000242267	3	1	3	2	0	0	15	11	1
ENSG00000279096	2	5	0	3	3	1	0	0	0
ENSG00000223720	2	0	1	0	0	0	0	0	0
ENSG00000117834	4	3	0	1	4	3	5	15	3
ENSG00000272491	0	0	1	1	0	0	1	5	0
ENSG00000279214	0	0	0	0	0	0	0	0	0
ENSG00000132122	145	123	72	42	91	123	228	365	67
ENSG00000224986	0	0	0	0	0	0	3	0	0
ENSG00000206700	0	0	0	0	0	0	0	0	0
ENSG00000235105	13	14	7	6	18	13	9	13	15
ENSG00000223175	0	0	0	0	0	0	0	0	0
ENSG00000232514	0	0	0	0	0	0	0	0	0
ENSG00000186094	0	0	0	0	0	0	0	0	0
ENSG00000162373	0	0	0	0	1	0	7	6	2
ENSG00000229846	0	0	0	0	0	0	0	0	0
ENSG00000230114	0	0	0	0	0	0	0	0	0
ENSG00000225623	0	0	0	0	0	0	0	0	0
ENSG00000237478	0	0	0	0	0	0	0	0	0
ENSG00000215887	0	0	0	0	0	0	0	0	0
ENSG00000279324	0	0	0	0	0	0	0	0	0
ENSG00000233595	0	0	0	0	0	0	0	0	0
ENSG00000162374	0	0	0	0	0	0	0	0	0
ENSG00000230828	0	0	0	0	0	0	0	0	0
ENSG00000237337	0	0	0	0	0	0	0	0	0
ENSG00000233407	0	0	0	0	0	0	0	0	0
ENSG00000284696	0	0	0	0	0	0	0	0	0
ENSG00000284645	0	0	0	0	0	0	0	0	0
ENSG00000234080	0	0	0	0	0	0	0	0	0
ENSG00000229316	0	0	0	0	0	0	0	0	0
ENSG00000225671	3	0	2	0	1	0	0	4	0
ENSG00000142700	0	0	0	0	0	0	37	7	0
ENSG00000284700	0	0	0	0	0	0	3	2	0
ENSG00000185104	828	844	442	905	1023	823	1063	1267	602
ENSG00000225767	0	0	0	0	0	0	0	0	0
ENSG00000207194	0	0	0	0	0	0	0	0	0
ENSG00000230585	0	2	4	0	0	1	0	1	0
ENSG00000237130	0	0	0	0	0	0	0	3	0
ENSG00000123080	9	13	10	23	18	56	18	26	43
ENSG00000265538	0	0	0	0	0	0	0	0	0
ENSG00000275816	0	0	0	0	0	0	0	0	0
ENSG00000204006	0	0	0	0	0	0	0	0	0
ENSG00000200262	0	0	0	0	0	0	0	0	0
ENSG00000213478	0	0	0	0	0	0	0	0	0
ENSG00000203356	1	0	0	0	1	0	0	1	0
ENSG00000123091	4561	3589	2059	4018	4272	3560	4862	4814	3469
ENSG00000233406	0	1	0	0	2	2	1	0	2
ENSG00000236434	0	0	2	1	0	1	1	0	0
ENSG00000085831	542	448	362	796	990	841	421	258	317
ENSG00000261664	0	0	3	0	2	2	0	0	0
ENSG00000085832	1882	1374	738	1559	1489	1355	1212	1241	864
ENSG00000232027	4	0	0	1	7	2	0	0	0
ENSG00000206595	0	0	0	0	0	0	0	0	0
ENSG00000238140	0	0	0	0	0	0	0	2	1
ENSG00000227070	2	4	1	5	10	6	7	0	4
ENSG00000252032	0	0	0	0	0	0	0	0	0
ENSG00000227742	0	0	0	3	1	0	3	0	0
ENSG00000117859	2727	2006	1007	1706	1864	1574	2069	2065	1167
ENSG00000236973	0	0	0	0	0	0	0	0	0
ENSG00000232846	0	1	0	0	0	0	0	0	0
ENSG00000212624	0	0	0	0	0	0	0	0	0
ENSG00000078618	4333	3475	2021	4111	4240	3126	4333	3941	2518
ENSG00000266993	28	9	10	16	15	8	15	18	3
ENSG00000272175	3	0	0	1	0	0	0	0	0
ENSG00000283899	0	0	0	0	0	0	0	0	0
ENSG00000230604	0	1	0	0	0	0	0	0	0
ENSG00000169213	56	10	40	28	4	16	33	13	45
ENSG00000200839	0	0	0	0	0	0	0	0	0
ENSG00000229032	0	0	0	0	0	0	0	0	0
ENSG00000264613	0	0	0	0	0	0	0	0	0
ENSG00000117862	86	144	96	232	199	175	232	245	179
ENSG00000285839	0	0	0	0	0	0	0	0	0
ENSG00000198841	71	86	55	62	80	61	66	65	41
ENSG00000223390	0	0	0	0	0	0	0	0	0
ENSG00000228369	3	2	0	2	0	0	0	0	2
ENSG00000134717	1877	1314	785	1681	1715	1588	1478	1731	993
ENSG00000157077	1859	1301	691	1626	1480	1044	1272	1277	805
ENSG00000241745	0	0	0	0	0	0	0	0	0
ENSG00000228407	2	2	3	13	5	11	9	5	5
ENSG00000223429	0	0	0	0	0	0	0	0	0
ENSG00000224255	0	2	0	0	0	0	0	0	0
ENSG00000236004	0	0	0	0	0	0	0	0	0
ENSG00000237663	0	0	0	0	1	0	0	0	0
ENSG00000213735	0	0	0	1	0	0	0	0	0
ENSG00000154222	843	1131	889	969	1253	958	980	1174	593
ENSG00000272100	3	11	5	3	13	3	0	11	0
ENSG00000224680	12	3	1	7	2	1	8	0	4
ENSG00000085840	36	43	25	116	7	58	17	26	39
ENSG00000134748	893	706	384	782	729	800	893	841	475
ENSG00000134744	2209	1456	848	1367	1691	1132	1725	1962	958
ENSG00000272371	0	0	0	0	0	0	0	0	0
ENSG00000236290	0	0	8	0	0	0	0	0	0
ENSG00000116157	22	17	23	32	6	21	22	26	6
ENSG00000182183	2	5	2	2	7	1	10	21	1
ENSG00000162377	801	696	369	920	942	864	635	537	342
ENSG00000233664	0	0	0	0	0	0	0	0	0
ENSG00000239640	0	0	0	0	0	0	0	0	0
ENSG00000162378	1353	1102	510	1084	1284	1055	1227	1272	823
ENSG00000252018	0	0	0	0	0	0	0	0	0
ENSG00000228929	27	44	32	48	58	39	30	31	34
ENSG00000206627	0	1	0	0	0	0	3	0	0
ENSG00000203995	5	14	23	52	31	43	37	43	26
ENSG00000242391	0	0	0	0	0	0	0	0	0
ENSG00000121310	714	1175	1737	1093	1852	1291	1241	2040	928
ENSG00000230953	12	23	40	13	34	24	23	48	11
ENSG00000231866	0	0	0	0	0	0	0	0	0
ENSG00000116171	3589	2957	1619	2907	3276	2947	3764	4443	2701
ENSG00000264834	0	0	0	0	0	0	0	0	0
ENSG00000266188	0	0	0	0	0	0	0	0	0
ENSG00000265815	0	0	0	0	0	0	0	0	0
ENSG00000237279	0	1	0	0	0	0	0	0	0
ENSG00000236360	0	1	0	0	0	0	0	0	0
ENSG00000226147	0	0	0	0	0	0	0	0	0
ENSG00000174348	17	0	4	1	1	8	0	0	0
ENSG00000232993	0	0	0	0	0	0	0	0	0
ENSG00000227644	0	0	0	0	0	0	0	0	0
ENSG00000162383	0	0	0	0	0	0	0	0	0
ENSG00000235563	0	0	0	0	0	0	0	0	0
ENSG00000277397	0	0	0	0	0	0	0	0	0
ENSG00000157184	580	465	295	383	452	472	855	732	442
ENSG00000236723	4	5	1	0	3	0	1	6	5
ENSG00000162384	341	456	321	389	366	333	280	434	276
ENSG00000259818	0	0	6	0	2	0	0	0	0
ENSG00000162385	320	399	255	569	601	432	480	539	295
ENSG00000226754	2	13	6	19	12	12	5	14	4
ENSG00000157193	229	141	103	330	90	122	219	97	116
ENSG00000234578	0	0	0	0	0	0	0	0	0
ENSG00000228838	0	0	0	0	0	0	0	0	0
ENSG00000225030	0	0	0	0	0	0	0	0	0
ENSG00000232762	0	0	0	0	0	0	0	0	0
ENSG00000225675	0	0	0	0	0	0	0	0	0
ENSG00000285954	0	0	0	0	0	0	0	0	0
ENSG00000226938	0	0	0	0	0	0	0	0	0
ENSG00000230138	0	0	0	0	0	0	0	0	0
ENSG00000236253	0	0	0	0	0	0	0	0	0
ENSG00000143006	0	0	0	0	0	0	0	0	0
ENSG00000174332	7	4	13	3	1	4	21	6	3
ENSG00000239007	0	0	0	0	0	0	0	0	0
ENSG00000058804	926	701	264	939	729	768	667	582	368
ENSG00000201003	0	0	0	0	0	0	2	0	0
ENSG00000229687	0	0	0	0	0	0	0	0	0
ENSG00000058799	1284	872	475	658	681	657	1026	1035	589
ENSG00000211452	8	3	3	0	3	0	0	7	0
ENSG00000081870	332	307	201	250	268	212	256	396	206
ENSG00000116212	994	829	475	994	843	738	903	946	567
ENSG00000219102	0	2	3	2	2	3	3	5	3
ENSG00000203985	51	44	45	29	71	68	44	42	29
ENSG00000116209	8548	7566	4145	5707	7881	7974	8875	9354	4877
ENSG00000280378	8	2	7	1	2	5	0	2	0
ENSG00000116205	470	320	267	361	527	450	563	465	296
ENSG00000283749	0	0	0	0	0	0	0	0	0
ENSG00000225183	0	0	2	0	0	0	1	0	0
ENSG00000279049	0	0	0	0	0	0	0	0	0
ENSG00000256407	0	0	0	0	0	0	0	0	0
ENSG00000157211	0	0	0	0	0	0	0	0	0
ENSG00000280425	0	0	0	0	0	0	0	0	0
ENSG00000215883	78	47	37	71	83	89	53	111	34
ENSG00000116221	1285	1205	637	1576	1476	1329	1427	1327	913
ENSG00000157216	960	904	457	959	1445	1512	955	1169	593
ENSG00000198711	0	2	0	1	6	2	4	9	7
ENSG00000225632	0	0	0	0	0	0	0	0	0
ENSG00000232245	0	0	0	0	0	0	0	0	0
ENSG00000235741	0	0	0	0	0	1	0	2	0
ENSG00000237173	0	0	0	0	0	0	0	0	0
ENSG00000227453	0	0	0	0	0	0	0	0	0
ENSG00000162390	214	403	283	1020	799	511	334	427	572
ENSG00000162391	18	21	7	46	41	18	24	17	14
ENSG00000230728	0	0	0	0	0	0	0	0	0
ENSG00000184313	16	7	3	1	5	1	15	12	11
ENSG00000271723	0	0	0	1	0	0	0	2	2
ENSG00000243725	16	25	14	17	22	6	13	13	12
ENSG00000162396	134	102	72	115	90	132	180	130	97
ENSG00000006555	3056	3813	2567	3367	4617	5456	3028	3807	4006
ENSG00000237453	2	1	9	5	17	6	4	11	5
ENSG00000162398	29	56	32	32	57	63	14	41	135
ENSG00000116133	14202	13530	7343	11432	7890	17047	14060	14417	12352
ENSG00000242396	0	2	0	1	7	1	3	8	0
ENSG00000233203	1	0	6	8	7	2	11	3	1
ENSG00000284601	0	0	0	0	0	0	0	0	0
ENSG00000143001	11	4	4	10	1	4	17	2	15
ENSG00000233271	0	0	0	0	0	0	0	0	0
ENSG00000162399	0	5	0	0	0	0	0	0	0
ENSG00000169174	223	459	162	1269	169	493	84	170	404
ENSG00000162402	2856	2375	1186	2499	2959	2424	1833	2068	954
ENSG00000231090	0	0	0	2	2	0	0	0	0
ENSG00000231095	0	0	4	0	0	0	0	0	0
ENSG00000265822	0	0	0	0	0	0	0	0	0
ENSG00000234810	0	0	0	1	0	0	0	0	0
ENSG00000231900	0	0	0	0	0	0	0	0	0
ENSG00000232198	0	0	0	0	0	0	0	0	0
ENSG00000199831	0	0	0	0	0	0	0	0	0
ENSG00000252162	0	0	0	0	0	0	0	0	0
ENSG00000272051	0	0	0	0	0	0	0	0	0
ENSG00000233079	0	0	0	0	0	0	0	0	0
ENSG00000230250	0	0	0	0	0	0	0	0	0
ENSG00000227104	0	0	0	0	0	0	0	0	0
ENSG00000235612	0	0	0	0	0	0	0	0	0
ENSG00000260971	0	0	0	0	0	0	0	0	0
ENSG00000284686	0	0	0	0	2	4	0	0	0
ENSG00000229871	0	0	0	0	0	0	0	0	0
ENSG00000223956	0	0	0	0	0	0	0	0	0
ENSG00000162407	292	139	171	278	397	420	475	486	201
ENSG00000236776	0	0	0	0	0	0	0	0	0
ENSG00000224980	0	0	0	0	0	0	6	0	0
ENSG00000225475	0	0	0	0	0	0	1	0	0
ENSG00000162409	38	14	18	9	27	29	64	61	32
ENSG00000187889	0	0	2	0	2	3	0	6	41
ENSG00000229913	0	0	0	0	0	0	0	0	0
ENSG00000157131	0	0	0	0	2	0	0	0	0
ENSG00000021852	0	1	6	2	0	5	0	0	0
ENSG00000236341	0	2	0	0	0	0	0	0	0
ENSG00000173406	13	7	14	0	1	2	2	5	1
ENSG00000227935	0	0	0	0	0	0	0	0	0
ENSG00000236888	0	0	0	0	0	0	0	0	0
ENSG00000226759	0	0	0	0	0	0	0	0	0
ENSG00000229887	0	0	0	0	0	0	0	0	0
ENSG00000223416	3	5	8	0	2	1	1	0	0
ENSG00000235038	0	0	0	0	0	0	0	0	0
ENSG00000230546	0	0	0	0	0	0	0	0	0
ENSG00000233216	0	0	0	0	0	0	0	0	0
ENSG00000162600	493	490	267	392	603	471	474	623	291
ENSG00000270209	0	0	0	0	0	0	0	0	0
ENSG00000264128	0	0	0	0	0	0	0	0	0
ENSG00000184292	77307	62664	31572	38325	57224	56546	79623	94647	49853
ENSG00000185839	43	48	24	47	53	37	50	51	23
ENSG00000162601	950	880	731	912	1163	1050	1046	1195	688
ENSG00000283445	11	11	19	7	7	2	10	22	3
ENSG00000177606	7297	5970	3243	3633	4571	4551	4884	6044	2329
ENSG00000234807	21	21	2	2	4	11	19	24	15
ENSG00000272226	0	0	1	0	3	0	0	2	0
ENSG00000231740	0	5	0	0	0	0	0	0	0
ENSG00000232453	37	34	9	67	77	56	12	30	13
ENSG00000237352	10	1	0	19	2	4	1	7	0
ENSG00000228121	0	1	0	0	0	0	0	1	0
ENSG00000241042	0	0	0	0	0	0	0	0	0
ENSG00000235215	0	0	0	0	1	2	0	0	0
ENSG00000224609	3	2	4	1	2	4	5	9	1
ENSG00000270457	0	0	0	0	0	0	0	0	0
ENSG00000172456	197	313	136	263	302	278	272	204	153
ENSG00000266150	0	0	0	0	0	0	0	0	0
ENSG00000226883	0	0	0	0	0	0	0	0	1
ENSG00000134709	1526	938	681	1806	2211	1385	1595	2094	1225
ENSG00000134716	277	123	153	298	186	290	129	233	82
ENSG00000265535	0	0	0	0	0	0	0	0	0
ENSG00000162598	0	0	0	0	0	0	0	0	0
ENSG00000229332	0	0	0	0	0	0	0	0	0
ENSG00000238242	0	0	0	0	0	0	0	0	0
ENSG00000226476	227	155	78	0	0	0	4	31	0
ENSG00000231252	0	0	0	0	0	0	0	0	0
ENSG00000162599	1204	835	478	831	907	936	831	1297	501
ENSG00000237928	0	0	0	0	5	0	0	0	0
ENSG00000270742	0	0	0	0	0	0	1	0	0
ENSG00000237853	0	0	0	1	0	0	0	0	0
ENSG00000284808	0	0	0	0	0	0	0	0	0
ENSG00000223920	0	0	0	0	0	0	0	0	0
ENSG00000162604	940	592	372	509	599	458	854	662	395
ENSG00000271200	0	0	1	0	0	0	0	0	0
ENSG00000132849	3203	2534	1444	2506	3111	2304	2317	2840	1866
ENSG00000200575	0	0	0	0	0	1	0	0	0
ENSG00000212360	0	1	0	0	0	0	0	0	0
ENSG00000236646	0	0	0	0	0	1	0	0	2
ENSG00000242860	0	0	0	0	0	0	0	0	0
ENSG00000263908	0	0	0	0	0	0	0	0	0
ENSG00000283690	0	0	0	0	0	0	0	0	0
ENSG00000234204	0	0	0	0	0	0	0	0	0
ENSG00000234088	0	0	4	0	0	0	0	0	0
ENSG00000240563	2	4	5	11	1	4	5	13	2
ENSG00000237227	0	0	0	0	0	0	0	0	0
ENSG00000200174	0	0	0	0	0	0	0	0	0
ENSG00000132854	1083	837	660	260	424	49	931	511	308
ENSG00000201153	0	0	0	0	0	0	0	0	0
ENSG00000162607	914	595	334	939	638	924	644	821	506
ENSG00000116641	2492	1991	758	1603	1640	775	1860	1406	795
ENSG00000270549	0	0	0	0	0	0	0	0	0
ENSG00000132855	3	0	3	2	0	0	0	1	0
ENSG00000278967	0	0	0	0	0	0	0	0	0
ENSG00000213703	0	0	0	0	0	0	0	0	0
ENSG00000235545	5	0	0	0	0	0	1	3	0
ENSG00000125703	322	252	115	189	240	203	248	265	146
ENSG00000234318	0	0	0	0	0	0	0	0	0
ENSG00000237163	0	0	0	0	0	0	0	0	0
ENSG00000229537	0	0	0	0	0	0	0	0	0
ENSG00000227485	0	0	0	0	0	0	0	0	0
ENSG00000229225	0	0	0	0	0	0	0	0	0
ENSG00000203605	0	0	0	0	0	0	0	0	0
ENSG00000224209	0	0	0	0	0	0	0	0	0
ENSG00000252259	0	0	0	0	0	0	0	0	0
ENSG00000228734	0	0	0	0	0	0	0	0	0
ENSG00000223683	0	0	0	0	0	0	0	0	0
ENSG00000230798	0	0	0	0	0	1	0	0	0
ENSG00000187140	0	0	0	0	0	0	0	0	0
ENSG00000275836	0	0	0	0	0	0	0	0	0
ENSG00000252784	0	0	0	0	0	0	0	0	0
ENSG00000236674	0	0	0	0	0	0	0	0	0
ENSG00000088035	348	279	190	231	287	282	383	363	166
ENSG00000142856	227	129	228	236	211	203	210	160	73
ENSG00000203965	227	112	83	103	124	117	144	138	70
ENSG00000264271	0	0	0	0	0	0	0	0	0
ENSG00000251720	0	0	0	0	0	0	0	1	0
ENSG00000116652	4	1	6	11	4	2	17	7	1
ENSG00000276884	0	0	0	0	0	0	0	0	0
ENSG00000278287	0	0	0	0	0	0	0	0	0
ENSG00000277565	0	0	0	0	0	0	0	0	0
ENSG00000275823	0	0	0	0	0	0	0	0	0
ENSG00000277689	0	0	0	0	0	0	0	0	0
ENSG00000274199	0	0	0	0	0	0	0	0	0
ENSG00000079739	1895	1768	708	1185	1063	1130	1966	1492	664
ENSG00000244256	2	1	0	1	3	2	2	7	1
ENSG00000185483	262	131	74	84	309	174	155	347	84
ENSG00000177452	0	0	0	0	0	0	0	1	0
ENSG00000228056	0	0	0	0	0	0	0	0	0
ENSG00000207190	0	0	0	0	0	0	0	0	0
ENSG00000200508	0	0	0	0	0	0	0	0	0
ENSG00000223949	4	4	0	0	2	5	2	6	1
ENSG00000284928	0	0	0	0	0	0	0	2	0
ENSG00000177414	0	0	0	0	0	0	0	0	0
ENSG00000238653	0	0	0	0	0	0	0	0	0
ENSG00000158966	89	47	34	241	242	230	60	111	25
ENSG00000264470	0	0	0	0	0	0	0	0	0
ENSG00000162437	323	252	186	354	245	428	494	462	140
ENSG00000162434	5588	4349	2431	4030	4930	3072	5092	4751	2408
ENSG00000234784	0	0	0	0	0	0	0	0	0
ENSG00000233877	0	0	0	0	0	0	0	1	1
ENSG00000226891	0	0	0	0	1	0	1	0	0
ENSG00000185031	0	0	0	0	0	0	0	0	0
ENSG00000272506	0	0	0	0	0	0	0	0	0
ENSG00000212257	0	0	0	0	0	0	0	0	0
ENSG00000265996	0	0	0	2	1	2	0	5	2
ENSG00000199135	0	0	0	0	0	0	0	0	0
ENSG00000231485	0	0	0	0	0	0	0	0	0
ENSG00000235804	0	0	0	0	0	0	0	0	0
ENSG00000234496	0	0	0	0	0	0	0	0	0
ENSG00000162433	3650	3259	1458	2822	3489	2545	2654	2174	870
ENSG00000231622	0	0	0	0	0	0	0	0	0
ENSG00000116675	24	17	4	7	5	11	61	15	29
ENSG00000229294	0	0	0	0	0	0	0	0	0
ENSG00000234144	0	0	0	0	0	0	0	0	0
ENSG00000222624	0	0	0	0	0	0	0	0	0
ENSG00000213625	3957	2661	1414	2526	3267	2721	3761	3806	1958
ENSG00000116678	363	274	140	230	179	97	324	250	222
ENSG00000237852	0	0	0	6	0	1	1	0	3
ENSG00000224570	0	0	0	0	0	0	0	0	0
ENSG00000285079	0	0	0	0	0	0	0	0	0
ENSG00000239319	0	0	0	0	0	0	0	0	0
ENSG00000184588	103	51	116	87	49	54	29	19	18
ENSG00000227466	0	0	0	0	0	0	0	0	0
ENSG00000223152	0	0	0	0	0	0	0	0	0
ENSG00000118473	11	9	3	10	3	4	12	10	1
ENSG00000264720	0	0	0	0	0	0	0	0	0
ENSG00000248458	5	9	4	6	10	1	9	11	8
ENSG00000152760	0	0	4	0	0	0	0	0	0
ENSG00000172410	0	0	0	0	0	0	0	0	0
ENSG00000152763	90	51	46	58	57	30	51	50	8
ENSG00000231080	0	0	0	0	0	0	0	0	0
ENSG00000198160	1662	1155	607	1218	1202	992	1113	1193	647
ENSG00000116704	1601	1207	504	1086	950	587	689	656	613
ENSG00000203963	0	2	2	0	0	0	0	0	0
ENSG00000252433	0	0	0	0	0	0	0	0	0
ENSG00000275678	0	0	3	0	0	0	0	0	0
ENSG00000162594	6	1	0	2	5	0	0	4	3
ENSG00000253074	0	0	0	0	0	0	0	0	0
ENSG00000252116	0	0	0	0	0	0	0	0	0
ENSG00000228523	0	0	0	0	0	0	0	0	0
ENSG00000081985	5	6	5	33	56	30	9	32	24
ENSG00000142864	12350	11203	6158	13903	15218	12810	12025	13525	7758
ENSG00000223263	0	0	3	0	11	2	1	2	0
ENSG00000235200	0	0	4	1	0	0	0	0	0
ENSG00000207504	0	0	0	0	0	0	0	0	0
ENSG00000238139	0	0	0	0	0	0	0	0	0
ENSG00000242482	0	0	0	0	0	0	0	0	0
ENSG00000232048	0	0	0	0	0	0	0	0	0
ENSG00000116717	3954	3419	1879	2348	1829	1354	4165	3706	2410
ENSG00000172380	8126	6674	3917	7841	7980	5659	8661	7990	6398
ENSG00000238778	0	0	0	0	0	0	0	0	0
ENSG00000232284	19	14	25	16	11	15	8	16	4
ENSG00000235055	0	0	0	0	0	0	0	0	0
ENSG00000162595	30	2	63	28	3	8	7	14	27
ENSG00000228431	0	0	0	0	0	0	0	0	0
ENSG00000116729	1339	792	711	1365	671	962	1355	1706	793
ENSG00000234383	1	2	7	1	0	0	0	1	0
ENSG00000221203	1	0	0	0	0	0	0	0	0
ENSG00000229133	0	1	0	0	0	1	0	0	0
ENSG00000225242	0	0	0	0	0	0	0	0	0
ENSG00000237622	0	0	0	0	0	0	0	0	0
ENSG00000229440	0	0	0	0	0	0	0	0	0
ENSG00000116745	0	37	0	66	0	0	0	0	0
ENSG00000024526	23	68	48	157	6	173	0	57	134
ENSG00000233589	0	18	12	11	0	1	0	0	2
ENSG00000234264	0	0	0	1	0	3	0	0	0
ENSG00000225167	0	0	0	0	0	0	0	0	0
ENSG00000285041	0	0	0	0	0	0	0	0	0
ENSG00000285407	6	32	0	0	0	0	0	5	0
ENSG00000285473	0	2	0	0	0	0	0	0	0
ENSG00000223883	0	1	0	0	0	0	2	1	2
ENSG00000235446	2	0	0	0	0	0	0	0	0
ENSG00000229639	0	0	0	0	0	0	0	0	0
ENSG00000033122	11	7	5	7	10	0	15	9	1
ENSG00000270615	0	0	0	0	0	0	0	0	0
ENSG00000240692	0	0	0	0	0	0	0	0	0
ENSG00000229359	0	0	0	0	0	0	0	0	0
ENSG00000237919	0	0	0	0	0	0	0	0	0
ENSG00000066557	633	532	270	442	484	366	469	466	308
ENSG00000244389	0	0	0	2	0	1	0	0	0
ENSG00000116754	3704	3204	2938	3234	3940	3218	3716	3915	1839
ENSG00000228988	0	0	0	0	0	1	0	0	0
ENSG00000118454	1057	808	379	711	880	741	771	870	494
ENSG00000197568	133	147	143	94	98	74	67	80	42
ENSG00000226088	0	0	0	0	0	0	0	0	0
ENSG00000116761	39	21	27	168	28	27	35	24	94
ENSG00000278636	0	0	0	0	0	0	0	0	0
ENSG00000271992	5	1	4	1	0	3	0	0	0
ENSG00000233020	0	0	0	0	1	0	0	0	0
ENSG00000237033	0	0	0	0	0	0	0	0	0
ENSG00000229051	0	0	0	0	0	0	0	0	0
ENSG00000226208	0	0	0	0	0	0	0	0	0
ENSG00000050628	0	0	0	36	5	9	1	2	5
ENSG00000235782	0	0	0	0	0	0	0	0	0
ENSG00000269933	0	0	0	0	0	0	0	0	0
ENSG00000235079	0	1	6	6	2	3	5	0	1
ENSG00000132485	1628	1482	1478	1559	1782	1350	1612	1796	823
ENSG00000207721	4	12	11	6	14	4	14	12	1
ENSG00000229956	12	8	1	3	3	2	20	17	2
ENSG00000226324	0	0	0	0	0	0	0	0	0
ENSG00000172260	16	4	5	14	2	4	2	3	0
ENSG00000231985	0	0	0	0	0	0	0	0	0
ENSG00000271618	0	0	0	0	0	0	0	0	0
ENSG00000228853	0	0	0	0	0	0	0	0	0
ENSG00000233994	0	6	0	2	0	6	3	4	1
ENSG00000227207	0	0	0	0	0	0	0	0	0
ENSG00000212366	0	0	0	0	0	0	0	0	0
ENSG00000225087	0	0	0	0	0	0	0	8	0
ENSG00000227016	0	0	0	0	0	0	0	0	0
ENSG00000285808	0	0	0	0	0	0	0	0	0
ENSG00000280317	0	0	0	0	0	0	0	0	0
ENSG00000229636	0	0	0	0	0	0	0	0	0
ENSG00000251825	0	0	0	0	0	0	0	0	0
ENSG00000233973	0	0	0	0	0	0	0	0	0
ENSG00000223479	0	0	0	0	0	0	0	0	0
ENSG00000200601	0	0	0	0	0	0	0	0	0
ENSG00000285778	0	0	0	0	0	0	0	0	0
ENSG00000252005	0	0	0	0	0	0	0	0	0
ENSG00000162620	22	20	26	18	19	37	5	11	7
ENSG00000254685	342	339	187	261	370	378	397	376	207
ENSG00000259030	6	13	4	2	0	2	11	8	7
ENSG00000116783	0	0	0	0	0	0	0	0	0
ENSG00000237324	0	0	0	0	0	0	1	0	0
ENSG00000233894	0	0	0	0	0	0	2	0	0
ENSG00000162621	0	0	0	0	0	0	0	0	0
ENSG00000178965	0	0	0	0	0	0	0	0	0
ENSG00000234497	0	0	0	0	0	0	0	0	0
ENSG00000272864	0	1	0	0	1	1	1	0	0
ENSG00000116791	598	980	368	644	710	673	468	693	197
ENSG00000162623	488	463	310	655	524	470	467	493	208
ENSG00000229943	0	0	0	0	0	0	0	0	0
ENSG00000261213	0	0	0	0	0	0	0	0	0
ENSG00000224127	0	0	0	0	0	0	0	0	0
ENSG00000162624	0	0	0	0	0	0	0	0	0
ENSG00000224149	0	0	0	0	0	0	0	0	0
ENSG00000206999	0	0	0	0	0	0	0	0	0
ENSG00000137968	52	334	36	1556	279	1486	1162	826	321
ENSG00000224493	0	0	0	0	0	0	0	0	0
ENSG00000252338	0	0	0	0	0	0	0	0	0
ENSG00000213579	0	0	0	0	0	0	0	0	0
ENSG00000230863	0	3	0	2	4	0	1	0	0
ENSG00000117054	1241	2453	636	1528	1661	2090	874	1119	651
[truncated: 56,885 more rows]
