# Supplementary material for: Characterization of 3D organotypic epithelial tissues reveals tonsil-specific differences in tonic interferon signaling
Source: PLoS One. 2023 Oct 4;18(10):e0292368. doi: 10.1371/journal.pone.0292368 (PMC10550192; doi:10.1371/journal.pone.0292368)
Supplement: S3 File — Comma-separated DESeq2 normalized read counts (library-size corrected). (CSV) [file pone.0292368.s012.csv]

Geneid	C1	C2	C3	F1	F2	F3	T1	T2	T3
ENSG00000223972	0	0	0	0	0	0	0	0	1.440816294
ENSG00000227232	50.56884651	69.85349104	234.3373216	139.7982284	167.9439845	113.4726208	94.39262985	68.62648684	184.4244857
ENSG00000278267	4.973984903	7.257505562	55.79460037	10.46109192	34.98833011	18.02836031	11.90537674	10.74872685	18.73061183
ENSG00000243485	0	0	0	0	0	0	0	0	4.322448883
ENSG00000284332	0	0	0	0	0	0	0	0	0
ENSG00000237613	0	0	0	0	0	0	0	1.653650285	0
ENSG00000268020	0	0	0	0	0	0	0	0	0
ENSG00000240361	0	0	0	0	1.749416506	0	0	0	0
ENSG00000186092	0	0	0	0	0	0	0	0	0
ENSG00000238009	0.828997484	0	0	2.85302507	0.874708253	0	0	0	2.881632589
ENSG00000239945	0	0	0	0	0	0	0	0	0
ENSG00000233750	0	1.814376391	11.15892007	0	7.872374276	8.483934265	8.503840527	0.826825143	1.440816294
ENSG00000268903	14.09295722	23.58689308	89.27136059	6.657058498	27.11595584	39.23819598	26.36190563	27.28522971	37.46122365
ENSG00000269981	2.486992451	30.84439864	101.8251457	13.314117	39.36187138	23.33081923	45.07035479	20.67062857	17.28979553
ENSG00000239906	0	4.535940976	19.52811013	0	7.872374276	2.120983566	11.90537674	4.134125713	4.322448883
ENSG00000241860	2.486992451	1.814376391	12.55378508	1.902016714	5.248249517	10.60491783	6.803072422	3.307300571	1.440816294
ENSG00000222623	0	0	0	0	0	0	0	1.653650285	0
ENSG00000241599	0	0	0	0	0	0	0	1.653650285	0
ENSG00000279928	0	1.814376391	0	0	0	0	0	0.826825143	1.440816294
ENSG00000279457	137.6135823	158.7579342	937.3492862	194.0057048	368.2521744	195.1304881	208.3440929	256.3157942	249.2612189
ENSG00000273874	0	0	0	0	0.874708253	0	0	0	0
ENSG00000228463	10.77696729	4.535940976	30.6870302	29.48125906	6.997666023	4.241967133	5.952688369	17.363328	11.52653035
ENSG00000236679	0	0	5.579460037	0	0	3.181475349	0	0	7.204081472
ENSG00000236601	0	0	0	0	0.874708253	0	0	0	0
ENSG00000237094	4.144987419	19.0509521	83.69190056	11.41210028	46.3595374	16.96786853	22.96036942	19.01697828	34.57959106
ENSG00000269732	0	0	0	0	0	0	0	0	0
ENSG00000284733	0	0	0	0	0	0	0	0	0
ENSG00000233653	0	0	0	0	0	0	0	0	0
ENSG00000250575	0	0.907188195	0	0	1.749416506	2.120983566	1.700768105	0	1.440816294
ENSG00000278757	0	0	0	0	1.749416506	0	0	0	0
ENSG00000230021	9.118972322	5.443129172	15.3435151	15.21613371	10.49649903	6.362950699	6.803072422	20.67062857	11.52653035
ENSG00000235146	0	0	0	0	0	0	0	0	0
ENSG00000225972	84.55774335	18.14376391	203.6502914	2297.63619	6.997666023	38.17770419	11.05499269	14.88285257	12.96734665
ENSG00000225630	1362.871863	1271.87785	7576.90673	761.7576938	1292.818798	1755.113901	1979.694075	1276.61802	1373.097929
ENSG00000237973	762.6776851	833.7059514	3612.700374	558.2419054	723.3837251	1007.467194	1062.129682	806.1545141	744.9020242
ENSG00000278791	0	0	0	0	0	0	0	0	0
ENSG00000229344	3.315989935	3.628752781	18.13324512	0.951008357	4.373541264	1.060491783	5.102304316	1.653650285	0
ENSG00000240409	0	0	0	0	0.874708253	1.060491783	0	0	0
ENSG00000248527	9130.578287	7352.760323	36189.77267	5179.191511	4579.097704	8202.903943	10162.08943	10643.72006	5933.2815
ENSG00000198744	6.63197987	7.257505562	32.08189521	5.706050141	7.872374276	12.7259014	5.102304316	14.05602743	1.440816294
ENSG00000268663	0	0	0	0	0	0	0	0	0
ENSG00000284662	0	0	0	0	0	0	0	0	0
ENSG00000229376	0	0.907188195	0	0	0	0	0.850384053	3.307300571	0
ENSG00000228327	49.73984903	75.29662021	165.9889361	68.47260169	77.8490345	79.53688374	81.63686906	101.6994925	86.44897766
ENSG00000223181	0	0	0	0	0	0	0	0	0
ENSG00000229905	0	0	0	0	0	0	0	0	0
ENSG00000237491	4.144987419	9.071881953	18.13324512	15.21613371	2.624124759	15.90737675	9.35422458	4.134125713	11.52653035
ENSG00000285268	0	0	0	0	0	0	0	0	0
ENSG00000230092	7.460977354	6.350317367	12.55378508	10.46109192	2.624124759	12.7259014	7.653456475	2.480475428	1.440816294
ENSG00000177757	7.460977354	1.814376391	0	3.804033427	5.248249517	2.120983566	3.401536211	1.653650285	8.644897766
ENSG00000228794	201.4463886	205.0245321	231.5475915	223.4869638	212.5541054	221.6427827	199.8402524	160.4040777	214.6816279
ENSG00000225880	0.828997484	5.443129172	5.579460037	12.36310864	13.12062379	9.544426048	3.401536211	3.307300571	4.322448883
ENSG00000230368	0	0	0	0	0	1.060491783	0	0	0
ENSG00000234711	0	0	0	2.85302507	0.874708253	0	0	0	0
ENSG00000283040	0	0	0	0	0	0	0	0	0
ENSG00000272438	0.828997484	5.443129172	6.974325046	0	0	1.060491783	1.700768105	5.787775999	0
ENSG00000230699	4.144987419	10.88625834	43.24081529	0	4.373541264	1.060491783	5.952688369	18.19015314	1.440816294
ENSG00000241180	2.486992451	0	0	0	0	0	0	0	0
ENSG00000223764	29.84390942	29.93721044	126.9327158	0	4.373541264	2.120983566	48.47189101	71.93378741	167.1346901
ENSG00000187634	5.802982387	10.88625834	48.82027532	1.902016714	2.624124759	4.241967133	51.87342722	21.49745371	59.07346807
ENSG00000188976	2042.6498	2746.058667	3275.143042	2836.857928	3151.573835	2388.227496	2176.132791	2467.246226	2785.097897
ENSG00000187961	315.0190438	539.7769762	1682.207201	318.5877995	446.9759172	501.6126134	619.0795904	595.3141027	564.7999874
ENSG00000187583	620.9191154	1175.715901	2408.931871	848.2994543	1233.338637	862.1798197	834.2267557	1503.994934	1551.759149
ENSG00000187642	309.2160615	481.7169317	1195.399313	319.5388079	453.098875	352.083272	380.9720556	600.2750536	505.7265193
ENSG00000272512	59.68781883	64.41036186	206.4400214	9.510083568	42.86070439	49.84311381	125.8568398	119.8896457	2.881632589
ENSG00000188290	1026.298885	1391.626692	2216.4405	453.6309862	643.7852741	530.2458916	1455.007114	1302.2496	1120.955077
ENSG00000187608	1721.827774	4537.755353	5028.488358	3654.725115	1272.700508	4796.604335	400.5308888	915.2954329	406.310195
ENSG00000231702	0	0	0	0.951008357	0	0	0	0	0
ENSG00000224969	4.973984903	1.814376391	26.50243518	2.85302507	0.874708253	5.302458916	3.401536211	1.653650285	0
ENSG00000188157	10481.84419	14248.29779	16787.20039	9172.475601	7316.934535	7535.854611	12949.64835	14913.4451	10415.66099
ENSG00000242590	0	0	0	0	0	0	0	0	0
ENSG00000217801	70.46478612	78.92537299	309.6600321	32.33428413	43.73541264	93.32327692	86.73917338	180.2478811	282.3999937
ENSG00000273443	0	10.88625834	69.74325046	1.902016714	4.373541264	4.241967133	3.401536211	26.45840457	4.322448883
ENSG00000237330	210.5653609	284.8570933	304.080572	153.1123454	125.0832802	318.1475349	291.6817301	287.7351496	641.163251
ENSG00000131591	294.2941067	414.5850052	1028.015512	333.8039332	469.7183318	409.3498283	491.5219825	540.7436433	448.0938675
ENSG00000285812	4.973984903	8.164693757	9.764055065	12.36310864	3.498833011	9.544426048	1.700768105	4.134125713	4.322448883
ENSG00000223823	0	0	0	0	0	1.060491783	0	0	0
ENSG00000207730	0	11.79344654	54.39973536	11.41210028	30.61478885	13.78639318	28.06267374	53.74363427	15.84897924
ENSG00000207607	0	10.88625834	46.03054531	11.41210028	22.74241457	15.90737675	21.25960132	33.89983085	11.52653035
ENSG00000198976	4.144987419	23.58689308	118.5635258	14.26512535	32.36420536	15.90737675	39.11766643	66.97283656	28.81632589
ENSG00000272141	46.42385909	90.71881953	486.8078882	80.83571033	158.3221938	148.4688496	136.9118325	242.2597668	207.4775464
ENSG00000205231	0	0	2.789730019	0	0	1.060491783	1.700768105	0	0
ENSG00000162571	0	0	0	0	1.749416506	0	0.850384053	4.134125713	1.440816294
ENSG00000186891	0	2.721564586	8.369190056	0.951008357	4.373541264	8.483934265	0.850384053	0	1.440816294
ENSG00000186827	1.657994968	0	12.55378508	0.951008357	0	2.120983566	2.551152158	0	0
ENSG00000078808	3903.749151	4174.880075	4255.733143	2880.604313	3073.724801	2990.586829	4272.329481	4033.253046	3485.334616
ENSG00000176022	648.2760323	786.5321653	709.9862897	563.9479556	665.6529804	520.7014655	767.8967996	562.241097	443.7714187
ENSG00000184163	9.118972322	19.9581403	51.61000534	10.46109192	24.49183108	23.33081923	11.90537674	16.53650285	11.52653035
ENSG00000260179	0.828997484	1.814376391	13.94865009	3.804033427	4.373541264	5.302458916	16.157297	9.095076569	2.881632589
ENSG00000160087	809.1015442	878.158173	1064.282002	1045.158184	1054.023445	1033.979489	1068.08237	1007.073024	1106.546914
ENSG00000230415	1.657994968	9.979070148	40.45108527	2.85302507	6.12295777	8.483934265	6.803072422	13.22920228	4.322448883
ENSG00000162572	25.698922	81.64693757	260.8397567	80.83571033	95.34319956	57.26655629	69.73149232	76.89473827	48.98775401
ENSG00000131584	1396.86076	2088.347225	6398.245797	1977.146374	2771.950453	2178.250123	2659.150933	2983.185115	2906.126466
ENSG00000278073	0	0	0	0	0	0	0	0	0
ENSG00000169972	161.6545093	221.3539196	206.4400214	266.2823399	266.7860171	243.9131101	289.980962	233.1646902	427.9224394
ENSG00000127054	1341.317929	1823.448272	2993.38031	1851.613271	2065.186185	1952.365373	1705.87041	2048.045878	2048.840771
ENSG00000283712	0	0	0	0	0	0	0	0	0
ENSG00000240731	46.42385909	94.34757231	262.2346217	63.71755991	94.46849131	111.3516372	59.52688369	93.43124112	76.3632636
ENSG00000224051	691.3839015	821.0053167	899.687931	1088.904569	971.8008689	1156.996535	1040.019696	778.0424592	1642.530576
ENSG00000169962	11.60596477	24.49408127	37.66135525	18.06915878	22.74241457	13.78639318	19.55883321	41.34125713	102.2979569
ENSG00000107404	1674.574917	2681.648305	4550.04966	2664.725416	2682.730211	2625.777655	2819.023135	2646.667282	3584.75094
ENSG00000284372	0	0	0	0	0	0	0	0	0
ENSG00000162576	269.4241822	317.5158683	1016.856592	237.7520892	272.9089749	411.4708119	256.8159839	601.1018787	430.804072
ENSG00000175756	976.5590359	1491.417393	1436.71096	1452.189761	1315.561212	1378.639318	1380.173318	1293.154523	1594.983638
ENSG00000223663	0	0	1.394865009	0	0	0	0	0	0
ENSG00000221978	2709.992775	4252.898259	11184.02764	3817.347544	5790.568634	4946.133677	4656.703073	4923.743725	4191.3346
ENSG00000224870	220.5133307	317.5158683	422.6440978	367.0892257	394.493422	428.4386804	307.8390271	339.8251336	327.0652988
ENSG00000242485	793.350592	887.230055	975.0106415	883.4867635	921.9424985	973.5314569	796.8098574	871.4737004	847.1999811
ENSG00000264293	0	0	0	0	0	0	0	0	0
ENSG00000272455	41.44987419	59.87442089	79.50730553	56.10949305	73.47549324	55.14557272	53.57419532	38.8607817	15.84897924
ENSG00000235098	356.468918	303.9080454	411.4851777	481.2102285	483.7136638	579.0285136	799.3610096	852.4567221	672.8612095
ENSG00000225905	0	0	0	5.706050141	0	18.02836031	3.401536211	6.614601141	1.440816294
ENSG00000205116	0	2.721564586	0	14.26512535	5.248249517	0	0	0	4.322448883
ENSG00000225285	1.657994968	1.814376391	0	2.85302507	1.749416506	4.241967133	5.102304316	8.268251427	20.17142812
ENSG00000179403	1371.990836	1602.094353	1114.497142	1587.232948	1965.469444	2537.756837	1729.681163	2010.838747	2440.742803
ENSG00000215915	91.18972322	42.63784518	85.08676556	58.01150976	50.73307867	61.50852342	42.51920264	119.8896457	33.13877477
ENSG00000160072	433.565684	888.1372432	2540.049182	1132.650953	1122.250688	953.3821131	676.905706	866.5127495	704.5591679
ENSG00000284740	12.43496226	1.814376391	2.789730019	6.657058498	2.624124759	5.302458916	2.551152158	1.653650285	5.763265177
ENSG00000197785	702.9898663	817.3765639	1474.372315	1009.970875	944.6849131	807.034247	1017.059327	668.0747153	770.8367175
ENSG00000205090	42.27887167	39.0090924	37.66135525	11.41210028	32.36420536	37.11721241	34.01536211	29.76570514	4.322448883
ENSG00000160075	2153.735463	2343.267108	2047.661834	2556.310463	2248.00021	2738.189784	2092.795154	2221.679158	2470.999945
ENSG00000215014	13.26395974	10.88625834	26.50243518	13.314117	18.36887331	14.84688496	7.653456475	7.441426284	23.05306071
ENSG00000274481	0	0	0	0	0	0	0	0	0
ENSG00000228594	186.5244339	244.0336245	200.8605613	204.4667967	263.2871841	295.8772075	202.3914045	148.0017005	152.7265272
ENSG00000272106	83.72874586	74.38943201	66.95352044	98.90486911	102.3408656	104.9886865	49.32227506	62.0118857	110.9428547
ENSG00000197530	738.6367581	1217.446558	3123.102756	1048.962218	1504.498195	1477.265054	1289.182224	1229.488987	1494.126497
ENSG00000189409	0	0	0	0	0	0	0.850384053	0	0
ENSG00000248333	727.8597908	758.4093312	979.1952365	748.4435768	797.7339266	931.1117856	857.1871251	853.2835472	863.0489603
ENSG00000272004	0	0	0	1.902016714	3.498833011	4.241967133	0	1.653650285	1.440816294
ENSG00000189339	1602.452136	1207.467488	1894.226683	1163.08322	1090.761191	1243.956862	1641.241222	1693.337892	1076.289772
ENSG00000269737	27.35691697	20.86532849	146.460826	20.92218385	22.74241457	31.81475349	20.40921727	36.38030628	14.40816294
ENSG00000215914	2.486992451	0	5.579460037	0	0	19.0888521	0	5.787775999	0
ENSG00000008128	13.26395974	28.12283405	97.64055065	15.21613371	54.23191168	40.29868776	14.4565289	34.72665599	30.25714218
ENSG00000268575	53.05583896	44.45222157	59.9791954	38.04033427	32.36420536	40.29868776	48.47189101	58.70458513	27.37550959
ENSG00000227775	0	5.443129172	19.52811013	4.755041784	4.373541264	4.241967133	4.251920264	6.614601141	1.440816294
ENSG00000215790	269.4241822	498.9535074	196.6759663	208.2708301	536.196159	507.9755641	199.8402524	235.6451657	146.963262
ENSG00000008130	1410.12472	1638.381881	2241.54807	1730.835209	1833.388498	2040.386191	1926.970263	1527.146038	1433.612213
ENSG00000078369	12311.44163	11678.23364	8550.522507	9409.276682	8378.830354	6926.071836	10407.85042	9479.550261	10892.57119
ENSG00000231050	0	3.628752781	11.15892007	0.951008357	1.749416506	0	2.551152158	0.826825143	0
ENSG00000169885	0	4.535940976	27.89730019	1.902016714	5.248249517	2.120983566	4.251920264	4.960950856	1.440816294
ENSG00000178821	7.460977354	3.628752781	1.394865009	5.706050141	0	0	3.401536211	6.614601141	7.204081472
ENSG00000142609	0	0	0	0	0	0	1.700768105	0	0
ENSG00000233542	0	0	0	0	0	0	0	0	0
ENSG00000187730	0	0	0	0.951008357	0	0	0	0	0
ENSG00000226969	0	0	0	0	0	0	0	0	0
ENSG00000067606	721.2278109	946.1972877	863.4214407	670.4608915	815.2280917	814.4576895	843.5809803	785.4838855	917.7999795
ENSG00000271806	7.460977354	1.814376391	8.369190056	2.85302507	2.624124759	3.181475349	0	0	0
ENSG00000182873	21.55393458	47.17378615	86.48163057	28.5302507	58.60545294	41.35917954	34.01536211	48.78268342	30.25714218
ENSG00000162585	435.223679	616.8879728	848.0779256	500.2303957	574.6833221	379.6560584	477.0654536	521.726665	510.0489682
ENSG00000234396	0	0	0	0	0	0	0	0	0
ENSG00000157933	2203.475312	2263.434547	2106.246164	1881.09453	2157.90526	2189.915532	2011.158285	2291.13247	2069.012199
ENSG00000116151	159.9965144	214.0964141	269.2089468	210.1728469	324.5167618	242.8526183	142.0141368	173.63328	149.8448946
ENSG00000272161	0	0	0	0	2.624124759	0	0	0	0
ENSG00000269896	38.13388425	83.46131396	82.29703555	38.04033427	84.84670053	49.84311381	35.71613021	51.26315884	43.22448883
ENSG00000272420	4.973984903	0.907188195	0	3.804033427	7.872374276	2.120983566	2.551152158	4.134125713	1.440816294
ENSG00000157916	2249.070174	2712.492704	3820.53526	3040.373717	3200.557497	3560.070916	2625.135571	2677.259812	3388.799924
ENSG00000157911	217.1973408	276.6923996	259.4448917	305.2736825	356.8809672	289.5142568	216.8479334	306.7521279	331.3877477
ENSG00000149527	297.6100967	611.4448436	1014.066862	533.5156882	442.6023759	299.0586829	596.969605	572.1629987	550.3918244
ENSG00000224387	0	0	1.394865009	0	0	0	0.850384053	0.826825143	0
ENSG00000229393	0	0.907188195	1.394865009	0	0.874708253	0	0	0	0
ENSG00000157881	7.460977354	9.071881953	19.52811013	11.41210028	8.747082528	24.39131101	19.55883321	10.74872685	4.322448883
ENSG00000197921	0	0	0	0.951008357	0	0	0	0	0
ENSG00000272449	0.828997484	0	0	0	0	0	0	0	0
ENSG00000238164	0	0	0	0	0	0	0	0	1.440816294
ENSG00000157873	4.973984903	35.38033962	13.94865009	86.54176047	7.872374276	8.483934265	11.90537674	29.76570514	7.204081472
ENSG00000225931	0	0	0	0	0	0	0	0	0
ENSG00000228037	0	0	0	0	0	0	0	0	0
ENSG00000157870	6.63197987	63.50317367	25.10757017	13.314117	17.49416506	16.96786853	10.20460863	8.268251427	14.40816294
ENSG00000142606	0	0	5.579460037	0	2.624124759	0	0	0.826825143	0
ENSG00000237058	0	0	0	0	0	0	0	0	0
ENSG00000215912	0	0	0	0	0	0	0	0	0
ENSG00000285945	0	0	0	0	0	0	0	0	0
ENSG00000283259	0	0	0	0	0	0	0	0	0
ENSG00000233234	0	0	0	0	0	0	0	0	0
ENSG00000231630	0	0	0	0	0	0	0	0	0
ENSG00000284745	0	0	0	0	0	0	0	0	0
ENSG00000169717	0	0	0	0	0	0	0	0	0
ENSG00000177133	0	0	0	0	0	0	0	0	0
ENSG00000142611	4.144987419	0.907188195	0	1.902016714	0	0	0	0	0
ENSG00000283572	0	0	0	0	0	0	0	0	0
ENSG00000226286	0	0	0	0	0	0	0	0	0
ENSG00000279839	0	0	0	0	0	0	0	0	0
ENSG00000272235	0	0	0	0	0	0	0	0	0
ENSG00000130762	667.3429745	611.4448436	1011.277132	813.1121451	1224.591554	1023.374571	824.0221471	701.147721	729.0530449
ENSG00000272088	0	0	0	3.804033427	0.874708253	0	0	0.826825143	0
ENSG00000162591	201.4463886	276.6923996	495.1770783	258.6742731	234.4218118	247.0945855	334.2009327	377.0322651	170.0163227
ENSG00000207776	0	0	0	0	0	0	0	0	0
ENSG00000238260	1.657994968	0	11.15892007	0	7.872374276	0	0.850384053	4.134125713	0
ENSG00000158109	1818.820479	1675.576597	1527.377185	1746.051343	1744.168256	1581.193249	2308.792703	1804.132461	2190.040767
ENSG00000116213	411.182752	390.9981122	636.0584442	314.7837661	420.7346696	360.5672063	446.4516277	389.4346422	416.3959091
ENSG00000078900	18.23794464	22.67970488	26.50243518	94.14982732	62.97899421	127.259014	160.722586	157.0967771	96.53469172
ENSG00000227589	0	0	0	0	0	0	0.850384053	0	0
ENSG00000235131	0	0	0	0.951008357	1.749416506	0	0	0	0
ENSG00000227372	308.387064	346.5458906	597.002224	355.6771254	336.7626773	323.4499939	282.3275055	324.1154559	178.6612205
ENSG00000276189	0	0	0	0	0	0	0	0	0
ENSG00000162592	0	0	0	0	0	0	0	0	0
ENSG00000235169	7.460977354	8.164693757	9.764055065	9.510083568	1.749416506	10.60491783	17.85806511	15.70967771	7.204081472
ENSG00000130764	1434.165647	1383.461998	1207.953098	1485.475053	1620.834393	1412.575055	1379.322934	1308.864201	1265.036706
ENSG00000266075	2.486992451	1.814376391	13.94865009	2.85302507	3.498833011	4.241967133	5.102304316	0	2.881632589
ENSG00000272153	1.657994968	18.14376391	50.21514033	9.510083568	30.61478885	32.87524528	20.40921727	8.268251427	11.52653035
ENSG00000116198	1292.407077	1051.431118	1001.513077	1012.8239	1120.501272	949.1401459	1100.396964	1126.962669	943.7346728
ENSG00000169598	79.58375844	52.61691533	89.27136059	80.83571033	79.59845101	64.68999877	119.0537674	114.1018697	86.44897766
ENSG00000198912	343.2049583	423.6568872	608.161144	453.6309862	495.0848711	412.5313036	375.0193673	419.2003473	337.1510129
ENSG00000236423	12.43496226	12.70063473	41.84595028	10.46109192	9.621790781	14.84688496	5.102304316	9.921901712	1.440816294
ENSG00000233304	0	0	0	0	0	0	0	0	0
ENSG00000226374	0	0	0	0	0	0	0	0	0
ENSG00000284668	0	0	0	0	0	0	0	0	0
ENSG00000284703	0	0	0	0	0	0	0	0	0
ENSG00000229280	0	0	0	0	0	0	0	0	0
ENSG00000235054	0	0	0	0	0	0	0	0	0
ENSG00000284694	0	0	0	0	0	0	0	0	0
ENSG00000227169	0	0	0	0	0	0	0	0	0
ENSG00000232596	0	0	0	0	0	0	0	0	0
ENSG00000196581	105.2826804	108.8625834	135.3019059	492.6223288	202.9323147	53.02458916	333.3505487	244.7402422	233.4122397
ENSG00000284739	0	0	0	0	0	0	0	0	0
ENSG00000284674	0	0	0	0	0	0	0	0	0
ENSG00000231510	0	0	0	0	0	0	0	0	0
ENSG00000284616	0	0	0	0	0	0	0	0	0
ENSG00000284692	0	0	0	0	0	0	0	0	0
ENSG00000284666	0	0	0	0	0	0	0	0	0
ENSG00000260972	0	0	0	0	0	0	0	0	0
ENSG00000283356	0	0	0	0	0	0	0	0	0
ENSG00000236948	0	0	0	0	0	0	0	0	0
ENSG00000264341	0	0	0	0	0	0	0	0	0
ENSG00000264101	0	0	0	0	0	0	0.850384053	0	0
ENSG00000131697	314.1900464	424.5640754	578.8689788	306.2246909	435.6047099	316.0265514	283.1778896	282.7741988	253.5836678
ENSG00000069424	84.55774335	67.13192645	117.1686608	35.1873092	35.86303837	68.93196591	79.93610096	66.97283656	21.61224442
ENSG00000116254	0	0.907188195	20.92297514	1.902016714	0.874708253	0	0.850384053	2.480475428	0
ENSG00000285629	0	0	0	0	0.874708253	0	0	0	0
ENSG00000116251	2171.973408	3027.287008	1804.955322	3037.520692	3387.745063	2957.711583	2860.691953	2735.137572	2839.848916
ENSG00000226944	9.947969806	3.628752781	20.92297514	0.951008357	1.749416506	2.120983566	6.803072422	12.40237714	8.644897766
ENSG00000158286	311.7030539	801.0471764	2095.087244	315.7347745	691.0195198	474.0398271	642.0399598	862.3786238	377.4938691
ENSG00000116237	3044.907758	2803.211523	2467.516201	3015.647499	2702.848501	3508.106819	2799.464302	2808.72501	3277.85707
ENSG00000225077	0.828997484	11.79344654	4.184595028	7.608066854	1.749416506	3.181475349	2.551152158	2.480475428	2.881632589
ENSG00000173673	0	0	0	0	0	0	0	0	0
ENSG00000158292	1860.270354	2275.227994	1839.826947	832.1323122	1215.844471	970.3499816	1719.476555	1083.967762	1618.036699
ENSG00000097021	887.0273077	1608.44467	1231.665803	2144.523845	1348.800126	1225.928501	880.9978786	563.0679221	1678.550983
ENSG00000271746	0	0	0	0	0	0	0	0	0
ENSG00000069812	6545.764132	8185.559086	7569.932405	5213.427812	7089.510389	4254.693034	6788.615893	4621.125722	5980.828438
ENSG00000187017	1122.462593	1612.073423	2152.276709	535.4177049	1316.435921	1046.70539	1004.303566	826.8251427	1096.4612
ENSG00000265392	0	0	0	0	0	0	0	0	0
ENSG00000231868	6.63197987	40.82346879	92.06109061	8.559075211	29.7400806	39.23819598	12.75576079	18.19015314	18.73061183
ENSG00000215788	536.361372	987.9279446	4710.459136	1126.944903	1296.317631	945.9586706	1026.413552	969.8658923	1435.053029
ENSG00000171680	2561.602225	3276.763761	9243.770416	4770.257918	3412.236894	2421.102741	3821.625933	3036.101924	4089.036643
ENSG00000162408	533.0453821	593.3010797	563.5254637	604.8413149	627.1658173	524.9434327	421.7904902	457.2343039	448.0938675
ENSG00000253022	0	0	0	0	0	0	0	0	0
ENSG00000229519	0.828997484	2.721564586	1.394865009	2.85302507	6.12295777	2.120983566	1.700768105	3.307300571	2.881632589
ENSG00000173662	0	2.721564586	0	0	2.624124759	0	2.551152158	0	1.440816294
ENSG00000204859	266.9371898	361.0609017	634.6635792	281.4984736	353.3821342	386.0190091	337.6024689	343.1324342	316.9795848
ENSG00000162413	2706.676785	2877.600955	3277.932772	2372.76585	2741.335664	2414.73979	1971.190234	2315.110399	3133.77544
ENSG00000116273	683.0939267	595.1154561	647.2173643	680.9219835	724.2584334	800.6712963	680.3072422	615.9847313	888.9836536
ENSG00000041988	184.0374414	151.5004286	239.9167816	181.6425961	132.9556544	219.5217991	190.4860278	153.7894765	216.1224442
ENSG00000007923	801.6405668	965.2482398	1093.574167	1102.218686	1036.52928	903.5389993	938.8239942	902.8930558	806.8571248
ENSG00000228750	0	0	0	0	0	0	0	0	0
ENSG00000284744	0	0	0	0	0	0	0	0	0
ENSG00000237436	0	0.907188195	1.394865009	2.85302507	1.749416506	4.241967133	4.251920264	2.480475428	0
ENSG00000171735	503.2014727	493.5103782	354.2957124	331.9019165	312.2708463	373.2931077	506.8288954	467.9830307	439.4489698
ENSG00000227950	0	0	0	0	0	0	0	0	0
ENSG00000237365	0	0	0	0	0	0	0	0	0
ENSG00000207056	0	0	0	0	0	0	0	0	0
ENSG00000237402	0	0	0	0	0	0	0	0	0
ENSG00000237728	0	0	0	0	0	0	0	0	0
ENSG00000225126	0	0	0	0	0	0	0	0	0
ENSG00000270171	0	0	0	0	0	0	0	0	0
ENSG00000270035	0	0	0	0	2.624124759	0	0	4.960950856	0
ENSG00000269978	0	0	8.369190056	0	0.874708253	0	0	0	0
ENSG00000049245	3849.864315	3389.255097	3088.23113	3239.134463	2843.67653	2736.068801	3248.467081	3428.017041	3325.404007
ENSG00000269925	9.118972322	5.443129172	15.3435151	5.706050141	6.997666023	19.0888521	1.700768105	3.307300571	14.40816294
ENSG00000049246	193.9854112	253.1055065	246.8911066	234.8990641	201.1828982	221.6427827	360.5628384	539.9168182	291.0448915
ENSG00000236266	0.828997484	0.907188195	2.789730019	0	0	0	0.850384053	0.826825143	0
ENSG00000049247	0	0	0	0	13.99533205	0	0	10.74872685	0
ENSG00000049249	2.486992451	4.535940976	2.789730019	12.36310864	3.498833011	0	8.503840527	4.960950856	15.84897924
ENSG00000270330	0	0	0	0	0	0	0	0	0
ENSG00000116288	1799.753537	2278.856746	1665.468821	2074.149226	1745.042964	1697.847345	2006.906364	1838.032292	1698.722411
ENSG00000200344	0	1.814376391	4.184595028	1.902016714	0.874708253	2.120983566	0	0	0
ENSG00000284747	3.315989935	5.443129172	8.369190056	8.559075211	9.621790781	6.362950699	2.551152158	14.05602743	0
ENSG00000284716	0	3.628752781	0	0	0	0	0	0	0
ENSG00000116285	5091.702546	4600.351338	3123.102756	3415.071009	3850.465729	2846.359946	2407.437253	2627.650303	2188.599951
ENSG00000238290	7.460977354	8.164693757	12.55378508	0	1.749416506	2.120983566	0.850384053	0	0
ENSG00000232848	0	0	0	0	0	0	0	0	0
ENSG00000229305	0	0	0	0	0	0	0	0	0
ENSG00000227634	0	0	0	0	0	1.060491783	0.850384053	0	0
ENSG00000200975	0	0	0	0	0	0	0	0	0
ENSG00000233645	0	0	0	0	0	0	0	0	0
ENSG00000251977	0	0	0	0	0	0	0	0	0
ENSG00000162426	4.973984903	0.907188195	1.394865009	1.902016714	0.874708253	0	0.850384053	3.307300571	5.763265177
ENSG00000252254	0	0	0	0	0	0	0	0.826825143	0
ENSG00000142599	2402.434708	2186.323551	1846.801272	1403.688335	2379.206448	2043.567666	2120.007443	2018.280173	1847.126489
ENSG00000232912	0.828997484	0	5.579460037	0	2.624124759	1.060491783	2.551152158	2.480475428	0
ENSG00000221083	0	0	0	0	0	0	0	0	0
ENSG00000270282	0	0	0	0	0	0	0	0	0
ENSG00000234619	0	0	0	0	0	0	0	0	0
ENSG00000224315	0	1.814376391	0	0	0	0	0	0	0
ENSG00000222511	0	0	0	0	0	0	0	0	0
ENSG00000226545	0	0	0	0	0	2.120983566	0	0	0
ENSG00000228423	0	0	0	0	0	0	0	0	0
ENSG00000229716	0	0	0	0	0	0	0	0	0
ENSG00000074800	28900.51028	37123.95533	24220.43602	31185.46604	29583.50782	24425.24675	27921.50999	27298.45891	24884.33822
ENSG00000274258	0	0	0	0.951008357	4.373541264	0	0	0	0
ENSG00000230679	0	0.907188195	0	2.85302507	0	0	0	0	0
ENSG00000201725	0	0	0	0	0	0	0	0	0
ENSG00000238249	0	0	0	0	0	0	0	0	0
ENSG00000232208	0	0	0	0	0	0	0	0	0
ENSG00000232663	0	0	0	0	0	0	0	0	0
ENSG00000131686	2.486992451	7.257505562	30.6870302	0.951008357	7.872374276	0	0	9.095076569	0
ENSG00000265141	0	0	0	0	0	0	0	0	0
ENSG00000197241	0	0	6.974325046	0	0	0	0	0	0
ENSG00000142583	132.6395974	46.26659796	132.5121759	67.52159333	18.36887331	173.9206524	9.35422458	12.40237714	24.493877
ENSG00000252404	0	0	0	0	0	0	0	0	0
ENSG00000180758	3022.524826	3168.808366	3089.625996	1949.567131	2303.10683	2597.144377	2421.893782	2016.626523	2443.624435
ENSG00000228526	172.4314766	366.5040309	1018.251457	213.9768803	335.8879691	401.9263858	323.14594	362.1494125	377.4938691
ENSG00000284357	0	0	0	0	0	0	0	0	0
ENSG00000234546	38.96288174	58.96723269	78.11244052	67.52159333	36.73774662	51.96409737	64.62918801	53.74363427	61.95510066
ENSG00000049239	1405.150735	1115.84148	1241.429858	925.3311312	852.8405465	1526.047676	1995.000988	1692.511067	1541.673435
ENSG00000171621	1055.313797	1008.793273	739.2784549	584.8701394	807.3557174	618.2667096	1446.503274	1045.10698	903.3918166
ENSG00000284652	0	1.814376391	0	0	0	0	3.401536211	0	5.763265177
ENSG00000284693	2.486992451	10.88625834	11.15892007	1.902016714	6.997666023	1.060491783	11.05499269	12.40237714	8.644897766
ENSG00000252956	0	0	0	0	0	0	0	0	0
ENSG00000235263	0.828997484	0	0	0	0	0	0	0	0
ENSG00000171612	173.2604741	188.6951446	111.5892007	255.821248	212.5541054	306.4821253	122.4553036	159.5772525	113.8244873
ENSG00000231181	0	3.628752781	1.394865009	0.951008357	0	1.060491783	1.700768105	1.653650285	0
ENSG00000188807	174.9184691	222.2611078	253.8654317	196.8587299	192.4358156	239.671143	182.8325713	158.7504274	158.4897924
ENSG00000171608	362.2719004	501.675072	588.6330339	393.7174597	268.5354336	154.8318003	376.7201354	420.0271725	548.9510081
ENSG00000179840	0	0	0	0	0	0	0	0	0
ENSG00000233268	0	0	0	0	0	0	0	0	0
ENSG00000231789	0.828997484	0	0	1.902016714	0.874708253	1.060491783	4.251920264	3.307300571	1.440816294
ENSG00000171603	9471.296252	9737.758088	8316.185185	8007.490364	6158.820808	5074.453182	9110.164357	10377.48237	9780.261006
ENSG00000271264	0	0	0	0	0	0	0	0	1.440816294
ENSG00000280113	0	0.907188195	0	0	0	0	0.850384053	0	0
ENSG00000178585	1299.868055	1652.896892	1606.884491	2884.408346	1956.722362	1974.6357	1648.894678	1958.748763	3733.155019
ENSG00000223989	0	0	0	0	0	0	0	0	0
ENSG00000285701	0	0.907188195	2.789730019	0.951008357	1.749416506	0	0	0	2.881632589
ENSG00000162441	904.4362548	916.2600772	781.1244052	1018.52995	1070.642901	1023.374571	812.9671544	908.6808318	982.6367127
ENSG00000228150	7.460977354	6.350317367	4.184595028	8.559075211	7.872374276	4.241967133	5.952688369	4.134125713	1.440816294
ENSG00000173614	368.0748828	432.7287691	368.2443624	323.3428413	456.597708	292.6957322	449.0027798	472.1171565	412.0734602
ENSG00000202415	7.460977354	2.721564586	1.394865009	0	3.498833011	1.060491783	2.551152158	0	2.881632589
ENSG00000283611	0	0	0	0.951008357	3.498833011	0	0	0	0
ENSG00000265521	0	0	0	0	0.874708253	0	0	0	0
ENSG00000241326	0	0	0	0	0	0	0	0	0
ENSG00000162444	4.144987419	9.071881953	44.6356803	69.42361005	34.98833011	64.68999877	3.401536211	8.268251427	60.51428436
ENSG00000130939	1768.251633	1408.863267	1284.670674	1529.221438	1820.267874	1486.80948	1580.01357	1717.315821	1718.893839
ENSG00000224340	0	0	0	0	0	0	0	0	0
ENSG00000233623	0	0	0	0	1.749416506	0	0	0	7.204081472
ENSG00000201746	0	1.814376391	4.184595028	0	0	2.120983566	0	0	0
ENSG00000054523	3097.134599	2825.891228	1849.591002	2191.123254	2364.336407	2076.442911	2347.059986	3955.531482	3744.681549
ENSG00000264881	0	0	0	0	0	0	0	0	0
ENSG00000199562	3.315989935	0.907188195	15.3435151	0.951008357	0	0	0	0.826825143	0
ENSG00000264501	0	0	0	0	0	0	0	0	0
ENSG00000284735	15.75095219	19.9581403	11.15892007	4.755041784	5.248249517	9.544426048	6.803072422	19.84380342	21.61224442
ENSG00000284642	7.460977354	16.32938751	9.764055065	11.41210028	8.747082528	7.423442482	28.06267374	19.84380342	17.28979553
ENSG00000142657	7175.80222	6518.147183	8910.397679	6939.50798	6475.465196	11893.41535	8519.997824	11067.05453	12092.77116
ENSG00000271989	0	0.907188195	0	3.804033427	0	0	0	0.826825143	0
ENSG00000251503	3.315989935	0	5.579460037	0.951008357	0.874708253	2.120983566	0.850384053	0.826825143	1.440816294
ENSG00000175279	9.947969806	35.38033962	18.13324512	21.87319221	22.74241457	32.87524528	17.85806511	16.53650285	31.69795848
ENSG00000241563	0	0.907188195	0	4.755041784	2.624124759	3.181475349	5.102304316	0	0
ENSG00000160049	1561.002262	1526.797733	1173.081473	1633.832357	1610.337893	1415.756531	1892.104517	1468.441453	1463.869355
ENSG00000203469	0	0	0	0	0	0	0	0	0
ENSG00000142655	589.417211	704.8852277	703.0119647	737.9824849	776.7409285	637.3555617	746.6371983	698.6672455	795.3305945
ENSG00000243267	0	1.814376391	0	0	0.874708253	1.060491783	3.401536211	0	0
ENSG00000130940	615.116133	896.3019369	743.4630499	941.4982732	1119.626564	1093.367028	659.8980249	775.5619838	816.9428389
ENSG00000272078	14.09295722	16.32938751	55.79460037	21.87319221	48.10895391	26.51229458	16.157297	23.15110399	24.493877
ENSG00000225158	0	0	0	0	0	0	0	0	0
ENSG00000175262	0	0	0	0.951008357	0	0	0	0	0
ENSG00000215785	0	0	0	0.951008357	0	0	0	0	4.322448883
ENSG00000120948	1689.496872	1716.400065	1764.504237	1831.642095	1800.149584	1834.650785	1727.130011	1808.266587	1643.971392
ENSG00000277726	0	0	0	0	0	0	2.551152158	0	0
ENSG00000009724	13.26395974	47.17378615	90.6662256	25.67722563	41.11128788	50.90360559	30.6138259	38.8607817	17.28979553
ENSG00000271895	10.77696729	20.86532849	20.92297514	15.21613371	12.24591554	14.84688496	13.60614484	15.70967771	15.84897924
ENSG00000116649	1140.700538	1195.674041	993.1438866	1189.711454	1214.969763	917.3253924	998.3508779	867.3395746	884.6612047
ENSG00000171824	1075.209736	977.0416863	1025.225782	1083.198518	1076.765859	830.3650662	1064.680834	1088.101888	1035.946916
ENSG00000226849	3.315989935	1.814376391	4.184595028	0	0.874708253	0	1.700768105	2.480475428	0
ENSG00000230337	1.657994968	0.907188195	5.579460037	0.951008357	3.498833011	0	5.102304316	0.826825143	4.322448883
ENSG00000198793	2122.233559	1870.622059	1989.077503	1916.281839	1872.750369	1600.282101	1965.237546	1761.964379	1551.759149
ENSG00000225602	0	0	0	0	0	0	0.850384053	0	0
ENSG00000253086	0	0	0	0	0	0	0	0	0
ENSG00000171819	0	0	2.789730019	0	0	1.060491783	0	0	0
ENSG00000207451	0	0	0	0	0	0	0	0	0
ENSG00000238173	0	0	0	0.951008357	0	0	0	0	0
ENSG00000120942	314.1900464	350.1746434	291.5267869	347.1180502	440.8529594	358.4462227	309.5397952	321.6349805	344.3550943
ENSG00000238199	0	0	0	1.902016714	0	0	0.850384053	1.653650285	1.440816294
ENSG00000284646	0	0	0	2.85302507	1.749416506	4.241967133	0	0	4.322448883
ENSG00000224338	0	0	0	0	0	0	0	0	0
ENSG00000204624	11.60596477	14.51501112	16.73838011	1.902016714	0	0	0	38.03395656	2.881632589
ENSG00000285833	0	0	0	0	0	0	0	0	0
ENSG00000235643	0	0	5.579460037	0	0	0	0	0	0
ENSG00000284708	0	2.721564586	13.94865009	0	1.749416506	0	2.551152158	0	1.440816294
ENSG00000116661	277.7141571	475.3666143	636.0584442	180.6915878	124.2085719	177.1021278	490.6715984	265.4108708	404.8693787
ENSG00000132879	350.6659356	466.2947324	938.7441512	388.0114096	502.9572454	410.4103201	428.5935626	437.3905005	501.4040704
ENSG00000116663	358.9559105	351.0818316	336.1624672	324.2938497	302.6490555	347.8413049	343.5551573	288.5619748	370.2897876
ENSG00000116670	244.5542577	367.4112191	290.1319219	259.6252814	236.1712283	236.4896676	259.3671361	235.6451657	200.2734649
ENSG00000162490	41.44987419	57.1528563	22.31784015	0.951008357	8.747082528	14.84688496	17.00768105	5.787775999	5.763265177
ENSG00000177674	1066.919762	1570.342766	1615.253681	1491.181103	1481.75578	1847.376686	1268.773007	1155.074724	1298.175481
ENSG00000215910	0	0	0	0	0	0	0	0	0
ENSG00000177553	0	0	0	0	0	0	0	0	0
ENSG00000177000	577.8112462	733.0080618	796.4679203	1124.091878	1112.628898	1065.794242	676.0553219	635.0017096	778.0407989
ENSG00000011021	242.8962628	285.7642815	542.6024886	278.6454485	310.5214298	258.7599951	199.8402524	296.0034011	302.5714218
ENSG00000276470	0	0	0	0	0	0	0	0	0
ENSG00000278852	0	0	0	0	0	0	0	0	0
ENSG00000175206	0.828997484	1.814376391	5.579460037	0	3.498833011	5.302458916	0	4.960950856	0
ENSG00000275915	0	0	0	0	0	0	0	0	0
ENSG00000120937	0	0	0	0	0	0	0	0	0
ENSG00000224904	0	0	0	0	0	0	0	0	0
ENSG00000285646	0	0.907188195	0	1.902016714	2.624124759	0	5.952688369	0	0
ENSG00000199347	0	0	0	0	0	0	0	0	0
ENSG00000201801	0	0	0	0	0	0	0	3.307300571	0
ENSG00000116685	1851.151381	1858.828612	1629.202331	1669.970675	1664.569805	1772.08177	1810.467648	1801.651986	1772.204042
ENSG00000083444	2137.984511	2238.940466	1888.647223	1210.633638	1070.642901	986.2573583	2009.457517	2061.275081	1374.538745
ENSG00000116688	4542.077214	4327.287691	4201.333408	4839.681528	4702.431567	4989.61384	4352.265582	3833.988186	4181.248886
ENSG00000270914	0	0	0	0	0	0	0	0	0
ENSG00000116691	219.6843332	335.6596322	482.6232932	298.616624	314.0202628	275.7278636	268.7213607	293.5229256	291.0448915
ENSG00000202461	4.973984903	0.907188195	8.369190056	0.951008357	1.749416506	0	0	3.307300571	2.881632589
ENSG00000276869	0	0	0	0	0	0	0	0	0
ENSG00000243539	0	0	0	0	0	0	0	0	0
ENSG00000120949	0	0	0	0.951008357	0	0	0.850384053	0	0
ENSG00000201135	0	0	0	0	0	0	0	0	0
ENSG00000227875	0	0	0	0	0	0	0	0	0
ENSG00000285604	0	0	0	0	0	0	0	0	0
ENSG00000283789	0	0	0	0	0	0	0	0	0
ENSG00000028137	13.26395974	0.907188195	20.92297514	0	0	1.060491783	0	3.307300571	0
ENSG00000263676	0	0	0	0	0	0	0	0	0
ENSG00000225196	0	0	0	0	0	0	0	0	0
ENSG00000252969	0	0	0	0	0	0	0	0	0
ENSG00000048707	4104.366542	3035.451701	2998.95977	3195.388079	4169.734241	3201.624693	2946.580743	3171.701247	2786.538713
ENSG00000239149	7.460977354	2.721564586	9.764055065	1.902016714	5.248249517	10.60491783	4.251920264	1.653650285	2.881632589
ENSG00000229484	1.657994968	0	0	0	0	0	0	0	0
ENSG00000162496	4935.851019	5539.29112	4870.868612	2185.417204	3858.338103	4814.632696	4363.320575	3680.19871	1886.028529
ENSG00000221340	0.828997484	10.88625834	40.45108527	2.85302507	3.498833011	11.66540961	5.102304316	3.307300571	0
ENSG00000276830	0	3.628752781	6.974325046	0	1.749416506	5.302458916	1.700768105	1.653650285	4.322448883
ENSG00000272482	114.4016528	104.3266425	125.5378508	44.69739277	65.60311896	100.7467194	111.4003109	62.0118857	5.763265177
ENSG00000204518	0	0	0	0	0	0	0	0	0
ENSG00000226166	0	0	0	0	0	0	0	0	0
ENSG00000188984	0	0	0	0	0	0	0	0	0
ENSG00000157330	0	0	0	0	0	0	0	0	0
ENSG00000116726	2.486992451	0	0	0	0	0	0	0	0
ENSG00000116721	0	0	0	0	0	0	0	0	0
ENSG00000228338	0	0	0	0	0	0	0	0	0
ENSG00000239810	0	0	0	0	0	0	0	0	0
ENSG00000231103	0	0	0	0	0	0	0	0	0
ENSG00000179172	0	0	0	0	0	0	0	0	0
ENSG00000120952	0	0	0	0	0	0	0	0	0
ENSG00000243073	0	0	0	0	0	0	0	0	0
ENSG00000187545	0	0	0	0	0	0	0	0	0
ENSG00000204510	0	0	0	0	0	0	0	0	0
ENSG00000207434	0	0	0	0	0	0	0	0	0
ENSG00000234064	0	0	0	0	0	0	0	0	0
ENSG00000232423	0	0	0	0	0	0	0	0	0
ENSG00000274178	0	0	0	0	0	0	0	0	0
ENSG00000274764	0	0	0	0	0	0	0	0	0
ENSG00000277058	0	0	0	0	0	0	0	0	0
ENSG00000229571	0	0	0	0	0	0	0	0	0
ENSG00000277862	0	0	0	0	0	0	0	0	0
ENSG00000236179	0	0	0	0	0	0	0	0	0
ENSG00000275774	0	0	0	0	0	0	0	0	0
ENSG00000229978	0	0	0	0	0	0	0	0	0
ENSG00000233336	0	0	0	0	0	0	0	0	0
ENSG00000280267	0	0	0	0	0	0	0	0	0
ENSG00000179412	0	0	0	0	0	0	0	0	0
ENSG00000204505	0	0	0	0	0	0	0	0	0
ENSG00000279169	0	0	0	0	0	0	0	0	0
ENSG00000279804	0	0	0	0	0	0	0	0	0
ENSG00000250894	0	0	0	0	0	0	0	0	0
ENSG00000270601	0	0	0	0	0	0	0	0	0
ENSG00000231219	0	0	0	0	0	0	0	0	0
ENSG00000207511	0	0	0	0	0	0	0	0	0
ENSG00000182330	0	0	0	0	0	0	0	0	0
ENSG00000237700	0	0	0	0	0	0	0	0	0
ENSG00000204501	0	0	0	0	0	0	0	0	0
ENSG00000228229	0	0	0	0	0	0	0	0	0
ENSG00000204481	0	0	0	0	0	0	0	0	0
ENSG00000204480	0	0	0	0	0	0	0	0	0
ENSG00000204479	0	0	0	0	0	0	0	0	0
ENSG00000204478	0	0	1.394865009	0	0	0	0	0	0
ENSG00000162494	0	0	0	3.804033427	6.12295777	0	0	0	1.440816294
ENSG00000259961	0	0	0	0	0	0	0	0	0
ENSG00000215909	0	0	0	0	0	0	0	0	0
ENSG00000162493	4550.367189	5643.617763	4386.850454	2816.886753	1870.126245	1462.418169	4142.220721	3427.190216	4629.342754
ENSG00000222952	0	0	0	0	0	0	0.850384053	0	0
ENSG00000237445	0	0	0	0	0	0	0	0	0
ENSG00000253085	0	0	0	0	0	0	0	0	0
ENSG00000116731	1692.812862	1457.85143	1372.547169	1602.449081	1656.697431	1445.4503	1450.755194	1745.427876	1445.138743
ENSG00000189337	851.3804159	584.2291977	714.1708847	1485.475053	1535.987692	1812.380457	915.0132407	1112.906642	1437.934662
ENSG00000252151	0	0	0	0	0	0	0	0	0
ENSG00000231606	0	0	0	0	0	0	0	0	0
ENSG00000234593	0	0	0	0	0	0	0	0.826825143	0
ENSG00000235829	0	0	0	0	0	0	0	0	0
ENSG00000175147	341.5469633	231.3329898	344.5316573	391.815443	537.0708672	423.1362215	143.7149049	129.8115474	89.33061025
ENSG00000171729	1263.392165	1259.177215	1228.876073	1226.80078	1462.512199	1166.540961	909.9109364	650.7113873	873.1346744
ENSG00000204464	0.828997484	0	0	0	0	1.060491783	3.401536211	0	0
ENSG00000215720	0.828997484	3.628752781	2.789730019	0	2.624124759	0	0	1.653650285	0
ENSG00000278480	5.802982387	2.721564586	5.579460037	3.804033427	0.874708253	3.181475349	2.551152158	0	5.763265177
ENSG00000142621	7.460977354	12.70063473	40.45108527	0.951008357	1.749416506	0	6.803072422	2.480475428	1.440816294
ENSG00000233485	0	0	0	0	0	0	0	0	0
ENSG00000236045	0	2.721564586	0	0	0	0	0	0	0
ENSG00000228140	0	7.257505562	1.394865009	1.902016714	4.373541264	0	0	3.307300571	0
ENSG00000142634	4174.002331	5199.095547	4382.665859	4083.629884	4762.786437	4286.507788	5283.43612	3294.898193	4136.583581
ENSG00000162438	9.118972322	1.814376391	2.789730019	2.85302507	3.498833011	0	0	1.653650285	0
ENSG00000142615	4.144987419	0	0	0	0	1.060491783	0	0	0
ENSG00000215704	1.657994968	4.535940976	16.73838011	0	1.749416506	1.060491783	7.653456475	1.653650285	14.40816294
ENSG00000132906	304.2420766	411.8634406	301.290842	278.6454485	389.2451725	444.3460571	387.775128	358.0152868	566.2408037
ENSG00000116138	701.3318713	611.4448436	581.6587089	520.2015712	579.0568634	583.2704807	686.2599305	656.4991633	474.0285608
ENSG00000251866	0	1.814376391	0	0	0	0	0	0	0
ENSG00000272510	0	0	0	0	0	1.060491783	0.850384053	1.653650285	0
ENSG00000116771	24.86992451	12.70063473	22.31784015	30.43226742	16.6194568	23.33081923	20.40921727	10.74872685	44.66530512
ENSG00000237301	0	0.907188195	2.789730019	2.85302507	0	0	1.700768105	5.787775999	8.644897766
ENSG00000235084	2.486992451	5.443129172	0	7.608066854	10.49649903	11.66540961	11.90537674	17.363328	10.08571406
ENSG00000252417	0	0	0	0	0	0	0	0	0
ENSG00000236500	0	0	0	0	0	0	0	0	0
ENSG00000197312	2093.218647	1845.220789	1658.494496	2396.541059	3041.360595	3147.539612	2313.044623	3028.660498	3019.950953
ENSG00000215695	0	0	0	0	0	0	0	0	0
ENSG00000271742	0	0	0	0	0.874708253	0	0	0	0
ENSG00000116786	1713.537799	1732.729453	2436.829171	2184.466196	2415.944194	2239.758646	1906.561046	1685.896466	2355.734641
ENSG00000237938	6.63197987	13.60782293	47.42541031	20.92218385	24.49183108	11.66540961	4.251920264	21.49745371	8.644897766
ENSG00000162461	11.60596477	25.40126947	65.55865544	18.06915878	28.86537234	21.20983566	5.102304316	12.40237714	24.493877
ENSG00000224459	0	0	0	0	0	0	0	0	0
ENSG00000162460	0	0.907188195	0	0	0	0	0	0	0
ENSG00000162458	4716.166685	4554.08474	4206.912868	5318.98974	4846.758429	3163.446989	3602.226847	2764.076452	3401.767271
ENSG00000224321	8.289974838	9.071881953	4.184595028	11.41210028	6.997666023	19.0888521	5.102304316	2.480475428	17.28979553
ENSG00000233954	63.83280625	72.57505562	59.9791954	77.0316769	62.10428595	129.3799975	161.57297	127.331072	85.00816137
ENSG00000178715	0	0.907188195	0	1.902016714	0	2.120983566	0.850384053	0	4.322448883
ENSG00000179743	13.26395974	20.86532849	37.66135525	38.99134263	50.73307867	58.32704807	28.91305779	38.03395656	48.98775401
ENSG00000065526	4113.485515	2859.457191	2697.668928	3086.022118	3556.563756	3511.288294	2693.166295	2994.760667	2838.4081
ENSG00000270620	0	0	0	0	0	0	0	0	0
ENSG00000116809	615.116133	732.1008736	1539.93097	744.6395434	929.8148728	663.8678563	807.8648501	842.5348204	720.4081472
ENSG00000234607	1.657994968	0	4.184595028	0.951008357	0	0	0	2.480475428	0
ENSG00000231353	0	0	0	0	0	0	0	0	0
ENSG00000275503	0	0	0	0	0	0	0	0	0
ENSG00000224966	0	0	0	0	0	0	0	0	0
ENSG00000183888	0	0	0	0	0	0	0	0	0
ENSG00000233078	0	0	0	0	0	0	0	0	0
ENSG00000173641	0	0	0	0	0	0	0.850384053	1.653650285	0
ENSG00000186510	0	0	0	0	0	0	0	0	0
ENSG00000232456	3.315989935	3.628752781	0	0.951008357	0.874708253	0	6.803072422	2.480475428	12.96734665
ENSG00000184908	2.486992451	7.257505562	12.55378508	0	0	3.181475349	3.401536211	4.134125713	1.440816294
ENSG00000185519	38.13388425	36.28752781	44.6356803	37.08932592	19.24358156	29.69376993	43.36958669	52.08998399	77.80407989
ENSG00000142627	11126.80423	13961.62633	12465.90859	10051.20732	10160.61107	8484.994757	11424.05936	13068.7982	13135.92216
ENSG00000227959	15.75095219	19.0509521	58.58433039	19.02016714	21.86770632	40.29868776	34.86574616	25.63157942	25.9346933
ENSG00000224621	18.23794464	13.60782293	13.94865009	8.559075211	13.12062379	14.84688496	10.20460863	14.05602743	14.40816294
ENSG00000142632	221.3423282	237.6833072	322.2138171	239.6541059	446.101209	695.6826098	505.9785114	601.9287039	593.6163133
ENSG00000234166	0	0	0	0	0	0	0	0	0
ENSG00000237276	72.95177857	104.3266425	93.45595562	185.4466296	117.2109059	133.6219647	60.37726774	116.5823451	413.5142765
ENSG00000132881	63.83280625	107.9553952	114.3789308	107.4639443	125.9579884	95.44426048	143.7149049	119.8896457	83.56734507
ENSG00000233929	4.144987419	9.071881953	2.789730019	0.951008357	11.37120729	7.423442482	11.05499269	16.53650285	27.37550959
ENSG00000037637	797.4955794	837.3347042	919.2160411	1164.034229	1398.658496	961.8660473	1126.75887	1116.213943	1306.820379
ENSG00000055070	2200.988319	2476.623773	1901.201008	2588.644747	2411.570653	2443.373068	2349.611138	2450.709723	2825.440753
ENSG00000226457	0	0.907188195	6.974325046	0	0.874708253	3.181475349	2.551152158	1.653650285	0
ENSG00000187144	3.315989935	0.907188195	1.394865009	0	3.498833011	0	0.850384053	2.480475428	0
ENSG00000157191	1433.336649	1599.372788	1442.29042	1474.062953	1683.813387	1274.711123	1671.004664	1455.212251	1700.163227
ENSG00000226029	29.84390942	13.60782293	73.92784549	10.46109192	19.24358156	15.90737675	17.00768105	19.84380342	15.84897924
ENSG00000080947	19.06694213	43.54503337	93.45595562	25.67722563	28.86537234	31.81475349	48.47189101	45.47538285	23.05306071
ENSG00000206652	0	0	0	0	0	0	0	0	0
ENSG00000261135	0	0	0	0	0	0	0	0	0
ENSG00000285853	0	0	0	0	0	0	0	0	0
ENSG00000224174	0	0	0	0	0	0	0	0	0
ENSG00000233421	4.144987419	0	0	0	3.498833011	2.120983566	0	0	0
ENSG00000277344	0	0	0	0	0	0	0	0	0
ENSG00000225710	0	0	0	0	0	0	0	0	0
ENSG00000219481	148.3905496	143.3357349	157.619746	153.1123454	111.0879481	96.50475227	236.4067667	193.4770834	95.09387543
ENSG00000271732	0	0	0	0	0	0	0	2.480475428	0
ENSG00000215908	159.9965144	248.5695655	484.0181582	282.449482	328.8903031	358.4462227	287.4298098	284.4278491	278.0775448
ENSG00000283773	0	0	0	0	0	0	0	0	0
ENSG00000186301	35.6468918	45.35940976	179.9375862	36.13831756	41.98599614	48.78262203	85.03840527	45.47538285	30.25714218
ENSG00000282143	0	0	0	0	0	0	0	0	2.881632589
ENSG00000207513	0	0	0	0	0	0	0	0	0
ENSG00000280114	0	0	0	0	0	0	0	0	0
ENSG00000236698	266.1081923	218.6323551	177.1478562	213.9768803	187.1875661	214.2193402	140.3133687	191.8234331	185.865302
ENSG00000268869	0	0	0	0.951008357	0	0	0	0	0
ENSG00000279151	0	0	0	0	0	0	0	0	0
ENSG00000282740	1.657994968	0	0	0	0	0	0	0	0
ENSG00000058453	318.3350338	638.6604895	1004.302807	458.386028	492.4607464	646.8999877	385.2239759	494.4414353	410.6326439
ENSG00000227684	0	0	0	0	0	0	0	0	0
ENSG00000207389	0	0	0	0	0	0	0	0	0
ENSG00000186715	2.486992451	18.14376391	87.87649558	0.951008357	20.99299807	33.93573706	33.16497806	11.575552	8.644897766
ENSG00000223643	0	0	0	0	0	0	0	0	0
ENSG00000230239	0	0	0	0	0	0	0	0	0
ENSG00000263811	0	0	0	0	0.874708253	0	0	0	0
ENSG00000228549	6.63197987	3.628752781	0	0	1.749416506	2.120983566	0.850384053	0	0
ENSG00000277234	0	0	0	0	0	0	0	0	0
ENSG00000238142	9.118972322	10.88625834	9.764055065	6.657058498	14.8700403	8.483934265	7.653456475	20.67062857	12.96734665
ENSG00000235241	1.657994968	0.907188195	4.184595028	0	2.624124759	1.060491783	6.803072422	4.960950856	2.881632589
ENSG00000207005	0	0	0	0	0	0	0	0	0
ENSG00000272426	0	0	0	0	0	0	0	0	0
ENSG00000117122	777.5996398	821.9125049	1228.876073	950.0573484	424.2335026	243.9131101	825.7229152	619.2920318	667.0979443
ENSG00000226526	0	0.907188195	16.73838011	0	3.498833011	0	5.952688369	1.653650285	1.440816294
ENSG00000159363	2506.888391	2730.636468	3103.574646	3264.811689	2799.941117	2821.968635	2864.09349	2358.105307	3684.167265
ENSG00000117118	1043.707832	1012.422026	924.7955011	1149.769103	962.1790781	1200.476699	1222.001884	1010.380324	1152.653035
ENSG00000117115	58.85882135	44.45222157	15.3435151	12.36310864	13.12062379	4.241967133	90.14070959	34.72665599	30.25714218
ENSG00000204362	0	1.814376391	1.394865009	0	0	0	2.551152158	1.653650285	2.881632589
ENSG00000282843	0	0	0	0	0	0	0	0	0
ENSG00000142623	116.0596477	89.81163133	617.9251991	28.5302507	111.9626564	73.17393304	90.14070959	104.179968	158.4897924
ENSG00000142619	2.486992451	0.907188195	1.394865009	0.951008357	2.624124759	2.120983566	0	0.826825143	1.440816294
ENSG00000266634	0	0	0	0	0	0	0	0	0
ENSG00000159339	0	0	0	0	0	0	0	0	0
ENSG00000276747	0	0	0	0	0	0	0	0	0
ENSG00000179051	110.2566653	113.3985244	86.48163057	107.4639443	128.5821132	145.2873743	135.2110644	97.56536683	211.7999953
ENSG00000227751	0	0	0	0	0	0	0	0	0
ENSG00000074964	1416.7567	1689.18442	2475.885391	1215.38868	2004.831316	1569.527839	2147.219733	1935.597659	2472.440761
ENSG00000236648	0	0	0	0	0	0	0	0	0
ENSG00000117148	1.657994968	2.721564586	0	0	0	1.060491783	0	0	0
ENSG00000284653	0	0	0	0	0	0	0	0	0
ENSG00000261781	0	0	0	0	0	0	0	0	0
ENSG00000117154	0	0	0	0	0	0	0	0	0
ENSG00000280222	0	0	0	0	0	0	0	0	0
ENSG00000230035	0	0	0	0	0	0	0	0	0
ENSG00000225387	0	0	0	0	0	0	0	0	0
ENSG00000179023	63.83280625	44.45222157	20.92297514	5.706050141	75.22490974	251.3365526	75.68418069	205.8794605	144.0816294
ENSG00000235282	0	0	0	0	0	0	0	0	0
ENSG00000225478	0	0	0	0	0	0	0	0	0
ENSG00000009709	0	0	0	0	0	0	0	0	0
ENSG00000179002	0	0	0	0	0	0	0	0	0
ENSG00000255275	0	0	0	0	0	0	0	0	0
ENSG00000159423	202.275386	396.4412413	437.9876129	549.6828302	453.9735832	644.7790042	339.303237	344.7860845	684.3877398
ENSG00000265606	0	0	0	0	0	0	0	0	0
ENSG00000221662	0	0	0	0	0	0	0	0	0
ENSG00000169991	1745.039703	2225.332643	2230.38915	4131.180302	3258.288242	3386.150264	1602.973939	1844.646893	2211.653012
ENSG00000272084	0.828997484	9.071881953	13.94865009	2.85302507	5.248249517	9.544426048	5.102304316	3.307300571	0
ENSG00000127481	6297.064887	4008.864635	4271.076658	3159.249761	4312.311687	3164.507481	3921.120867	3677.718235	3050.208095
ENSG00000230424	8.289974838	1.814376391	12.55378508	3.804033427	0.874708253	5.302458916	0.850384053	2.480475428	12.96734665
ENSG00000127463	2190.211352	1619.330929	1724.053151	2053.227042	1406.530871	1389.244236	1789.208047	1819.015314	1705.926493
ENSG00000053372	915.2132221	874.5294202	870.3957658	1280.057248	941.1860801	1022.314079	1017.909711	865.6859244	855.8448788
ENSG00000286064	7.460977354	12.70063473	16.73838011	9.510083568	3.498833011	16.96786853	6.803072422	4.960950856	11.52653035
ENSG00000211454	3.315989935	3.628752781	20.92297514	0.951008357	2.624124759	0	8.503840527	4.134125713	5.763265177
ENSG00000162482	4.973984903	2.721564586	16.73838011	6.657058498	1.749416506	0	12.75576079	5.787775999	10.08571406
ENSG00000270728	13.26395974	9.071881953	26.50243518	28.5302507	20.11828982	16.96786853	25.51152158	42.16808228	20.17142812
ENSG00000053371	465.0675884	638.6604895	394.7467976	606.7433316	607.0475275	586.4519561	589.3161485	734.2207267	791.0081456
ENSG00000200403	0	0	8.369190056	0	2.624124759	0	1.700768105	0	0
ENSG00000040487	280.2011495	290.3002225	241.3116466	291.0085572	237.9206448	203.6144224	307.8390271	311.7130788	242.0571375
ENSG00000077549	4714.50869	4612.144785	3821.930125	4504.926586	4463.636214	4509.211062	4754.497239	4529.348131	4727.318262
ENSG00000240490	0	0	0	0	0	0	0	0	0
ENSG00000173436	131.8105999	147.8716758	124.1429858	120.7780613	137.3291957	102.867703	115.6522312	128.9847223	89.33061025
ENSG00000201609	0	0	0	0	0	0	0	0	0
ENSG00000235185	0	0	0	0	0	0	0	0	0
ENSG00000158747	2368.445811	3519.890198	2835.760564	2337.578541	3202.306914	3198.443218	2597.923281	2444.095122	2600.673411
ENSG00000270136	0	0	0	0	0	0	0	0	0
ENSG00000226396	8.289974838	5.443129172	18.13324512	10.46109192	10.49649903	13.78639318	6.803072422	11.575552	7.204081472
ENSG00000158748	2.486992451	0	4.184595028	0	0.874708253	2.120983566	0	4.134125713	0
ENSG00000162542	639.15706	665.8761353	648.6122293	611.4983734	788.1121358	1206.839649	675.2049379	725.1256501	714.644882
ENSG00000178828	0	0	0	0	0	0	0	0	0
ENSG00000235434	0	0	0	0	0	0	0	0	0
ENSG00000169914	249.5282426	222.2611078	496.5719433	232.9970474	229.1735622	247.0945855	254.2648318	374.5517896	276.6367285
ENSG00000188784	0	0	0	0	0	0	0	0	0
ENSG00000242688	0	0	0	0	0	0	0	0	0
ENSG00000188257	0	0	0	0	0.874708253	0	96.94378201	341.4787839	10.08571406
ENSG00000127472	0	0.907188195	0	1.902016714	10.49649903	0	1.700768105	1.653650285	0
ENSG00000117215	0	0	0	0	0	0	0	0	0
ENSG00000158786	1.657994968	0.907188195	32.08189521	137.8962117	20.11828982	16.96786853	0.850384053	0	2.881632589
ENSG00000227066	0	0	0	0.951008357	0	0	0	0	0
ENSG00000187980	0	0	0	0	0	0	0	0	0
ENSG00000225986	0	0	0	0	0	0	0	0	0
ENSG00000162543	55.54283141	15.42219932	25.10757017	0.951008357	0	1.060491783	23.81075348	20.67062857	4.322448883
ENSG00000228105	0	0	0	0	0	0	0	0	0
ENSG00000284710	0	0	0	0	0	0	0	0	0
ENSG00000158816	0	0	1.394865009	0	0	0	0	0	0
ENSG00000226664	0	0	0	0	0	0	0	0	0
ENSG00000236963	0	0	0	0	0	0	0	0	0
ENSG00000226487	0	0	0	0	0	0	0	0	0
ENSG00000284641	0	0	0	0	0	0	0	0	0
ENSG00000284743	0	0.907188195	0	0	0	0	0	0	0
ENSG00000162545	2538.390295	2818.633723	2043.477239	1717.521092	2467.551981	1404.091121	1960.135242	1729.718198	3086.228502
ENSG00000090432	1375.306826	1199.302794	1139.604713	1431.267577	1141.49427	1193.053256	1176.081145	1175.745353	1420.644866
ENSG00000215520	0	0	0	0	0	0	0	0	0
ENSG00000183114	0	0	0	1.902016714	2.624124759	1.060491783	0	0	1.440816294
ENSG00000158825	702.9898663	898.1163133	1146.579038	590.5761896	205.5564394	90.14180157	166.6752743	152.9626514	975.4326313
ENSG00000158828	895.3172825	842.7778334	789.4935952	788.3859278	675.2747712	781.5824442	860.5886614	730.9134261	1211.726504
ENSG00000284005	0	0	0	0	0	0	0	0	0
ENSG00000117242	153.3645345	170.5513807	143.671096	116.9740279	124.2085719	136.80344	113.9514631	139.7334491	135.4367317
ENSG00000244038	3309.357955	3396.512603	2675.351088	3192.535054	2572.516972	2935.441256	3381.977378	3391.636735	3558.816247
ENSG00000117245	12.43496226	5.443129172	23.71270516	24.72621728	6.997666023	4.241967133	20.40921727	5.787775999	7.204081472
ENSG00000235432	0	0	0	0	0	0	0	0	0
ENSG00000189410	70.46478612	153.314805	647.2173643	1031.844067	251.9159768	53.02458916	222.8006218	253.8353188	491.3183564
ENSG00000233069	0	3.628752781	1.394865009	2.85302507	0	0	0	2.480475428	0
ENSG00000127483	3717.224717	3498.117681	3482.977928	3877.261071	3885.454059	3943.968942	3471.267703	4101.879533	3872.914199
ENSG00000075151	3716.39572	3112.562698	2446.593226	2938.615823	2643.36834	2464.582904	2869.195794	2436.653695	3008.424423
ENSG00000251914	0	0	0	0	0	0	0	0	0
ENSG00000221808	0	0	0	0	0	0	0	0	0
ENSG00000233072	0	0	0	0	0	0	0	0	0
ENSG00000236073	0	0	0	0	0	0	0	0	0
ENSG00000235112	0	0	0	0	0	0	0	0	0
ENSG00000117298	2923.045128	2355.967743	1555.274485	1810.719911	1689.936345	1080.641127	2684.662454	1914.100205	1949.424446
ENSG00000236936	0	0	0	0	0	0	0	0	0
ENSG00000231105	0	0.907188195	6.974325046	1.902016714	1.749416506	0	0.850384053	3.307300571	0
ENSG00000236216	0	0	0	0	0	0	0	0	0
ENSG00000228823	0	0	0	0	0	0	0	0	0
ENSG00000236009	0	0	0	0	0	0	0	0	0
ENSG00000227001	6.63197987	9.979070148	23.71270516	16.16714207	24.49183108	1.060491783	8.503840527	0.826825143	0
ENSG00000187952	19.89593961	30.84439864	12.55378508	9.510083568	7.872374276	11.66540961	42.51920264	23.15110399	10.08571406
ENSG00000186543	0	0	0	0	0	0	0	1.653650285	0
ENSG00000142794	242.0672653	118.8416536	244.1013766	187.3486463	90.9696583	190.888521	142.8645209	214.1477119	455.297949
ENSG00000176378	0	0	0	0	0	0	0	0	0
ENSG00000162551	0.828997484	1.814376391	11.15892007	0	0	2.120983566	14.4565289	10.74872685	2.881632589
ENSG00000233431	0	0	0	0	0	0	0	0	0
ENSG00000076864	154.193532	176.9016981	298.501112	316.6857828	183.6887331	292.6957322	121.6049195	172.8064548	579.2081503
ENSG00000090686	1465.667551	1342.638529	1253.983643	1482.622028	1527.240609	1280.013582	1239.859949	1333.668955	1505.653028
ENSG00000231978	0	0	0	0	0	0	0	0	0
ENSG00000187942	3.315989935	10.88625834	20.92297514	5.706050141	7.872374276	5.302458916	2.551152158	6.614601141	0
ENSG00000142798	11581.09485	9949.132937	7381.625629	3901.987288	6318.01771	3535.679605	10173.99481	7720.066357	4650.954998
ENSG00000232037	0	0	0	0	0	0	0	0	0
ENSG00000283234	0	0	0	0.951008357	0	0	0	0	0
ENSG00000219073	0	2.721564586	0	0	0	0	0	0	0
ENSG00000285959	0	0	0	0	0	0	0	0	0
ENSG00000273610	0	0	0	0	0	0	0	0	0
ENSG00000201919	0	0	0	0	0	0	0	0	0
ENSG00000142789	0	0	0	0	0	0	0	0	0
ENSG00000278124	0	0	0	0	0	0	0	0	0
ENSG00000201273	0	0	0	0	0	0	0	0	0
ENSG00000228397	0	0	0	1.902016714	0	0	0.850384053	0	0
ENSG00000218510	9.118972322	4.535940976	41.84595028	11.41210028	25.36653933	12.7259014	14.4565289	23.97792914	8.644897766
ENSG00000070831	10027.55356	9980.884524	7233.769938	8079.766999	9159.944824	8013.075914	8684.97233	8800.726818	9169.354897
ENSG00000285752	2.486992451	9.979070148	23.71270516	0	3.498833011	6.362950699	5.102304316	4.960950856	0
ENSG00000285794	0	0	0	0	0	0	0	0	0
ENSG00000230068	3.315989935	0	11.15892007	1.902016714	9.621790781	1.060491783	3.401536211	0.826825143	0
ENSG00000271428	0	0.907188195	4.184595028	0	0	0	0.850384053	0	0
ENSG00000162552	159.9965144	162.386687	121.3532558	107.4639443	90.9696583	347.8413049	451.553932	384.4736913	528.77958
ENSG00000285873	0	2.721564586	4.184595028	5.706050141	1.749416506	11.66540961	7.653456475	7.441426284	36.02040736
ENSG00000266564	0	0	0	0	0	0	0	0	0
ENSG00000234397	0	0	0	0	0	0	0	0	0
ENSG00000279625	0	0	0	0	0	0	0	0	0
ENSG00000184677	683.0939267	611.4448436	1125.656062	775.0718108	1043.526946	794.3083456	748.3379664	825.9983175	694.4734539
ENSG00000237200	0	1.814376391	16.73838011	2.85302507	0.874708253	6.362950699	9.35422458	0.826825143	2.881632589
ENSG00000070886	8.289974838	11.79344654	47.42541031	11.41210028	1.749416506	27.57278636	0	0.826825143	0
ENSG00000276835	0	0	0	0	0	0	0	0	0
ENSG00000173372	0	0	0	0	0	0	0	0	0
ENSG00000159189	0	0	0	0	0	0	0	0	0
ENSG00000173369	0	0	0	0	0	0	0	0	0
ENSG00000133216	724.5438008	377.3902892	351.5059823	333.8039332	585.1798212	432.6806475	958.3828274	510.151113	615.2285577
ENSG00000265422	0	0	0	0	0	0	0	0	0
ENSG00000225952	0	0	0	0	0	0	0	0	0
ENSG00000264014	0	0	0	0	0	0	0	0	0
ENSG00000215906	0	0	0	0	0	0	0	0	0
ENSG00000227868	0	0.907188195	2.789730019	0	0	1.060491783	0	0.826825143	0
ENSG00000004487	4334.827843	4127.706288	3202.610061	3012.794474	3516.327176	2053.112092	2648.946324	2981.531464	2233.265256
ENSG00000240553	0	0	0	0	0	0	0	0	2.881632589
ENSG00000263793	0	0	0	0	0	0	0	0	0
ENSG00000266802	2.486992451	0	0	0	0	0	0	0	0
ENSG00000169641	4547.051199	3520.797386	2925.031924	3192.535054	3379.872689	2342.626349	3284.183212	2760.769151	2155.461176
ENSG00000229010	0	1.814376391	0	0	0.874708253	0	0	0	0
ENSG00000206935	0	0	0	0	0	0	0	0	0
ENSG00000252578	0	0.907188195	0	0	0	0	0	0	0
ENSG00000179546	11.60596477	0	4.184595028	7.608066854	10.49649903	0	2.551152158	0	0
ENSG00000215381	0	0	0	0	0	0	0	0	0
ENSG00000261326	0	0	0	0	0	0	0	0	0
ENSG00000284726	0	0	0	0	0	0	0	0	0
ENSG00000125944	0.828997484	3.628752781	1.394865009	0	0	0	0.850384053	0	0
ENSG00000125945	0	0	0	0	0.874708253	0	0.850384053	0	0
ENSG00000249087	0	0	0	0	0	0	0	0	0
ENSG00000201405	0	0	0	0	0	0	0	0	0
ENSG00000271420	0	0	0	0	0	0	0	0	0
ENSG00000204219	0	0	1.394865009	0	0	0	0	0	0
ENSG00000232482	0	0	0	0	0	0	0	0	0
ENSG00000088280	0	0	0	0	0	0	0	0	0
ENSG00000007968	0	0	0	0	0	0	0	0	0
ENSG00000235052	0	0	0	0	0	0	0	0	0
ENSG00000117318	0.828997484	0	0	0	0	0	0	1.653650285	0
ENSG00000285802	0	0	0	0	0	0	0	0	0
ENSG00000197880	0	0	0	0	0	0	0	0	0
ENSG00000229239	0	0	0	0	0	0	0	0	0
ENSG00000142676	16422.44015	16864.62855	16105.1114	18004.49021	19771.03064	19385.7898	16044.19592	14823.32116	14290.01601
ENSG00000011007	2147.932481	1898.744893	1859.355057	1946.714106	2093.176849	2186.734057	1785.806511	1478.363355	1554.640782
ENSG00000236810	19.06694213	11.79344654	4.184595028	14.26512535	7.872374276	6.362950699	11.90537674	5.787775999	15.84897924
ENSG00000057757	722.8858059	778.3674715	776.9398102	1033.746084	962.1790781	1196.234731	890.3521032	835.0933941	1151.212219
ENSG00000011009	1667.942937	2079.275344	2148.092114	1955.273182	2062.56206	1868.586522	2176.132791	1866.144347	2123.763218
ENSG00000117308	1522.03938	1808.933261	1983.498043	1432.218585	1364.544874	1608.766035	2096.19669	1877.719899	2240.469338
ENSG00000117305	943.3991366	984.2991919	764.3860251	854.0055044	973.5502854	1064.73375	1114.853493	1176.572178	1465.310171
ENSG00000179163	1658.823965	1138.521185	1276.301483	729.4234097	833.596965	1417.877514	2454.208376	2052.180004	1371.657112
ENSG00000188822	0	0	0	0	0	0	0	0	0
ENSG00000229106	0	0	0	0	2.624124759	0	0	0	0
ENSG00000232557	0	0	0	0	0	0	0	0	0
ENSG00000264926	0	0	0	0	0	0	0	0	0
ENSG00000230228	0	0	1.394865009	0	1.749416506	0	1.700768105	0	0
ENSG00000189266	2163.683433	2003.978723	2081.138594	1900.114697	1864.003287	2385.04602	1685.461193	1761.137554	1752.032614
ENSG00000188529	1948.973084	1940.47555	2032.318318	1959.077215	2020.576064	1935.397504	1728.830779	1947.173211	1639.648943
ENSG00000215905	0	0	0	0	0	0	0	0	0
ENSG00000225315	0	0	0	0	0	0	0	0	0
ENSG00000142661	71.29378361	187.7879564	163.1992061	99.85587746	135.5797792	49.84311381	45.07035479	76.06791312	138.3183643
ENSG00000230703	0	0	0	0	0	0	0	0	0
ENSG00000142677	38.96288174	68.94630284	79.50730553	418.443677	241.4194778	218.4613073	96.09339796	67.7996617	553.273457
ENSG00000185436	238.7512753	172.3657571	182.7273162	344.2650252	307.0225967	293.7562239	90.99109364	126.5042468	365.9673388
ENSG00000230023	0	0	0	0	0	0	0	0	0
ENSG00000232298	4.973984903	4.535940976	8.369190056	3.804033427	1.749416506	2.120983566	1.700768105	5.787775999	15.84897924
ENSG00000158055	2466.267514	1706.420995	1777.058022	3075.561026	3022.117014	3185.717317	3705.123318	3584.286993	5892.938644
ENSG00000001460	418.6437293	416.3993816	347.3213873	367.0892257	285.1548904	276.7883554	368.2162948	376.2054399	553.273457
ENSG00000001461	3406.350661	3264.970315	2680.930548	1969.538307	2073.933268	2517.607493	3484.023464	3152.684269	3444.99176
ENSG00000286061	0	1.814376391	4.184595028	0.951008357	2.624124759	1.060491783	1.700768105	1.653650285	1.440816294
ENSG00000117602	979.0460284	915.352889	640.2430392	871.1236548	890.4530014	900.3575239	1018.760095	919.4295586	1289.530583
ENSG00000264443	2.486992451	0	0	0	0	1.060491783	0.850384053	0	0
ENSG00000184454	111.0856628	20.86532849	29.29216519	22.82420056	64.72841071	22.27032745	58.67649964	59.53141027	4.322448883
ENSG00000227312	0	0	0	0	0	0	0	0	0
ENSG00000239106	0	0	0	0	0	0	0	0	0
ENSG00000133226	2889.056231	2510.189736	2732.540553	2411.757193	2535.779225	2558.966673	2478.869514	2504.453357	2080.538729
ENSG00000284699	0	0	0	0	0	0	0	0	0
ENSG00000169504	6537.474157	6604.330061	4439.855324	6852.015211	5373.332797	3707.479274	5307.246873	4422.687688	5940.485582
ENSG00000238482	0	0	0	0	0	0	0	0	0
ENSG00000020633	20.7249371	10.88625834	54.39973536	4.755041784	0.874708253	5.302458916	127.5576079	46.30220799	18.73061183
ENSG00000278034	0	0	0	0	0	0	0	0	0
ENSG00000229162	0	0	8.369190056	0	0	0	0.850384053	0	1.440816294
ENSG00000261025	0	0	0	0	0	0	0	0	0
ENSG00000264371	0	0	0	0	0	0	0	0	0
ENSG00000285823	0	0	0	0	0	0	0	0	0
ENSG00000233755	0	0	0	0	0	0	0	0	0
ENSG00000233419	0	0	0	0	0	0	0	0	0
ENSG00000231953	0	0	0	0	0	0	0	0	0
ENSG00000117614	1072.722744	1086.811458	987.5644266	1109.826752	1160.737852	1355.308499	1128.459638	1117.867593	1152.653035
ENSG00000284602	4.144987419	3.628752781	12.55378508	0.951008357	6.12295777	13.78639318	3.401536211	13.22920228	2.881632589
ENSG00000284657	0	0	5.579460037	0	6.997666023	0	0	0	0
ENSG00000117616	601.0231758	856.3856563	1343.255004	593.4292146	844.9681723	778.4009688	630.9849671	754.0645301	707.4408005
ENSG00000272432	0.828997484	0.907188195	0	0.951008357	1.749416506	1.060491783	1.700768105	4.960950856	0
ENSG00000261349	4.973984903	0	4.184595028	1.902016714	13.12062379	3.181475349	0	4.134125713	0
ENSG00000187010	24.86992451	3.628752781	6.974325046	1.902016714	6.997666023	9.544426048	2.551152158	11.575552	0
ENSG00000224183	12.43496226	24.49408127	5.579460037	6.657058498	13.99533205	16.96786853	13.60614484	12.40237714	40.34285624
ENSG00000259984	0	0	0	0	5.248249517	7.423442482	0	2.480475428	2.881632589
ENSG00000183726	2985.219939	3068.110476	2673.956223	2898.673472	2712.470292	2992.707812	2715.27628	2877.351496	3063.175442
ENSG00000188672	1.657994968	9.071881953	11.15892007	8.559075211	0	2.120983566	11.05499269	1.653650285	20.17142812
ENSG00000238084	0.828997484	0	0	1.902016714	1.749416506	1.060491783	2.551152158	4.134125713	0
ENSG00000204178	1424.217677	1065.038941	1018.251457	987.1466744	1135.371312	1160.178011	1144.616935	1248.505965	1312.583644
ENSG00000157978	1013.034925	820.0981285	1030.805242	931.9881897	834.4716732	744.4652318	819.7702268	749.9304044	1122.395893
ENSG00000225643	0	0	0	0	0	0	5.952688369	1.653650285	7.204081472
ENSG00000117643	35.6468918	31.75158683	34.87162523	4.755041784	3.498833011	6.362950699	15.30691295	13.22920228	7.204081472
ENSG00000233478	0	0	0	0	0	0	0	0	0
ENSG00000162430	1404.321738	1513.18991	1325.121759	1143.112045	1086.38765	1057.310308	1104.648884	1055.028882	1191.555075
ENSG00000255054	0	0	0	0	0	0	0	0	0
ENSG00000228172	3.315989935	6.350317367	23.71270516	2.85302507	14.8700403	6.362950699	17.85806511	6.614601141	30.25714218
ENSG00000117640	379.6808476	485.3456845	740.6733199	477.4061951	501.2078289	619.3272014	578.2611559	536.6095176	560.4775385
ENSG00000272478	0	0	0	0	0	0	0	0	0
ENSG00000127423	10.77696729	39.0090924	47.42541031	108.4149527	210.8046889	62.56901521	22.96036942	7.441426284	54.75101919
ENSG00000236528	0	0	0	0	0	0	0	1.653650285	0
ENSG00000182749	882.0533228	732.1008736	993.1438866	776.9738275	798.6086349	1075.338668	755.1410388	554.7996707	1380.30201
ENSG00000207302	0	0	0	0	0	0	0	0	0
ENSG00000117632	900.2912674	919.88883	696.0376396	1026.138017	335.0132608	905.6599828	389.4758961	735.0475518	1145.448954
ENSG00000229786	0	0	0	0	0	0	0	0	0
ENSG00000223624	0	0	0	0	0	0	0	0	0
ENSG00000283938	0	0	0	0	0	0	0	0	0
ENSG00000158006	1131.581565	985.2063801	949.9030713	900.6049139	1247.333969	1096.548504	1277.276847	1369.222436	1099.342833
ENSG00000207237	0	0	0	0	0	0	0	0	0
ENSG00000252190	0	0	0	0	0	0	0	0	0
ENSG00000252691	0	0	0	0	0	0	0	0	0
ENSG00000158008	4.144987419	0.907188195	11.15892007	0	1.749416506	2.120983566	0	4.134125713	2.881632589
ENSG00000158014	13.26395974	12.70063473	0	7.608066854	6.997666023	6.362950699	2.551152158	4.134125713	2.881632589
ENSG00000284309	0	0	0	0	1.749416506	0	0	0	0
ENSG00000158022	0	3.628752781	0	0	0	2.120983566	0.850384053	0	1.440816294
ENSG00000175087	267.7661873	191.4167092	182.7273162	254.8702396	307.0225967	449.6485161	307.8390271	359.6689371	347.2367269
ENSG00000197245	0	0	0	0	0	0	0	0.826825143	0
ENSG00000282872	0	0	0	0	0	0	0	0	0
ENSG00000236782	2.486992451	5.443129172	4.184595028	3.804033427	5.248249517	2.120983566	1.700768105	4.960950856	0
ENSG00000142684	0	0	0	0	0	0	0	0	0
ENSG00000142675	484.963528	752.9662021	1431.131499	640.9796325	856.3393795	528.124908	591.0169166	973.1731929	793.8897782
ENSG00000188782	0	0.907188195	11.15892007	0.951008357	0.874708253	0	0	0.826825143	0
ENSG00000236155	2.486992451	1.814376391	1.394865009	3.804033427	0.874708253	1.060491783	0	0	0
ENSG00000278572	0	0	0	0	0	0	0	0	0
ENSG00000130695	283.5171395	210.4676613	306.870302	368.9912424	247.5424356	365.8696652	270.4221288	307.5789531	275.1959122
ENSG00000270733	0	0	1.394865009	0	0	5.302458916	0	0	1.440816294
ENSG00000142669	3148.532443	3430.078566	2938.980575	4252.909372	2670.484296	2278.996842	3399.835443	3338.719926	5405.942736
ENSG00000158062	121.8626301	218.6323551	550.9716787	236.8010808	286.0295987	272.5463883	286.5794258	253.0084937	219.0040767
ENSG00000169442	0	10.88625834	11.15892007	5.706050141	8.747082528	7.423442482	4.251920264	9.921901712	7.204081472
ENSG00000176092	3474.328455	6142.57127	7115.206412	5275.243355	6252.414591	7758.557886	3751.044057	6270.641882	8093.065125
ENSG00000225854	10.77696729	28.12283405	46.03054531	12.36310864	34.98833011	27.57278636	11.90537674	43.82173256	5.763265177
ENSG00000176083	0	0	0	0	0	0	0.850384053	4.960950856	0
ENSG00000131914	6.63197987	7.257505562	18.13324512	8.559075211	1.749416506	6.362950699	3.401536211	6.614601141	0
ENSG00000117682	746.0977354	901.7450661	1154.948228	1056.570284	832.7222567	1052.007849	860.5886614	892.1443289	1391.82854
ENSG00000223583	5.802982387	1.814376391	0	0	0	4.241967133	0	2.480475428	0
ENSG00000225891	1.657994968	1.814376391	0	0	0.874708253	2.120983566	0	4.960950856	0
ENSG00000198830	2312.073982	2970.134151	2383.824301	2862.535154	2014.453106	3668.241078	2229.706986	3417.268315	3005.54279
ENSG00000224129	0	0	0	0	0	0	0	0	0
ENSG00000117676	0	0	0	0	0	0	0	0	0
ENSG00000238705	0	0	0	0	0	0	0	0	0
ENSG00000243905	0	0	0	0	0	0	0	0	0
ENSG00000252802	0	0	0	0	0	0	0	0	0
ENSG00000252429	0	0	0	0	0	0	0	0	0
ENSG00000229247	0	0	0	0	0	0	0	0	0
ENSG00000238316	0	0	0	0	0	0	0	0	0
ENSG00000235069	0	0	0	0	0	0	0	0	0
ENSG00000260063	3.315989935	9.071881953	8.369190056	22.82420056	4.373541264	6.362950699	7.653456475	5.787775999	7.204081472
ENSG00000117713	3222.31322	2832.241546	2256.891585	2639.04819	3508.454802	2616.233229	3010.359547	2688.835364	2365.820355
ENSG00000060642	438.5396689	359.2465253	288.7370569	367.0892257	342.8856351	448.5880243	329.0986284	308.4057782	440.8897861
ENSG00000241188	0	0	0	0	0	0	0	0	0
ENSG00000204160	877.9083353	767.4812132	800.6525153	1015.676925	860.7129208	899.2970321	1009.405871	817.7300661	1106.546914
ENSG00000175793	24565.68244	30169.45062	34966.47605	51280.27262	43114.36978	33216.72363	27134.90474	27930.15332	54305.80695
ENSG00000142751	735.3207681	777.4602833	821.5754905	666.6568581	741.7525984	739.1627729	794.2587052	816.9032409	736.2571264
ENSG00000226698	0	0	0	0	0	0	0	0	0
ENSG00000198746	168.2864892	224.9826724	267.8140818	254.8702396	287.7790152	264.062454	289.980962	215.8013622	240.6163212
ENSG00000090273	1719.340781	1860.642988	2010.000478	2208.241404	2073.933268	1914.187669	2069.834784	1852.08832	2080.538729
ENSG00000131910	4.973984903	1.814376391	6.974325046	0	0	0	0	1.653650285	0
ENSG00000175707	408.6957595	459.0372268	435.1978829	440.3168692	461.8459575	556.7581862	551.8992502	463.0220799	556.1550896
ENSG00000172746	0	0	0	0	0	0	0	0	0
ENSG00000224064	0	0	0	0	0.874708253	0	0	0	0
ENSG00000225294	0	0	0	2.85302507	0	0	0	1.653650285	0
ENSG00000253368	579.4692412	709.4211687	756.016835	795.0429863	1490.502863	1750.871934	2359.815746	5560.399084	8716.938581
ENSG00000158246	829.8264813	961.619487	1034.989837	795.9939946	734.7549324	1088.06457	1459.259034	2089.387135	2120.881585
ENSG00000090020	2734.862699	2455.758445	2025.343993	1729.884201	1992.5854	1529.229151	3155.77522	2768.210578	2535.836678
ENSG00000229985	0	0	0	0	0	0	0	0	0
ENSG00000214973	14.92195471	5.443129172	5.579460037	17.11815042	1.749416506	6.362950699	16.157297	0.826825143	4.322448883
ENSG00000225159	2.486992451	3.628752781	0	0.951008357	2.624124759	5.302458916	3.401536211	1.653650285	2.881632589
ENSG00000225990	0	0	0	0	0	0	0	0	0
ENSG00000224311	0	0	0	0	0	0	0	0	0
ENSG00000142784	1965.553034	1881.508317	1555.274485	1697.549917	2072.183851	1979.938159	1957.584089	1973.631616	1829.836694
ENSG00000252098	0	0	0	0	0	0	0	0	0
ENSG00000243659	0	2.721564586	9.764055065	1.902016714	0	0	2.551152158	6.614601141	0
ENSG00000186501	591.075206	624.1454783	968.0363164	730.374418	851.09113	792.187362	572.3084675	567.2020479	848.6407974
ENSG00000206888	1.657994968	0.907188195	6.974325046	0	0	0	2.551152158	1.653650285	1.440816294
ENSG00000241547	1.657994968	2.721564586	6.974325046	4.755041784	0	1.060491783	0.850384053	9.921901712	7.204081472
ENSG00000142765	1678.719905	2330.566474	5293.51271	2184.466196	3236.420536	3857.008615	3229.758632	4004.314166	2204.44893
ENSG00000142733	1556.028277	2151.850399	3187.266546	1455.993794	2294.359747	1798.594064	1838.530322	2139.823469	2244.791787
ENSG00000142748	0	0.907188195	15.3435151	1.902016714	1.749416506	5.302458916	5.102304316	8.268251427	1.440816294
ENSG00000174950	23.21192955	93.44038411	117.1686608	47.55041784	68.22724372	67.87147412	25.51152158	43.82173256	126.7918339
ENSG00000231207	0	0	0	0	0	0	0	0	0
ENSG00000181773	4.973984903	5.443129172	18.13324512	10.46109192	3.498833011	2.120983566	0	9.095076569	11.52653035
ENSG00000158195	7861.383139	8542.991235	6472.173643	6086.453484	7176.981215	6041.621689	6781.81282	8124.383852	7780.407989
ENSG00000241169	0	0	0	0	0.874708253	0	0	0	0
ENSG00000237429	0.828997484	3.628752781	4.184595028	0.951008357	2.624124759	0	1.700768105	0.826825143	4.322448883
ENSG00000126705	2443.884582	2658.9686	2572.131077	1208.731621	1755.539463	1228.049485	1994.150604	1993.475419	1926.371386
ENSG00000000938	0	2.721564586	6.974325046	1.902016714	2.624124759	0	0	0	2.881632589
ENSG00000235912	26.52791948	21.77251669	13.94865009	23.77520892	23.61712283	24.39131101	18.70844916	28.11205485	20.17142812
ENSG00000233975	0	4.535940976	0	1.902016714	0	4.241967133	0	0	1.440816294
ENSG00000126709	7742.007501	13351.99586	19169.62982	16324.05844	7016.909604	18994.46833	115.6522312	2160.494098	476.9101934
ENSG00000225886	13.26395974	117.9344654	312.4497621	66.57058498	38.48716313	100.7467194	0	13.22920228	1.440816294
ENSG00000206767	0	0	0	0	0	0	0	0	0
ENSG00000226662	0	0	0	0	0	0	0	0	0
ENSG00000207095	0	0	0	0	0	0	0	0	0
ENSG00000009780	247.0412502	199.581403	285.9473269	236.8010808	239.6700613	294.8167157	138.6126006	214.9745371	234.853056
ENSG00000231344	1.657994968	0.907188195	8.369190056	0.951008357	0.874708253	0	0	0.826825143	1.440816294
ENSG00000230833	0.828997484	0	0	0	0	0	0	0	0
ENSG00000117758	2611.342074	2620.866696	2128.564004	2561.065505	2607.505302	2776.367488	2523.939868	2324.205476	3165.473399
ENSG00000269971	0	0.907188195	0	2.85302507	0	2.120983566	0	0	1.440816294
ENSG00000270031	0	0.907188195	1.394865009	0.951008357	2.624124759	1.060491783	0.850384053	0.826825143	7.204081472
ENSG00000223062	0	0	0	0	0	0	0	0	0
ENSG00000117751	1020.495903	966.155428	849.4727906	1112.679777	1016.41099	1109.274405	1017.909711	999.6315975	994.1632431
ENSG00000252947	0	0	0	0	0	0	4.251920264	0.826825143	0
ENSG00000130775	752.7297153	796.5112354	924.7955011	131.2391532	194.1852321	129.3799975	579.1115399	585.392201	563.3591711
ENSG00000117748	676.4619468	528.8907178	472.8592381	468.8471199	495.9595794	1044.584406	581.6626921	646.5772616	551.8326407
ENSG00000130768	24.04092703	13.60782293	29.29216519	15.21613371	12.24591554	13.78639318	33.16497806	9.921901712	4.322448883
ENSG00000227050	0	0	0	0	0	0	0	0	0
ENSG00000158156	204.7623785	156.0363696	184.1221812	161.6714207	163.5704433	187.7070456	156.4706657	180.2478811	138.3183643
ENSG00000158161	802.4695643	751.1518257	662.5608794	680.9219835	715.5113508	779.4614606	630.9849671	794.5789621	543.187743
ENSG00000238231	0	0	0	0.951008357	0	0	0	0	0
ENSG00000240750	2.486992451	4.535940976	2.789730019	0	5.248249517	0	0	2.480475428	0
ENSG00000228589	374.7068627	387.3693594	174.3581262	287.2045238	210.8046889	58.32704807	61.2276518	358.0152868	108.0612221
ENSG00000228943	0	0	0	0	0	0	0	0	0
ENSG00000214812	0	0	0	0	0	0	0	0	0
ENSG00000253005	0	0	0	0	0	0	0	0	0
ENSG00000169403	854.6964058	944.3829113	559.3408687	623.8614821	161.8210268	170.7391771	836.7779079	512.6315884	432.2448883
ENSG00000126698	1335.514946	1225.611252	1280.486078	1287.665315	1041.777529	1249.259321	1168.427688	1135.230921	1243.424462
ENSG00000130770	0	0	0	0	0	0	0.850384053	0	0
ENSG00000270605	0	0	0	0	0	0	0	0	0
ENSG00000271398	0	0	0	0	0	0	0	0	0
ENSG00000130766	0	0	0	0	0	0	0	0	0
ENSG00000130772	6.63197987	6.350317367	22.31784015	4.755041784	2.624124759	10.60491783	7.653456475	18.19015314	1.440816294
ENSG00000204138	1843.690404	1641.103445	1414.393119	1394.178251	1183.480266	1506.958824	1226.253804	1735.505974	1962.391793
ENSG00000206779	0	0	0	0	0	0	0	0	0
ENSG00000229820	0	0	0	0	0	0	0	0	0
ENSG00000221216	0	0	0	0	1.749416506	0	0	0	0
ENSG00000180198	989.8229957	871.8078556	860.6317107	1004.264825	922.8172068	903.5389993	1177.781913	1269.176594	1326.991807
ENSG00000242125	287.6621269	472.6450497	1092.179302	439.3658608	600.9245697	540.8508094	287.4298098	374.5517896	440.8897861
ENSG00000274266	0	0	0	0	0	0	0	0	0
ENSG00000200087	12.43496226	12.70063473	64.16379043	5.706050141	10.49649903	25.4518028	15.30691295	7.441426284	8.644897766
ENSG00000231468	0	0	5.579460037	0.951008357	0.874708253	0	0	0	4.322448883
ENSG00000279443	13.26395974	18.14376391	19.52811013	12.36310864	34.11362186	10.60491783	28.06267374	8.268251427	23.05306071
ENSG00000180098	249.5282426	228.6114252	414.2749077	349.0200669	273.7836831	331.9339281	265.3198245	292.6961005	319.8612173
ENSG00000197989	181.550449	273.0636468	970.8260464	310.0287243	487.2124968	498.4311381	298.4848025	310.0594285	316.9795848
ENSG00000221539	0	5.443129172	23.71270516	6.657058498	14.8700403	12.7259014	12.75576079	9.095076569	2.881632589
ENSG00000278274	0	0	0	0	0	0	0	0	0
ENSG00000273544	0	0	0	0	0	0	0	0	0
ENSG00000274582	0	0	0	0	0	0	0	0	0
ENSG00000280498	0	0	0	0	0	0	0	0	0
ENSG00000120656	407.866762	361.9680899	361.2700374	489.7693038	376.1245487	414.6522872	471.9631493	453.9270033	590.7346807
ENSG00000188060	6.63197987	6.350317367	8.369190056	0.951008357	0.874708253	14.84688496	20.40921727	10.74872685	23.05306071
ENSG00000229388	0	3.628752781	4.184595028	7.608066854	0	1.060491783	2.551152158	2.480475428	1.440816294
ENSG00000274978	0	0	0	0	0	0	0	0	0
ENSG00000270103	0	0	0	0	0	0	0	0	0
ENSG00000162419	329.1120011	390.090924	252.4705667	537.3197216	432.1058769	393.4424516	360.5628384	361.3225873	364.5265225
ENSG00000252777	0	0	0	0	0	0	0	0	0
ENSG00000198492	2827.710417	2779.62463	2394.983221	2601.958864	3017.743472	2771.065029	2777.354316	2769.864228	2215.975461
ENSG00000116329	2.486992451	0	2.789730019	0	0.874708253	1.060491783	4.251920264	0	0
ENSG00000233427	0	0	5.579460037	0	0	0	0	0	0
ENSG00000199756	0	0	0	0	0	0	0	0	0
ENSG00000159023	1090.131691	873.622232	864.8163057	1342.8238	1363.670166	1495.293414	1101.247348	1124.482194	1290.9714
ENSG00000225616	0	0	0	0	0	0	0	0	0
ENSG00000206704	0	0	0	0	0	0	0	0	0
ENSG00000277958	0	0	0	0	0	0	0	0	0
ENSG00000253304	14.09295722	15.42219932	13.94865009	18.06915878	1.749416506	31.81475349	6.803072422	3.307300571	44.66530512
ENSG00000225750	3.315989935	1.814376391	0	0	0	0	0	0	0
ENSG00000116350	1976.330001	2028.472805	1952.811013	1592.938998	1900.741033	2166.584713	1899.757974	2136.516169	1844.244857
ENSG00000277916	0	0	0	0	0	0	0	0	0
ENSG00000116353	316.6770388	351.9890198	379.4032825	446.0229193	386.6210478	357.3857309	408.1843453	354.7079862	381.816318
ENSG00000237934	0	0	2.789730019	3.804033427	2.624124759	0	7.653456475	0.826825143	1.440816294
ENSG00000060656	2296.32303	1782.624804	1757.529912	1024.236	1834.263206	1460.297185	2870.046178	2511.894783	1756.355063
ENSG00000230523	0	0	0	0	0	0	0	0	0
ENSG00000225011	0	0	0	0	0	0	0	0	0
ENSG00000228176	0	0	0	0	0	0	0	0	0
ENSG00000284676	0	0	0	0	0	0	0	0	0
ENSG00000270927	0	0	0	0	0	0	0	0	0
ENSG00000233399	0	0	0	0	0	0	0	0	0
ENSG00000233372	0	0	0	0	0	0	0	0	0
ENSG00000231251	0	0	0	0	0	0	0	0	0
ENSG00000236335	0	0	0	0	0	0	0	0	0
ENSG00000231949	0	0	0	0	0	0	0	0	0
ENSG00000162510	2.486992451	1.814376391	2.789730019	2.85302507	3.498833011	7.423442482	0.850384053	0	7.204081472
ENSG00000186056	4.973984903	13.60782293	26.50243518	23.77520892	13.99533205	11.66540961	9.35422458	11.575552	12.96734665
ENSG00000162511	16.57994968	13.60782293	12.55378508	1.902016714	0.874708253	1.060491783	56.97573153	8.268251427	2.881632589
ENSG00000264773	0	0	0	0	0	0	0	0	0
ENSG00000229607	0	0	0	0	0	0	0	0	0
ENSG00000223382	0	0	0	0	0	0	0	0	0
ENSG00000222784	0	0	0	0	0	0	0	0	0
ENSG00000235143	0	0	0	0	0	0	0	0	0
ENSG00000162512	858.8413932	621.4239138	545.3922186	688.5300503	478.4654143	292.6957322	186.2341075	187.6893074	283.84081
ENSG00000266210	0	0	0	0	0	0	0	0	0
ENSG00000134644	3787.689503	3215.982152	2611.187297	3216.310263	3611.670376	2698.951588	3158.326372	3260.171537	2757.722387
ENSG00000237329	0	0	0	0	0	2.120983566	0	0	0
ENSG00000232768	0	0.907188195	0	0	0	0	0	0	2.881632589
ENSG00000215900	0	0	0	0	0	0	0	0	0
ENSG00000225142	0	0	0	0	0	0	0	0	0
ENSG00000084628	10.77696729	13.60782293	16.73838011	31.38327577	39.36187138	27.57278636	0.850384053	3.307300571	4.322448883
ENSG00000060688	588.5882135	547.0344817	460.3054531	612.4493818	558.9385736	569.4840876	503.4273592	510.9779382	559.0367222
ENSG00000229447	0	0.907188195	22.31784015	2.85302507	2.624124759	3.181475349	0	1.653650285	0
ENSG00000121766	765.1646775	616.8879728	728.1195348	912.0170142	683.1471455	747.6467071	785.7548647	744.1426284	831.3510018
ENSG00000229044	0	0	0	0	0	1.060491783	0	0.826825143	0
ENSG00000121769	38.13388425	21.77251669	39.05622026	37.08932592	29.7400806	59.38753986	31.46420995	28.93887999	36.02040736
ENSG00000168528	12615.68371	16762.11628	7756.844316	12475.32762	7203.222462	14570.09661	15755.06534	11745.05115	12892.4242
ENSG00000215899	0	0	0	0	0	1.060491783	0	0	0
ENSG00000206981	0	0	0	0	0	0	0	0	0
ENSG00000260386	0	0	0	1.902016714	1.749416506	0	1.700768105	3.307300571	7.204081472
ENSG00000265961	0	0	0	0	0	0	0	0	0
ENSG00000284543	7.460977354	8.164693757	33.47676022	19.02016714	41.98599614	23.33081923	18.70844916	14.88285257	21.61224442
ENSG00000229167	14.92195471	28.12283405	44.6356803	24.72621728	54.23191168	15.90737675	31.46420995	19.01697828	7.204081472
ENSG00000142910	8647.272754	9408.448773	8498.912501	3183.975979	5306.85497	4537.84434	7887.312089	4425.994989	2885.955038
ENSG00000121764	4.973984903	1.814376391	1.394865009	1.902016714	0.874708253	4.241967133	0.850384053	0	0
ENSG00000162517	1079.354724	1212.910617	1061.492272	1217.290697	1250.832802	1377.578826	1310.441825	1220.393911	1543.114251
ENSG00000235790	5.802982387	5.443129172	43.24081529	8.559075211	12.24591554	4.241967133	7.653456475	14.05602743	21.61224442
ENSG00000264078	0	0	4.184595028	0	0	0	0	0	0
ENSG00000084636	1450.745597	1710.049748	3042.200585	2342.333583	1645.326224	1568.467347	2589.419441	3112.169837	2789.420346
ENSG00000121753	36.47588929	40.82346879	72.53298048	45.64840113	29.7400806	7.423442482	19.55883321	29.76570514	38.90203995
ENSG00000266580	0	0	0	0	0	0	0	0	0
ENSG00000254545	0	0	2.789730019	0	0	0	3.401536211	0	0
ENSG00000134668	84.55774335	156.9435578	305.475437	44.69739277	85.72140878	12.7259014	90.14070959	99.21901712	38.90203995
ENSG00000203620	0	0	0	0.951008357	0.874708253	0	0	0	0
ENSG00000269967	0	2.721564586	0	0	0	3.181475349	0	4.134125713	0
ENSG00000184007	7363.984649	6151.643152	5077.308634	5241.007054	5253.497767	5325.789735	5290.239192	3753.786148	3881.559097
ENSG00000228634	1.657994968	0.907188195	11.15892007	1.902016714	3.498833011	0	0	0.826825143	0
ENSG00000284702	0	0	0	0	0	0	0	0	0
ENSG00000121774	3601.16507	4052.409668	2937.585709	3977.116948	3568.809672	3597.188128	3286.734364	3926.592602	3352.779517
ENSG00000203325	0	0.907188195	4.184595028	0	3.498833011	0	0	3.307300571	0
ENSG00000121775	134.2975924	155.1291814	192.4913713	219.6829304	163.5704433	176.041636	193.03718	194.3039085	233.4122397
ENSG00000266203	0	0	0	1.902016714	0	0	0	0	0
ENSG00000276493	0	0	0	0	0	0	0	0	0
ENSG00000025800	3468.525472	2891.208778	2485.649446	2950.978931	2983.62985	2688.34667	3237.412089	3182.449974	2957.995852
ENSG00000250135	0	0	0	0	0	0	0	0	0
ENSG00000084652	2069.17772	2215.353573	2047.661834	2346.137616	2275.990874	2228.093236	2029.01635	2120.806491	2034.432608
ENSG00000160050	33.98889684	30.84439864	46.03054531	52.30545962	38.48716313	28.63327815	42.51920264	64.49236113	25.9346933
ENSG00000224066	0	2.721564586	1.394865009	5.706050141	6.12295777	4.241967133	0	3.307300571	4.322448883
ENSG00000160051	45.59486161	59.87442089	72.53298048	43.74638441	51.60778692	44.54065489	51.87342722	79.3752137	76.3632636
ENSG00000222046	4.973984903	11.79344654	12.55378508	4.755041784	6.997666023	7.423442482	4.251920264	0.826825143	1.440816294
ENSG00000160055	174.9184691	207.7460967	312.4497621	186.3976379	188.9369826	217.4008155	241.509071	245.5670674	162.8122413
ENSG00000084623	3228.945199	3160.643672	2860.868134	3728.903767	3032.613513	3049.974368	3206.798263	2745.059474	3586.191757
ENSG00000220785	16.57994968	12.70063473	39.05622026	3.804033427	6.12295777	7.423442482	7.653456475	24.80475428	0
ENSG00000183615	0	0	0	4.755041784	0.874708253	0	0.850384053	0	0
ENSG00000182866	9.118972322	2.721564586	8.369190056	2.85302507	2.624124759	0	15.30691295	4.960950856	1.440816294
ENSG00000277617	0	0	0	0	0	0	0	0	0
ENSG00000252450	0	0	0	0	0	0	0	0	0
ENSG00000116478	2328.653932	2846.756557	2786.940288	3003.284391	3198.808081	2706.375031	2608.978274	2873.217371	2949.350955
ENSG00000175130	4282.601001	3842.849195	3011.513555	2081.757293	3445.475808	1744.508983	3662.604115	3371.792932	3081.906054
ENSG00000233775	0	0	0	0	0	0	1.700768105	0	0
ENSG00000162526	0	3.628752781	1.394865009	1.902016714	0	3.181475349	5.952688369	3.307300571	8.644897766
ENSG00000225828	17.40894716	36.28752781	65.55865544	18.06915878	31.4894971	20.14934388	43.36958669	25.63157942	36.02040736
ENSG00000160058	1588.359179	1710.049748	1905.385603	1669.970675	2142.160511	1946.002422	1909.962582	1859.529746	2156.901993
ENSG00000224333	0	0	0	0	0	0	0	0	0
ENSG00000270850	0	0	0	0	0	0	0	0	0
ENSG00000229259	0	0	0	0	0	0	0	0	0
ENSG00000263529	0	0	0	0	0	0	0	0	0
ENSG00000254553	0	0	0	0	0	0	0	0	0
ENSG00000273274	0	0	0	0	0	0	3.401536211	0	0
ENSG00000160062	175.7474666	181.4376391	139.4865009	136.9452034	141.702737	138.9244236	201.5410205	231.5110399	172.8979553
ENSG00000176261	373.0488677	357.4321489	358.4803074	349.0200669	311.396138	303.30065	383.5232078	400.183369	361.6448899
ENSG00000200591	4.144987419	0	0	0	0	0	0	0	0
ENSG00000162521	2399.947716	2008.514664	1696.155851	2153.08292	2146.534052	2166.584713	2190.58932	2236.562011	1786.612205
ENSG00000162520	87.0447358	79.83256118	97.64055065	59.91352648	39.36187138	20.14934388	54.42457937	26.45840457	46.10612142
ENSG00000224409	1.657994968	5.443129172	6.974325046	0.951008357	5.248249517	4.241967133	3.401536211	1.653650285	0
ENSG00000162522	8570.175988	9286.885555	8238.072745	9445.415	10744.91618	15086.55611	11694.48149	10907.47728	8603.114094
ENSG00000134684	2176.947392	2215.353573	2400.562681	4474.494319	2905.780816	3075.426171	2176.983175	2018.280173	3809.518282
ENSG00000116497	436.881674	336.5668204	449.146533	374.6972926	384.8716313	429.4991722	410.7354975	417.546697	344.3550943
ENSG00000160097	6.63197987	5.443129172	0	5.706050141	4.373541264	3.181475349	6.803072422	11.575552	0
ENSG00000121905	0	5.443129172	6.974325046	2.85302507	3.498833011	4.241967133	5.952688369	0.826825143	8.644897766
ENSG00000121900	969.927056	1038.730484	1134.025253	1335.215733	1190.477932	1291.678992	1360.614484	1484.977956	1829.836694
ENSG00000116514	3302.725975	3050.873901	2410.326736	2162.593003	2307.480371	1874.949473	3416.843124	2649.147757	2272.167296
ENSG00000278966	0	1.814376391	13.94865009	0.951008357	0.874708253	0	1.700768105	0	0
ENSG00000217644	0	4.535940976	4.184595028	0	0	1.060491783	5.952688369	0	2.881632589
ENSG00000239670	8.289974838	0	0	0	0	1.060491783	0	0.826825143	0
ENSG00000236065	0	1.814376391	2.789730019	0	1.749416506	0	0	0.826825143	0
ENSG00000004455	2748.126659	3024.565443	2845.524619	3198.241104	3411.362186	3298.129446	3416.843124	3397.424511	2632.37137
ENSG00000276645	0	0.907188195	0	0	0	0	0	0	0
ENSG00000142920	72.95177857	87.09006675	172.9632611	33.28529249	47.23424565	51.96409737	167.5256584	102.5263177	41.78367254
ENSG00000278997	8.289974838	17.23657571	9.764055065	9.510083568	23.61712283	25.4518028	5.102304316	12.40237714	1.440816294
ENSG00000116525	223.8293206	271.2492704	280.3678669	349.0200669	541.4444085	660.6863809	277.2252012	248.8743679	278.0775448
ENSG00000279179	4.973984903	4.535940976	4.184595028	14.26512535	19.24358156	12.7259014	5.952688369	5.787775999	4.322448883
ENSG00000284721	0	0	0	0	0	0	0	0	0
ENSG00000160094	274.3981671	284.8570933	271.9986768	391.815443	495.9595794	561.0001533	358.8620703	387.7809919	272.3142796
ENSG00000270115	2.486992451	0	0	1.902016714	0	1.060491783	0	1.653650285	0
ENSG00000184389	0	3.628752781	0	0	0	0	0	1.653650285	0
ENSG00000225313	17.40894716	56.24566811	110.1943357	33.28529249	37.61245487	22.27032745	25.51152158	42.99490742	20.17142812
ENSG00000134686	2238.293206	2298.814887	2069.979674	2057.031076	1707.43051	1624.673412	1898.057206	1762.791204	1570.489761
ENSG00000284154	3.315989935	3.628752781	0	0	0.874708253	0	4.251920264	0.826825143	2.881632589
ENSG00000222112	6.63197987	6.350317367	6.974325046	0.951008357	7.872374276	4.241967133	5.102304316	1.653650285	0
ENSG00000233246	4.144987419	0	0	0	0	2.120983566	0	0	0
ENSG00000234512	0	0	0	0	0	0	0	0	0
ENSG00000121903	93.67671567	75.29662021	73.92784549	83.6887354	107.5891151	91.20229335	109.6995428	81.85568912	92.21224284
ENSG00000235907	0	0	0	0	0	0	0	0	0
ENSG00000121904	0	1.814376391	26.50243518	5.706050141	1.749416506	0	0	2.480475428	0
ENSG00000227000	0	0	0	0	0	0	0	0	0
ENSG00000176256	0	0	0	0	0	0	0	0	0
ENSG00000231163	0	0	0	0	0	0	0	0	0
ENSG00000201148	0	0	0	0	0	0	0	0	0
ENSG00000142698	0	0	0	0	0	0	0	0	0
ENSG00000270241	0	0	0	0	0	0	0	0	0
ENSG00000207941	0	0	0	0	0	0	0	0	0
ENSG00000163866	680.6069342	758.4093312	631.8738492	803.6020615	710.2631013	699.9245769	650.5438003	734.2207267	678.6244746
ENSG00000189280	1609.913114	1746.337276	1758.924777	2225.359555	1821.142582	1408.333088	1868.293764	1503.168109	2113.677504
ENSG00000189433	490.7665104	375.5759128	439.3824779	351.873092	336.7626773	148.4688496	452.404316	245.5670674	217.5632604
ENSG00000255811	0	0	0	0	0	0	0	0	0
ENSG00000188910	2493.624431	2289.743005	2199.70212	3127.866486	2315.352745	2000.087503	2355.563826	2057.96778	2579.061167
ENSG00000187513	0	0	4.184595028	0	0	0	3.401536211	0	0
ENSG00000230163	0	0	0	0	0	0	0	0	0
ENSG00000116544	0	6.350317367	6.974325046	0	2.624124759	0	5.952688369	0	4.322448883
ENSG00000284773	4.973984903	12.70063473	13.94865009	2.85302507	1.749416506	14.84688496	9.35422458	19.01697828	7.204081472
ENSG00000241014	0	3.628752781	9.764055065	4.755041784	3.498833011	1.060491783	4.251920264	4.134125713	4.322448883
ENSG00000271741	0	0	0	0	0	1.060491783	0	0	0
ENSG00000243749	2.486992451	1.814376391	0	0	0	0	0	0	0
ENSG00000163867	309.2160615	305.7224218	364.0597674	275.7924235	287.7790152	256.6390115	285.7290417	301.7911771	378.9346854
ENSG00000197056	501.5434777	422.749699	277.5781368	392.7664514	425.9829191	352.083272	314.6420995	338.9983085	368.8489714
ENSG00000233940	0	0	0	0	0	0	0	0	0
ENSG00000228348	0	0	0	0	0	0	0.850384053	0	0
ENSG00000284640	0	0	0	0	0	0	0	1.653650285	0
ENSG00000116560	5279.884974	5500.282028	6240.626051	7042.216882	6164.069058	6077.678409	4728.985717	5589.337964	4882.926422
ENSG00000201868	0	0	0	0	0	0	0	0	0
ENSG00000146463	1831.255442	1306.351001	901.082796	1416.051443	1498.375237	1470.902103	1165.876536	1205.511058	1071.967323
ENSG00000240374	0	0	0	0	0	0	0	0	0
ENSG00000201542	0	0	0	0	0	0	0	0	0
ENSG00000229994	62.17481129	22.67970488	9.764055065	20.92218385	23.61712283	32.87524528	31.46420995	45.47538285	27.37550959
ENSG00000227409	3.315989935	0	0	0	2.624124759	1.060491783	0	0.826825143	0
ENSG00000278702	0	0	0	0	0	0	0	0	0
ENSG00000142687	2231.661226	1923.238974	1742.186397	1533.97648	1780.906003	1920.550619	2300.288863	2291.13247	1612.273433
ENSG00000236274	0	0.907188195	0	0	0	0	0	0	4.322448883
ENSG00000020129	779.2576348	801.0471764	870.3957658	781.7288693	1065.394652	840.969984	770.4479518	678.8234421	639.7224347
ENSG00000239636	8.289974838	12.70063473	12.55378508	0	8.747082528	4.241967133	2.551152158	0.826825143	21.61224442
ENSG00000116819	5.802982387	12.70063473	34.87162523	27.57924235	18.36887331	23.33081923	23.81075348	9.095076569	12.96734665
ENSG00000126067	2790.40553	2705.235198	2255.49672	2420.316268	2243.626669	2271.5734	2438.051079	2286.998345	2179.955053
ENSG00000142686	245.3832552	263.9917648	351.5059823	244.4091477	288.6537234	199.3724552	164.9745062	103.3531428	118.1469361
ENSG00000092853	32.33090187	49.89535074	55.79460037	143.6022619	24.49183108	94.3837687	5.952688369	38.8607817	63.39591695
ENSG00000232335	0	0	0	0	0	0	0	0	0
ENSG00000134698	597.7071858	531.6122824	549.5768136	635.2735823	661.2794392	663.8678563	588.4657645	606.8896547	531.6612126
ENSG00000092847	986.5070057	743.8943201	771.3603501	770.316769	938.5619553	893.9945732	960.0835955	948.3684386	687.2693724
ENSG00000271164	0	0	0	0	0	0	0	0	0
ENSG00000271914	0	0	0	0	0	0	0	0	0
ENSG00000126070	642.4730499	435.4503337	327.7932772	407.0315767	402.3657963	334.0549117	415.8378018	401.0101942	331.3877477
ENSG00000271554	5.802982387	0	0	0.951008357	0	1.060491783	0	0	0
ENSG00000232862	0	0	0	0	0	0	0	0.826825143	0
ENSG00000092850	0	5.443129172	18.13324512	0.951008357	0.874708253	2.120983566	1.700768105	0	7.204081472
ENSG00000116863	662.3689896	952.547605	898.293066	992.8527245	1003.290366	975.6524405	691.3622349	731.7402513	868.8122255
ENSG00000171812	38.13388425	12.70063473	19.52811013	24.72621728	13.12062379	14.84688496	35.71613021	24.80475428	115.2653035
ENSG00000054116	1257.589183	1329.030706	1383.706089	1704.206975	1459.888074	1406.212104	1440.550585	1298.115474	1449.461192
ENSG00000116871	7296.835852	8715.356992	9087.545535	8766.395033	7826.014738	6296.139717	7443.411614	5877.073114	7715.571256
ENSG00000264592	0	0	1.394865009	0	0	0	0	0	0
ENSG00000054118	4392.857667	4126.7991	4259.917738	4567.693138	4775.032352	4577.082536	4363.320575	4430.129114	4280.665211
ENSG00000231849	0	0	0	2.85302507	0.874708253	0	0	0	0
ENSG00000214193	351.4949331	1124.006174	3081.256805	776.9738275	953.4319956	817.6391648	705.8187638	446.485577	707.4408005
ENSG00000142694	91.18972322	341.1027614	662.5608794	200.6627633	293.0272647	268.3044211	280.6267374	187.6893074	312.6571359
ENSG00000116883	79.58375844	117.9344654	771.3603501	129.3371365	61.2295777	59.38753986	82.48725311	35.55348113	67.71836583
ENSG00000196182	713.7668336	892.6731841	1403.234199	1314.293549	1541.235942	1866.465538	1279.827999	1396.507666	1828.395878
ENSG00000181817	287.6621269	315.701492	309.6600321	345.2160335	311.396138	354.2042556	375.0193673	289.3887999	518.693866
ENSG00000222821	0	0	1.394865009	0	0	0	0	0	0
ENSG00000116885	140.9295722	160.5723106	126.9327158	105.5619276	125.0832802	149.5293414	170.0768105	146.3480503	177.2204042
ENSG00000201448	0	0	0	0	0	0	0	0	0
ENSG00000116898	838.9454536	954.3619814	1248.404183	1318.097583	1047.900487	996.8622762	1176.081145	1068.258084	1208.844871
ENSG00000119535	1.657994968	0	0	0	0	0	0	0	0
ENSG00000230214	0	0	0	0	0	0	0	0	0
ENSG00000284705	0	0	0	0	0	0	0	0	0
ENSG00000284720	0	0	0	0	0	0	0	0	0
ENSG00000234481	0	0	0	0	0	0	0	0	0
ENSG00000163873	0	0	0	1.902016714	0	0	0	0	0
ENSG00000284650	0	0	0	0	0	0	0	0	0
ENSG00000264698	0	0	0	0	0	0	0	0	0
ENSG00000207328	0	0	0	0	0	0	0	0	0
ENSG00000223944	0	0	0	0	0	0	0	0	0
ENSG00000252368	0	0	0	0	0	0	0	0	0
ENSG00000230451	0	0	0	0	0	0	0	0	0
ENSG00000233621	43.10786916	49.89535074	69.74325046	139.7982284	63.85370246	136.80344	92.69186175	76.06791312	161.371425
ENSG00000163874	913.5552271	1085.90427	1590.146111	1682.333783	1190.477932	720.0739208	2988.249561	1425.446546	2834.085651
ENSG00000283724	0	0	0	0	0	0	0	0	0
ENSG00000163875	1042.878835	801.9543646	859.2368457	909.1639891	1034.779863	1063.673259	833.3763717	926.0441598	950.9387543
ENSG00000263675	7.460977354	7.257505562	9.764055065	4.755041784	3.498833011	4.241967133	0	3.307300571	0
ENSG00000163877	523.9264098	476.2738025	391.9570676	471.700145	541.4444085	481.4632696	506.8288954	499.4023862	504.285703
ENSG00000232273	0	0.907188195	0	1.902016714	0	0	0	0	2.881632589
ENSG00000237749	0	0	1.394865009	0	0	0	1.700768105	0	0
ENSG00000163879	19.89593961	7.257505562	40.45108527	19.97117549	1.749416506	1.060491783	56.97573153	15.70967771	2.881632589
ENSG00000134697	1646.389003	1369.854175	1500.87475	1570.114797	1426.64916	1648.004231	1229.65534	1441.156224	1211.726504
ENSG00000284748	0	0	0	0	0	0	0	0	0
ENSG00000169218	0	0	0	0	0	0	1.700768105	0	0
ENSG00000116922	378.0228526	312.0727392	386.3776076	471.700145	435.6047099	495.2496627	471.9631493	385.3005165	354.4408084
ENSG00000134690	56.3718289	76.2038084	106.0097407	173.0835209	40.23657963	146.3478661	51.02304316	59.53141027	188.7469346
ENSG00000183317	4.973984903	2.721564586	51.61000534	4.755041784	13.12062379	8.483934265	0.850384053	5.787775999	12.96734665
ENSG00000200421	0	0	0	0	0	0	0	0	0
ENSG00000214141	0	0	0	0	0	0	0	0	0
ENSG00000227416	0	0	0	0	0	0	0	0	0
ENSG00000185090	30.6729069	86.18287855	65.55865544	48.5014262	94.46849131	66.81098234	48.47189101	119.8896457	89.33061025
ENSG00000233728	0	0	0	0	0	0	0	0	0
ENSG00000196449	472.5285658	532.5194706	422.6440978	478.3572035	541.4444085	392.3819598	459.2073885	405.971145	435.1265209
ENSG00000197982	533.0453821	762.9452722	806.2319754	701.8441673	801.2327596	667.0493316	607.1742136	627.5602833	852.9632463
ENSG00000188786	1430.02066	1157.572137	1171.686608	1281.959265	1461.637491	1214.263092	1127.609254	1111.252992	1422.085683
ENSG00000235673	4.973984903	2.721564586	0	0	0.874708253	0	0	0	0
ENSG00000230955	0	0	0	0	0	0	0	0	0
ENSG00000204084	189.0114263	203.2101557	338.9521972	218.7319221	237.0459365	330.8734363	232.1548464	215.8013622	213.2408116
ENSG00000252448	0.828997484	1.814376391	5.579460037	0	0.874708253	3.181475349	0	0	2.881632589
ENSG00000222282	0	0	0	0	0	0	0	1.653650285	0
ENSG00000277168	0	0	0	0	0	0	0	0	0
ENSG00000183431	1424.217677	1339.916964	1326.516624	1711.815042	1423.150327	1393.486203	1318.945666	1401.468617	1293.853032
ENSG00000212541	0.828997484	1.814376391	6.974325046	5.706050141	1.749416506	0	0.850384053	0.826825143	1.440816294
ENSG00000183386	223.8293206	223.168296	292.9216519	394.6684681	261.5377676	282.0908143	292.5321141	226.5500891	275.1959122
ENSG00000183520	792.5215945	782.9034125	644.4276343	1038.501126	785.4880111	688.2591673	728.7791332	641.6163107	743.4612079
ENSG00000185668	56.3718289	42.63784518	55.79460037	122.680078	122.4591554	390.2609762	25.51152158	20.67062857	237.7346886
ENSG00000224592	2.486992451	14.51501112	9.764055065	11.41210028	13.12062379	2.120983566	6.803072422	4.960950856	17.28979553
ENSG00000223589	0	0	0	0	0	0	0	0	0
ENSG00000265596	0	0	0	0	0	0	0	0	0
ENSG00000284623	0	0	0	0	1.749416506	4.241967133	0	0	0
ENSG00000237290	0	0.907188195	0	0.951008357	2.624124759	7.423442482	0	0	0
ENSG00000275350	0	0	0	0	0	0	0	0	0
ENSG00000200796	0	0	0	0	0	0	0	0	0
ENSG00000238063	0	0	0	0	0	0	0	0	0
ENSG00000215895	4.973984903	2.721564586	2.789730019	3.804033427	0	3.181475349	0.850384053	4.134125713	2.881632589
ENSG00000284632	0	0	0	0	0	0	0	0	0
ENSG00000116954	551.2833267	507.1182012	488.2027532	630.5185406	625.4164008	534.4878587	427.7431785	415.0662216	655.5714139
ENSG00000273637	0	0	0	0	0	0	0	0	0
ENSG00000228436	3.315989935	4.535940976	4.184595028	0.951008357	8.747082528	3.181475349	0.850384053	2.480475428	0
ENSG00000214114	579.4692412	647.7323714	490.9924833	529.7116547	607.9222357	619.3272014	575.7100037	601.1018787	632.5183532
ENSG00000274944	8.289974838	5.443129172	12.55378508	6.657058498	0.874708253	6.362950699	10.20460863	4.960950856	8.644897766
ENSG00000131233	0	0	1.394865009	0	0	3.181475349	0.850384053	0	1.440816294
ENSG00000158315	540.5063594	644.1036186	539.8127586	998.5587746	837.9705062	1082.762111	977.0912766	1026.090002	1184.350994
ENSG00000199963	0	0	0	0	0	0	0	0	0
ENSG00000207466	0	0	0	0	0	0	0	0	0
ENSG00000235549	0	0	0	0	0	0	0	0	0
ENSG00000174574	3108.740564	2775.995877	2978.036795	3122.160435	2483.29673	2689.407162	3588.620703	2525.950811	3142.420338
ENSG00000168653	2312.90298	2694.34894	2531.679992	2963.34204	2674.857837	2713.798473	3485.724232	2879.831972	2394.636681
ENSG00000127603	9623.831789	6417.449293	6371.743362	8369.824548	8824.931563	4159.248774	5496.032133	5394.207231	6212.799861
ENSG00000206654	0	0	0	0	0	0	0	0	0
ENSG00000222378	0	1.814376391	0	0	0	0	0	0	0
ENSG00000270040	0	0	0	0	0	0	0	0	0
ENSG00000226438	0	0	0	0	0.874708253	0	0	0	0
ENSG00000217897	0	0.907188195	0	0	0	0	0	0	0
ENSG00000183682	30.6729069	34.47315142	97.64055065	20.92218385	27.99066409	49.84311381	23.81075348	23.15110399	7.204081472
ENSG00000237624	4.144987419	3.628752781	13.94865009	0.951008357	0	0	7.653456475	0	7.204081472
ENSG00000243970	49.73984903	161.4794988	439.3824779	69.42361005	150.4498195	127.259014	107.1483906	138.0797988	54.75101919
ENSG00000090621	4062.087671	4398.955559	3879.119591	4089.335934	4534.487583	3556.889441	4373.525183	3677.718235	3440.669311
ENSG00000228060	9.118972322	9.071881953	15.3435151	14.26512535	37.61245487	12.7259014	5.102304316	6.614601141	7.204081472
ENSG00000201457	1.657994968	0	5.579460037	0	13.12062379	4.241967133	1.700768105	5.787775999	0
ENSG00000163909	0.828997484	28.12283405	32.08189521	16.16714207	9.621790781	3.181475349	26.36190563	30.59253028	14.40816294
ENSG00000225903	0	0	0	0	0	0	0	0	0
ENSG00000116981	0	0	0	0	0	0	0	0	0
ENSG00000116983	0	0.907188195	0	0	0.874708253	0	0	3.307300571	1.440816294
ENSG00000084072	644.9600424	635.0317367	994.5387516	838.7893707	644.6599823	804.9132634	926.9186175	753.237705	744.9020242
ENSG00000225333	0	0	0	0	0	0	0	0	0
ENSG00000252413	0	0	0	0	0	0	0	0	0
ENSG00000116985	53.05583896	49.89535074	61.37406041	24.72621728	68.22724372	49.84311381	73.13302853	82.68251427	33.13877477
ENSG00000198754	6.63197987	2.721564586	12.55378508	10.46109192	11.37120729	1.060491783	3.401536211	3.307300571	12.96734665
ENSG00000285905	0	0	6.974325046	0	0.874708253	0	0	0	2.881632589
ENSG00000261798	0	4.535940976	2.789730019	0	1.749416506	0	0	1.653650285	0
ENSG00000229213	0	0	0	0	0	0	0	0	0
ENSG00000284719	1.657994968	4.535940976	15.3435151	12.36310864	18.36887331	9.544426048	0.850384053	3.307300571	8.644897766
ENSG00000284678	0	0	1.394865009	1.902016714	0	0	3.401536211	0	1.440816294
ENSG00000043514	429.4206966	401.8843705	602.581684	726.5703846	552.8156158	498.4311381	498.3250549	507.6706376	368.8489714
ENSG00000202222	0	0	0	0	0	0	0	0	0
ENSG00000116990	523.0974123	586.9507623	488.2027532	633.3715656	807.3557174	585.3914643	697.3149232	759.8523061	737.6979427
ENSG00000236546	0	3.628752781	0	0	0	0	1.700768105	0.826825143	0
ENSG00000207356	0	0	0	0	0	0	0	0	0
ENSG00000168389	402.0637796	460.8516032	464.4900481	612.4493818	299.1502225	160.1342593	423.4912583	214.1477119	393.3428484
ENSG00000228477	1.657994968	12.70063473	9.764055065	21.87319221	13.99533205	1.060491783	14.4565289	9.921901712	4.322448883
ENSG00000131236	7393.828558	8143.828429	5788.689788	6745.502275	5868.417668	4511.332046	6790.316661	5514.923702	7160.856983
ENSG00000131238	1047.85282	915.352889	951.2979363	1225.849772	876.4576694	1504.83784	937.1232261	886.3565529	861.608144
ENSG00000226745	0	0.907188195	0	0	0	0	0	0	0
ENSG00000117000	1211.165324	902.6522543	803.4422453	827.3772704	1085.512942	937.4747363	1009.405871	1016.1681	884.6612047
ENSG00000207508	0	0	0	0	0	0	0	0	0
ENSG00000188800	0	0	0	0	0	0	0	0	0
ENSG00000259943	47.25285658	48.08097435	36.26649024	58.96251812	48.98366216	77.41590017	41.66881858	44.6485577	70.59999842
ENSG00000084073	2579.011172	2077.460967	1810.534782	2157.837962	2001.332483	1854.800129	2056.228639	1780.154532	2024.346894
ENSG00000231296	0	0	0	1.902016714	1.749416506	3.181475349	0.850384053	0	0
ENSG00000049089	31.50190438	75.29662021	125.5378508	27.57924235	28.86537234	28.63327815	427.7431785	152.9626514	38.90203995
ENSG00000227311	0	0	0	0	0	0	0	0	0
ENSG00000084070	595.2201934	572.4357512	514.7051884	758.9046687	468.8436235	614.0247425	591.8673007	656.4991633	629.6367206
ENSG00000213172	0	0	0	0	0	0	0	0	0
ENSG00000284677	0	0	0	0	0	0	0	0	0
ENSG00000187801	90.36072573	66.22473825	50.21514033	79.88470197	62.97899421	31.81475349	76.53456475	54.57045942	56.19183548
ENSG00000260920	78.75476096	57.1528563	75.3227105	66.57058498	40.23657963	37.11721241	64.62918801	43.82173256	61.95510066
ENSG00000279667	0	0	1.394865009	1.902016714	0	1.060491783	2.551152158	0	0
ENSG00000187815	82.0707509	91.62600772	90.6662256	91.29680225	61.2295777	94.3837687	113.101079	78.54838855	86.44897766
ENSG00000238287	2.486992451	4.535940976	6.974325046	3.804033427	3.498833011	0	0	3.307300571	8.644897766
ENSG00000164002	106.1116779	53.52410352	93.45595562	89.39478554	69.10195198	63.62950699	96.09339796	77.72156341	69.15918213
ENSG00000227278	0	0	0	0	0	0	0	0	0
ENSG00000238186	4.144987419	8.164693757	0	1.902016714	2.624124759	5.302458916	2.551152158	4.134125713	1.440816294
ENSG00000117010	43.93686664	22.67970488	44.6356803	20.92218385	13.12062379	22.27032745	38.26728237	41.34125713	17.28979553
ENSG00000236505	0	0	0	0	0	0	0	0	0
ENSG00000233910	0	0	0	0	0	0	0	0	0
ENSG00000117016	208.0783684	286.6714697	290.1319219	168.3284792	293.0272647	156.9527839	266.1702085	320.8081554	184.4244857
ENSG00000237899	0	4.535940976	4.184595028	2.85302507	0.874708253	2.120983566	0.850384053	4.134125713	0
ENSG00000272145	8.289974838	10.88625834	16.73838011	9.510083568	9.621790781	8.483934265	9.35422458	10.74872685	12.96734665
ENSG00000066136	804.9565568	752.9662021	711.3811547	776.9738275	881.7059189	966.1080145	660.748409	978.1341438	838.5550833
ENSG00000198974	0	0	0	0	0	0	0	0	0
ENSG00000207962	0	0	0	0	0	0	0	0	0
ENSG00000117013	7.460977354	8.164693757	13.94865009	5.706050141	4.373541264	2.120983566	14.4565289	6.614601141	8.644897766
ENSG00000264582	0	0	0	0	0	0	0	0	0
ENSG00000179862	2290.520048	2066.574709	1302.803919	1882.996546	1248.208677	1089.125061	1415.039064	1062.470308	1339.959154
ENSG00000229528	0	0	0	0	0	0	0	0	0
ENSG00000228940	0	0	0	0	0	0	0	0	0
ENSG00000233118	0	0	0	0	0	0	0	0	0
ENSG00000171793	863.8153781	1049.616742	1489.71583	1481.67102	1075.891151	972.4709652	1086.790819	637.482185	855.8448788
ENSG00000281207	7.460977354	17.23657571	48.82027532	17.11815042	26.24124759	14.84688496	6.803072422	9.095076569	11.52653035
ENSG00000171790	9.947969806	12.70063473	44.6356803	22.82420056	22.74241457	28.63327815	14.4565289	4.134125713	7.204081472
ENSG00000010803	281.8591445	308.4439864	274.7884068	371.8442675	311.396138	408.2893365	193.03718	305.0984776	263.6693819
ENSG00000215893	0	0	0	0.951008357	0	0	0	0	0
ENSG00000235358	0	0	0	0	0	0	0	0	0
ENSG00000213987	0	0	0	0	0	0	0	0	0
ENSG00000204060	0	3.628752781	2.789730019	2.85302507	0.874708253	0	0.850384053	2.480475428	0
ENSG00000229901	0	0	0	0	0	0	0	0	0
ENSG00000252563	0	0	0	0	0	0	0	0	0
ENSG00000127129	19.89593961	16.32938751	2.789730019	15.21613371	6.997666023	39.23819598	51.87342722	56.2241097	66.27754954
ENSG00000127124	19.06694213	37.19471601	13.94865009	9.510083568	25.36653933	16.96786853	49.32227506	89.29711541	69.15918213
ENSG00000230881	0	0	0	0	0	0	0	0	0
ENSG00000230638	0	1.814376391	0	4.755041784	6.12295777	2.120983566	1.700768105	0.826825143	0
ENSG00000284895	0	0	0	0	0	0	0	0	0
ENSG00000227538	0	0	0	0	0	0	0	0	0
ENSG00000228776	0	0	0	0	0	0	0	0	0
ENSG00000044012	0	0	0	0	0	0	0	0	0
ENSG00000197273	0	0	0	0	0	0	0	0	0
ENSG00000198815	1454.890584	1088.625834	930.3749612	1331.4117	1415.277953	1137.907683	1227.104188	1288.193572	1208.844871
ENSG00000227527	0	0	6.974325046	0	1.749416506	0	0	3.307300571	1.440816294
ENSG00000177181	0	5.443129172	2.789730019	0.951008357	0.874708253	0	0.850384053	0	0
ENSG00000235002	0	0	0	0	0	0	0	0	0
ENSG00000066185	8.289974838	9.071881953	5.579460037	4.755041784	2.624124759	7.423442482	2.551152158	6.614601141	8.644897766
ENSG00000127125	1168.886452	1130.356491	1060.097407	1205.878596	1232.463928	1313.949319	1290.882992	1279.925321	1204.522422
ENSG00000186409	42.27887167	30.84439864	36.26649024	13.314117	21.86770632	15.90737675	19.55883321	54.57045942	28.81632589
ENSG00000230116	0	0	0	0	0	0	0	0	0
ENSG00000236876	0	0	0	0	0	0	0	0	0
ENSG00000200254	0	0	0	0	0	0	0	0	0
ENSG00000236180	0.828997484	0	0	0	0	0	0	0	0
ENSG00000171960	138.4425798	178.7160745	145.065961	218.7319221	169.6934011	237.5501594	199.8402524	173.63328	208.9183627
ENSG00000285728	7.460977354	11.79344654	30.6870302	19.02016714	10.49649903	14.84688496	3.401536211	13.22920228	0
ENSG00000234917	0	5.443129172	0	0	0.874708253	3.181475349	0	0	0
ENSG00000065978	11717.05044	14610.26588	11693.15337	15834.28914	13091.75842	13303.86942	13732.00168	13129.15644	13499.00786
ENSG00000164007	0	0	0	0	0	0	0	3.307300571	0
ENSG00000117385	668.1719719	653.1755006	785.3090002	493.5733372	380.49809	303.30065	699.8660754	598.6214033	368.8489714
ENSG00000164008	104.453683	70.76067923	111.5892007	75.12966019	72.60078499	103.9281947	87.58955743	97.56536683	102.2979569
ENSG00000283580	0	0	0	0	0	0	0	0	0
ENSG00000228452	0	0	0	0	0	0	0	0	0
ENSG00000274386	9.118972322	4.535940976	2.789730019	8.559075211	5.248249517	8.483934265	4.251920264	14.05602743	1.440816294
ENSG00000177868	105.2826804	116.120089	83.69190056	71.32562676	69.10195198	64.68999877	79.0857169	103.3531428	110.9428547
ENSG00000164010	274.3981671	275.7852114	267.8140818	180.6915878	173.1922341	167.5577017	235.5563826	267.0645211	208.9183627
ENSG00000228192	4.973984903	12.70063473	11.15892007	5.706050141	13.12062379	2.120983566	4.251920264	12.40237714	5.763265177
ENSG00000164011	60.51681632	102.5122661	143.671096	101.7578942	119.8350306	127.259014	102.0460863	111.6213943	64.83673325
ENSG00000233708	0	0	0	1.902016714	0	0	0	0	0
ENSG00000237090	0	0	0	0	0	0	0	0	0
ENSG00000225099	25.698922	29.93721044	18.13324512	20.92218385	15.74474855	32.87524528	22.96036942	26.45840457	24.493877
ENSG00000117394	32410.48563	23688.49815	23066.88266	28473.1902	27649.52787	30791.37892	26924.00949	27172.78149	26757.3994
ENSG00000284138	4.144987419	0.907188195	8.369190056	0.951008357	5.248249517	2.120983566	0.850384053	1.653650285	0
ENSG00000227533	15.75095219	25.40126947	30.6870302	34.23630084	34.98833011	69.99245769	21.25960132	9.921901712	18.73061183
ENSG00000283973	6.63197987	2.721564586	9.764055065	6.657058498	0	9.544426048	4.251920264	7.441426284	1.440816294
ENSG00000207256	0	0	2.789730019	0	0	0	0	0	0
ENSG00000283136	0	0	0	0	0	0	0	0	0
ENSG00000277513	0	0	0	0	0	0	0	0	0
ENSG00000186973	4.144987419	30.84439864	36.26649024	19.02016714	29.7400806	15.90737675	16.157297	21.49745371	17.28979553
ENSG00000117395	1329.711964	1652.896892	1410.208524	1940.057048	1624.333226	1442.268825	1457.558266	1234.449938	1393.269357
ENSG00000284410	0	0	0	0	0	0	0	0	0
ENSG00000243710	18.23794464	14.51501112	12.55378508	17.11815042	6.12295777	13.78639318	17.85806511	6.614601141	2.881632589
ENSG00000199240	0	0	0	0	0	0	0	0	0
ENSG00000179178	143.4165647	162.386687	301.290842	189.250663	220.4264797	345.7203213	210.8952451	224.8964388	357.322441
ENSG00000253313	169.9444842	154.2219932	184.1221812	168.3284792	167.9439845	254.518028	172.6279627	200.0916845	242.0571375
ENSG00000066056	0	0	0	0.951008357	0	0	0	0	0
ENSG00000117400	0	6.350317367	6.974325046	2.85302507	2.624124759	1.060491783	2.551152158	1.653650285	0
ENSG00000234694	1.657994968	5.443129172	12.55378508	3.804033427	8.747082528	7.423442482	0.850384053	9.921901712	18.73061183
ENSG00000117399	71.29378361	200.4885912	198.0708313	480.2592202	13.12062379	345.7203213	35.71613021	155.4431268	543.187743
ENSG00000066322	1907.52321	2040.266251	1883.067762	3110.748335	1825.516124	2414.73979	2097.897458	1935.597659	3519.914207
ENSG00000283836	0	0	0	0	0	0	0	0	0
ENSG00000159479	431.9076891	519.8188359	666.7454744	915.8210476	660.4047309	923.6883431	476.2150695	613.5042559	773.7183501
ENSG00000229431	2.486992451	6.350317367	36.26649024	12.36310864	22.74241457	21.20983566	5.102304316	14.88285257	10.08571406
ENSG00000198198	615.116133	794.696859	1495.29529	651.4407244	961.3043699	817.6391648	762.7944953	1010.380324	796.7714108
ENSG00000229372	0	0	0	0	0	0	0	0	0
ENSG00000274975	0	0	0	0	0	0	0	0	0
ENSG00000178922	0	0	0	0	0	0	0	0	0
ENSG00000229348	0	0.907188195	0	0	1.749416506	0	0	0	0
ENSG00000142949	15779.9671	15128.27034	13394.88868	13573.74228	19170.10607	16312.48461	15844.35567	17692.4044	15363.42415
ENSG00000066135	547.1383393	619.6095374	534.2332985	683.7750085	615.79461	590.6939232	788.3060169	708.5891473	595.0571296
ENSG00000284989	0	0	0	0	0	0	0	0	0
ENSG00000236200	15.75095219	22.67970488	55.79460037	10.46109192	15.74474855	10.60491783	21.25960132	6.614601141	7.204081472
ENSG00000126091	2.486992451	12.70063473	53.00487035	22.82420056	7.872374276	8.483934265	13.60614484	16.53650285	2.881632589
ENSG00000229444	0	0.907188195	0	0	0	0	0	0	0
ENSG00000283414	0	0	0	0	0	0	0	0	0
ENSG00000233674	0	2.721564586	0	0	0	0	0	0	0
ENSG00000283477	0	0	0	0	0	0	0	0	0
ENSG00000224751	0	3.628752781	0	0	0	0	0	0	0
ENSG00000117407	44.76586413	75.29662021	284.5524619	571.5560224	144.3268617	119.8355715	58.67649964	33.07300571	561.9183548
ENSG00000237950	0	4.535940976	16.73838011	1.902016714	3.498833011	5.302458916	0.850384053	1.653650285	2.881632589
ENSG00000117408	1365.358856	1159.386514	1744.976127	1417.95346	1198.350306	1084.883094	1281.528767	936.7928866	1246.306095
ENSG00000285649	1.657994968	2.721564586	9.764055065	0.951008357	5.248249517	2.120983566	2.551152158	0	7.204081472
ENSG00000132768	333.2569885	392.8124885	521.6795135	515.4465294	497.7089959	454.950975	472.8135333	401.8370193	393.3428484
ENSG00000117410	1662.139955	2052.059698	2050.451564	1774.581594	1858.755037	2084.926846	2205.896233	1881.0272	2179.955053
ENSG00000117411	1701.102837	1960.43369	1732.422341	1636.685382	1541.235942	1582.25374	1758.594221	1566.833645	2069.012199
ENSG00000159214	129.3236075	263.0845766	509.1257284	97.95386075	191.5611074	155.8922921	286.5794258	211.6672365	211.7999953
ENSG00000196517	1147.332518	1194.766853	1527.377185	1056.570284	457.4724162	829.3045744	1241.560717	1341.937207	1783.730572
ENSG00000230615	4.144987419	20.86532849	6.974325046	9.510083568	0	4.241967133	18.70844916	11.575552	2.881632589
ENSG00000227163	0	0	0	0	0	0	0	0	0
ENSG00000271647	0	0	0	0	0	0	0	0	0
ENSG00000239560	0	0	0	0	0	0	0	0	0
ENSG00000171872	0	1.814376391	0	0	0	0	5.952688369	1.653650285	0
ENSG00000233514	0.828997484	0	0	1.902016714	0	0	1.700768105	2.480475428	0
ENSG00000283039	0	0	0	0	0	0	0	0	0
ENSG00000226804	0	0	0	0	0	0	0	0	0
ENSG00000200171	0	0	0	0	0	0	0	0	0
ENSG00000238037	0	0	0	0	0	0	0	0	0
ENSG00000227994	0	0	0	0	0	0	0	0	0
ENSG00000271329	0	0	0	0	0.874708253	0	1.700768105	0	0
ENSG00000178028	432.7366865	652.2683124	1689.181526	488.8182954	678.7736042	628.8716274	728.7791332	797.8862627	544.6285593
ENSG00000117419	760.1906926	851.8497154	781.1244052	789.3369361	783.7385946	697.8035933	942.2255304	845.8421209	796.7714108
ENSG00000233602	0	0	11.15892007	0.951008357	0.874708253	1.060491783	0	0	0
ENSG00000199385	0	0	0	0	0	0	0	0	0
ENSG00000187147	557.0863091	723.0289916	792.2833253	843.5444125	890.4530014	858.9983444	864.8405816	783.0034101	796.7714108
ENSG00000263381	0	0	0	0	0	0	0	0	0
ENSG00000126106	178.234459	192.3238974	126.9327158	96.05184404	117.2109059	100.7467194	169.2264265	174.4601051	148.4040783
ENSG00000198520	12.43496226	39.0090924	36.26649024	11.41210028	17.49416506	5.302458916	17.00768105	22.32427885	4.322448883
ENSG00000199377	0	0.907188195	0	0	0	0	0	0	0
ENSG00000200169	0	0	0	0	0	0	0	0	0
ENSG00000142945	39.79187922	125.1919709	108.7994707	240.6051143	7.872374276	275.7278636	23.81075348	81.85568912	239.1755049
ENSG00000225721	0	3.628752781	0	2.85302507	0	1.060491783	0.850384053	0	0
ENSG00000142937	19528.69373	23145.09243	15142.65454	22963.99879	23291.73136	23044.48645	20851.41697	19665.20919	20262.19955
ENSG00000264294	0	0	0	0	0	0	0	0	0
ENSG00000200913	0	5.443129172	8.369190056	3.804033427	6.12295777	1.060491783	0	4.960950856	4.322448883
ENSG00000202031	0	0	0	0	0	0	0	0	0
ENSG00000281859	0	0	0	0	0	0	0	0	0
ENSG00000207421	0	0	0	0	0	0	0	0	0
ENSG00000234093	0	0	1.394865009	0	2.624124759	0	0	0	0
ENSG00000142959	4.144987419	4.535940976	20.92297514	2.85302507	5.248249517	1.060491783	5.952688369	4.134125713	2.881632589
ENSG00000173846	588.5882135	532.5194706	869.0009008	622.9104737	679.6483125	623.5691685	329.0986284	315.0203794	721.8489635
ENSG00000188396	22.38293206	13.60782293	46.03054531	13.314117	11.37120729	14.84688496	2.551152158	9.095076569	18.73061183
ENSG00000222009	90.36072573	118.8416536	382.1930125	106.512936	174.0669423	144.2268825	28.91305779	33.07300571	113.8244873
ENSG00000117425	7.460977354	0.907188195	20.92297514	3.804033427	16.6194568	3.181475349	17.00768105	7.441426284	5.763265177
ENSG00000202444	0	0	0	0	0	0	0	0	0
ENSG00000226499	0	0	0	0	0.874708253	0	0.850384053	1.653650285	0
ENSG00000070785	352.3239306	375.5759128	355.6905774	486.9162787	459.2218327	372.2326159	417.5385699	386.9541668	410.6326439
ENSG00000253039	0	0	0	0	0	0	0	0	0
ENSG00000229815	0	0	0	3.804033427	0	0	0	0	0
ENSG00000232369	0	0	0	0	0	0	0	0	0
ENSG00000268949	0	0	0	0	0.874708253	1.060491783	0	0	0
ENSG00000126107	1085.986704	1176.623089	1729.632611	1184.956413	1492.252279	1277.892599	943.0759145	1208.818359	1342.840786
ENSG00000126088	775.9416448	860.9215973	849.4727906	965.2734822	788.1121358	827.1835909	855.486357	921.9100341	876.016307
ENSG00000162415	3.315989935	10.88625834	2.789730019	6.657058498	18.36887331	5.302458916	17.00768105	11.575552	15.84897924
ENSG00000234315	0	0	0	0	0	0	0	0	0
ENSG00000281912	4.144987419	0	8.369190056	2.85302507	5.248249517	1.060491783	0	9.921901712	5.763265177
ENSG00000186603	11.60596477	25.40126947	36.26649024	16.16714207	13.12062379	42.41967133	24.66113753	19.84380342	38.90203995
ENSG00000132781	116.8886452	175.0873217	386.3776076	131.2391532	98.84203257	193.0095045	155.6202816	125.6774217	116.7061198
ENSG00000132773	153.3645345	133.3566647	145.065961	167.3774708	134.7050709	178.1626196	159.0218179	141.3870994	201.7142812
ENSG00000070759	159.1675169	132.4494765	128.3275809	130.2881449	144.3268617	230.1267169	169.2264265	214.1477119	240.6163212
ENSG00000236872	0	0	0	0	0	0	0	0	0
ENSG00000280670	43.10786916	6.350317367	57.18946538	12.36310864	16.6194568	44.54065489	40.81843453	14.88285257	28.81632589
ENSG00000132763	125.1786201	155.1291814	216.2040764	212.0748636	208.1805642	201.4934388	144.565289	149.6553508	99.41632431
ENSG00000117450	6402.347567	6921.84593	6173.672531	5007.058999	3937.061846	6430.822173	10039.63413	8469.169936	9464.722238
ENSG00000234379	0	0	0	0	0	0	0	0	0
ENSG00000117448	1983.790979	1871.529247	1903.990738	1869.682429	2185.895924	3028.764533	2973.793032	3179.969499	2123.763218
ENSG00000281133	0	0	0	0	0	0	0	4.134125713	0
ENSG00000280836	0	0.907188195	0	0	0.874708253	1.060491783	0	0.826825143	0
ENSG00000132780	838.9454536	875.4366084	1036.384702	1137.405995	699.7666023	1321.372762	1003.453182	1308.037376	1060.440793
ENSG00000281112	0	0	0	0	0	0	0	0	0
ENSG00000281825	0	0	0	0	0	0	0	0	0
ENSG00000159588	9.947969806	8.164693757	76.71757551	14.26512535	21.86770632	15.90737675	19.55883321	17.363328	15.84897924
ENSG00000159592	3400.547679	2770.552748	3035.22626	3174.465895	3213.678121	3554.768457	3586.919934	3546.253037	3449.314209
ENSG00000225447	0	0	5.579460037	2.85302507	2.624124759	4.241967133	3.401536211	1.653650285	0
ENSG00000234329	4.144987419	4.535940976	6.974325046	1.902016714	5.248249517	2.120983566	7.653456475	1.653650285	7.204081472
ENSG00000159596	506.5174626	523.4475887	485.4130232	653.3427411	567.6856561	616.145726	488.1204463	504.363337	465.3836631
ENSG00000197429	497.3984903	546.1272935	432.4081529	397.5214931	530.9479095	433.7411393	514.4823519	515.938889	515.8122334
ENSG00000230896	38.96288174	40.82346879	23.71270516	29.48125906	51.60778692	29.69376993	59.52688369	86.81663998	59.07346807
ENSG00000236111	0	0	0	0	0	0	0	0	0
ENSG00000086015	558.7443041	632.3101721	1023.830917	622.9104737	523.9502435	647.9604795	496.6242868	554.7996707	404.8693787
ENSG00000232467	0	0	0	0	0	0	0	0	0
ENSG00000117461	508.1754576	466.2947324	316.6343571	254.8702396	357.7556754	208.9168813	596.119221	306.7521279	255.0244841
ENSG00000278139	0	0	0	0	0	0	0	0	0
ENSG00000226957	0	0	0	0	0	0	5.952688369	0	0
ENSG00000233114	0	0	0	0	0	0	0	0	0
ENSG00000227857	1.657994968	4.535940976	0	0	0.874708253	2.120983566	0.850384053	0	0
ENSG00000117472	12068.54537	8471.323367	4672.797781	1161.181204	2301.357413	1315.009811	10061.74411	6329.346467	3604.922368
ENSG00000250719	0	0	0	0	0	0	0	0	0
ENSG00000085998	1300.697052	1645.639386	1845.406407	1174.495321	1140.619562	866.4217868	1627.635077	1380.797988	1257.832625
ENSG00000171357	9.118972322	14.51501112	4.184595028	24.72621728	7.872374276	2.120983566	21.25960132	27.28522971	17.28979553
ENSG00000085999	3.315989935	17.23657571	16.73838011	49.45243455	6.12295777	67.87147412	4.251920264	9.095076569	36.02040736
ENSG00000132128	2389.999746	2540.126947	2449.382956	2168.299054	2364.336407	2233.395695	2395.531877	2281.210569	2141.053013
ENSG00000173660	1842.861406	2687.091434	2143.907519	2765.532302	2694.976127	2447.615036	2358.114978	2294.439771	2920.534629
ENSG00000117481	609.3131506	532.5194706	570.4997888	622.9104737	547.5673663	642.6580206	566.3557791	581.2580753	453.8571327
ENSG00000225779	0	0.907188195	2.789730019	0	0	0	0.850384053	0	0
ENSG00000117480	274.3981671	335.6596322	464.4900481	227.2909973	367.3774662	389.2004844	379.2712875	411.758921	302.5714218
ENSG00000232022	0	2.721564586	2.789730019	6.657058498	2.624124759	12.7259014	1.700768105	8.268251427	0
ENSG00000224863	0	0	0	2.85302507	0	0	0	1.653650285	0
ENSG00000197587	0	0.907188195	0	0	0	0	0.850384053	2.480475428	0
ENSG00000282881	0	0	0	0	0	0	0	0	0
ENSG00000269956	2.486992451	0	1.394865009	8.559075211	3.498833011	2.120983566	3.401536211	3.307300571	2.881632589
ENSG00000162456	0	0	0	0	0	0	0	0	0
ENSG00000079277	630.0380877	615.9807846	870.3957658	679.9709751	598.3004449	621.4481849	755.9914229	716.8573987	675.742842
ENSG00000142961	470.8705708	448.1509685	832.7344105	509.7404792	447.8506255	719.013429	567.2061632	568.8556981	538.8652941
ENSG00000123472	906.0942498	870.9006675	818.7857604	752.2476102	772.3673873	1110.334897	1091.04274	1088.101888	1060.440793
ENSG00000233647	0	0	1.394865009	0	0	0	0	0	0
ENSG00000186118	0	0.907188195	0	1.902016714	1.749416506	0	0	0	0
ENSG00000228237	0	2.721564586	2.789730019	4.755041784	2.624124759	5.302458916	2.551152158	0.826825143	1.440816294
ENSG00000159658	4370.474735	3919.053004	2474.490526	3591.007555	4212.594946	4042.594677	3894.758961	3801.742006	4388.726433
ENSG00000236476	0	0	0	0.951008357	0	0	0	0	0
ENSG00000142973	945.0571315	1079.553952	968.0363164	1431.267577	3983.421383	2932.25978	246.6113753	1319.612928	357.322441
ENSG00000154198	1.657994968	5.443129172	0	0.951008357	7.872374276	8.483934265	0	6.614601141	4.322448883
ENSG00000238145	0	0	0	0	0.874708253	0	0	0	0
ENSG00000187048	0	0	0	0	0	0	0	0.826825143	0
ENSG00000259832	0	0	0	0	0	0	0	0	0
ENSG00000261196	0	0	0	0	0	0	0	0	0
ENSG00000261593	0	0	0	0	0	0	0	0	0
ENSG00000261290	0	0	0	0	0	0	0	0	0
ENSG00000186377	28.18591445	87.09006675	6.974325046	12.36310864	10.49649903	7.423442482	109.6995428	112.4482194	5.763265177
ENSG00000186160	1.657994968	1.814376391	2.789730019	0	0	0	0.850384053	5.787775999	0
ENSG00000225154	0	0	0	0	0	0	2.551152158	0	0
ENSG00000225506	25.698922	46.26659796	66.95352044	31.38327577	32.36420536	18.02836031	34.01536211	27.28522971	7.204081472
ENSG00000162365	0	0	0	0	0	0	1.700768105	0	0
ENSG00000225514	0	0	0	0	0	0	0	0	0
ENSG00000224805	0	18.14376391	12.55378508	3.804033427	13.99533205	4.241967133	14.4565289	4.960950856	14.40816294
ENSG00000162366	879.5663303	1510.468345	1446.475015	2913.889605	2301.357413	1862.223571	3616.683376	1930.636708	3805.195833
ENSG00000162367	0	0	0	0.951008357	0.874708253	5.302458916	5.102304316	0.826825143	0
ENSG00000226252	0	0	0	0.951008357	0	0	0	0	0
ENSG00000123473	101.137693	143.3357349	62.76892542	221.5849471	116.3361976	201.4934388	110.5499269	112.4482194	115.2653035
ENSG00000162368	8228.629024	7678.440885	5841.694659	7172.505027	7900.36494	8745.875736	7093.903768	6316.117265	6777.599849
ENSG00000225762	3.315989935	1.814376391	26.50243518	1.902016714	6.997666023	2.120983566	3.401536211	0	2.881632589
ENSG00000186790	0	0	5.579460037	0	0.874708253	0	0	0	0
ENSG00000237424	14.09295722	16.32938751	8.369190056	6.657058498	5.248249517	6.362950699	5.102304316	6.614601141	4.322448883
ENSG00000186564	9.947969806	11.79344654	9.764055065	5.706050141	6.12295777	2.120983566	2.551152158	6.614601141	12.96734665
ENSG00000271355	0	0	0	0	0	0	0	0	0
ENSG00000229554	0	0	0	0	0	0	0	0	0
ENSG00000227883	0	0	0	0	0	0	0	0	0
ENSG00000227947	0	0	0	0	0	0	0	0	0
ENSG00000269113	32.33090187	48.08097435	53.00487035	5.706050141	14.8700403	3.181475349	70.58187638	24.80475428	12.96734665
ENSG00000223814	0	0	0	0	0	0	0	0	0
ENSG00000225028	0	0	0	0	0	0	0	0	4.322448883
ENSG00000226133	0	0	0	0	0	0	0	0	0
ENSG00000231413	0	0	0	0	0	0	0	0	0
ENSG00000237180	0	0	0	0	0	0	0	0	1.440816294
ENSG00000242267	2.486992451	0.907188195	4.184595028	1.902016714	0	0	12.75576079	9.095076569	1.440816294
ENSG00000279096	1.657994968	4.535940976	0	2.85302507	2.624124759	1.060491783	0	0	0
ENSG00000223720	1.657994968	0	1.394865009	0	0	0	0	0	0
ENSG00000117834	3.315989935	2.721564586	0	0.951008357	3.498833011	3.181475349	4.251920264	12.40237714	4.322448883
ENSG00000272491	0	0	1.394865009	0.951008357	0	0	0.850384053	4.134125713	0
ENSG00000279214	0	0	0	0	0	0	0	0	0
ENSG00000132122	120.2046352	111.584148	100.4302807	39.94235099	79.59845101	130.4404893	193.887564	301.7911771	96.53469172
ENSG00000224986	0	0	0	0	0	0	2.551152158	0	0
ENSG00000206700	0	0	0	0	0	0	0	0	0
ENSG00000235105	10.77696729	12.70063473	9.764055065	5.706050141	15.74474855	13.78639318	7.653456475	10.74872685	21.61224442
ENSG00000223175	0	0	0	0	0	0	0	0	0
ENSG00000232514	0	0	0	0	0	0	0	0	0
ENSG00000186094	0	0	0	0	0	0	0	0	0
ENSG00000162373	0	0	0	0	0.874708253	0	5.952688369	4.960950856	2.881632589
ENSG00000229846	0	0	0	0	0	0	0	0	0
ENSG00000230114	0	0	0	0	0	0	0	0	0
ENSG00000225623	0	0	0	0	0	0	0	0	0
ENSG00000237478	0	0	0	0	0	0	0	0	0
ENSG00000215887	0	0	0	0	0	0	0	0	0
ENSG00000279324	0	0	0	0	0	0	0	0	0
ENSG00000233595	0	0	0	0	0	0	0	0	0
ENSG00000162374	0	0	0	0	0	0	0	0	0
ENSG00000230828	0	0	0	0	0	0	0	0	0
ENSG00000237337	0	0	0	0	0	0	0	0	0
ENSG00000233407	0	0	0	0	0	0	0	0	0
ENSG00000284696	0	0	0	0	0	0	0	0	0
ENSG00000284645	0	0	0	0	0	0	0	0	0
ENSG00000234080	0	0	0	0	0	0	0	0	0
ENSG00000229316	0	0	0	0	0	0	0	0	0
ENSG00000225671	2.486992451	0	2.789730019	0	0.874708253	0	0	3.307300571	0
ENSG00000142700	0	0	0	0	0	0	31.46420995	5.787775999	0
ENSG00000284700	0	0	0	0	0	0	2.551152158	1.653650285	0
ENSG00000185104	686.4099166	765.6668368	616.5303341	860.6625629	894.8265427	872.7847375	903.958248	1047.587456	867.3714092
ENSG00000225767	0	0	0	0	0	0	0	0	0
ENSG00000207194	0	0	0	0	0	0	0	0	0
ENSG00000230585	0	1.814376391	5.579460037	0	0	1.060491783	0	0.826825143	0
ENSG00000237130	0	0	0	0	0	0	0	2.480475428	0
ENSG00000123080	7.460977354	11.79344654	13.94865009	21.87319221	15.74474855	59.38753986	15.30691295	21.49745371	61.95510066
ENSG00000265538	0	0	0	0	0	0	0	0	0
ENSG00000275816	0	0	0	0	0	0	0	0	0
ENSG00000204006	0	0	0	0	0	0	0	0	0
ENSG00000200262	0	0	0	0	0	0	0	0	0
ENSG00000213478	0	0	0	0	0	0	0	0	0
ENSG00000203356	0.828997484	0	0	0	0.874708253	0	0	0.826825143	0
ENSG00000123091	3781.057524	3255.898433	2872.027054	3821.151578	3736.753656	3775.350748	4134.567264	3980.336237	4998.191725
ENSG00000233406	0	0.907188195	0	0	1.749416506	2.120983566	0.850384053	0	2.881632589
ENSG00000236434	0	0	2.789730019	0.951008357	0	1.060491783	0.850384053	0	0
ENSG00000085831	449.3166362	406.4203115	504.9411334	757.002652	865.9611703	891.8735896	358.0116862	213.3208868	456.7387653
ENSG00000261664	0	0	4.184595028	0	1.749416506	2.120983566	0	0	0
ENSG00000085832	1560.173265	1246.47658	1029.410377	1482.622028	1302.440588	1436.966366	1030.665472	1026.090002	1244.865278
ENSG00000232027	3.315989935	0	0	0.951008357	6.12295777	2.120983566	0	0	0
ENSG00000206595	0	0	0	0	0	0	0	0	0
ENSG00000238140	0	0	0	0	0	0	0	1.653650285	1.440816294
ENSG00000227070	1.657994968	3.628752781	1.394865009	4.755041784	8.747082528	6.362950699	5.952688369	0	5.763265177
ENSG00000252032	0	0	0	0	0	0	0	0	0
ENSG00000227742	0	0	0	2.85302507	0.874708253	0	2.551152158	0	0
ENSG00000117859	2260.676138	1819.81952	1404.629064	1622.420257	1630.456183	1669.214067	1759.444605	1707.39392	1681.432616
ENSG00000236973	0	0	0	0	0	0	0	0	0
ENSG00000232846	0	0.907188195	0	0	0	0	0	0	0
ENSG00000212624	0	0	0	0	0	0	0	0	0
ENSG00000078618	3592.046097	3152.478979	2819.022184	3909.595355	3708.762992	3315.097314	3684.7141	3258.517887	3627.975429
ENSG00000266993	23.21192955	8.164693757	13.94865009	15.21613371	13.12062379	8.483934265	12.75576079	14.88285257	4.322448883
ENSG00000272175	2.486992451	0	0	0.951008357	0	0	0	0	0
ENSG00000283899	0	0	0	0	0	0	0	0	0
ENSG00000230604	0	0.907188195	0	0	0	0	0	0	0
ENSG00000169213	46.42385909	9.071881953	55.79460037	26.62823399	3.498833011	16.96786853	28.06267374	10.74872685	64.83673325
ENSG00000200839	0	0	0	0	0	0	0	0	0
ENSG00000229032	0	0	0	0	0	0	0	0	0
ENSG00000264613	0	0	0	0	0	0	0	0	0
ENSG00000117862	71.29378361	130.6351001	133.9070409	220.6339388	174.0669423	185.5860621	197.2891002	202.57216	257.9061167
ENSG00000285839	0	0	0	0	0	0	0	0	0
ENSG00000198841	58.85882135	78.01818479	76.71757551	58.96251812	69.97666023	64.68999877	56.12534748	53.74363427	59.07346807
ENSG00000223390	0	0	0	0	0	0	0	0	0
ENSG00000228369	2.486992451	1.814376391	0	1.902016714	0	0	0	0	2.881632589
ENSG00000134717	1556.028277	1192.045289	1094.969032	1598.645048	1500.124654	1684.060952	1256.86763	1431.234322	1430.73058
ENSG00000157077	1541.106322	1180.251842	963.8517214	1546.339588	1294.568214	1107.153422	1081.688515	1055.855707	1159.857117
ENSG00000241745	0	0	0	0	0	0	0	0	0
ENSG00000228407	1.657994968	1.814376391	4.184595028	12.36310864	4.373541264	11.66540961	7.653456475	4.134125713	7.204081472
ENSG00000223429	0	0	0	0	0	0	0	0	0
ENSG00000224255	0	1.814376391	0	0	0	0	0	0	0
ENSG00000236004	0	0	0	0	0	0	0	0	0
ENSG00000237663	0	0	0	0	0.874708253	0	0	0	0
ENSG00000213735	0	0	0	0.951008357	0	0	0	0	0
ENSG00000154222	698.8448788	1026.029849	1240.034993	921.5270977	1096.009441	1015.951128	833.3763717	970.6927175	854.4040625
ENSG00000272100	2.486992451	9.979070148	6.974325046	2.85302507	11.37120729	3.181475349	0	9.095076569	0
ENSG00000224680	9.947969806	2.721564586	1.394865009	6.657058498	1.749416506	1.060491783	6.803072422	0	5.763265177
ENSG00000085840	29.84390942	39.0090924	34.87162523	110.3169694	6.12295777	61.50852342	14.4565289	21.49745371	56.19183548
ENSG00000134748	740.294753	640.4748659	535.6281636	743.688535	637.6623163	848.3934265	759.3929591	695.359945	684.3877398
ENSG00000134744	1831.255442	1320.866012	1182.845528	1300.028424	1479.131656	1200.476699	1466.912491	1622.23093	1380.30201
ENSG00000272371	0	0	0	0	0	0	0	0	0
ENSG00000236290	0	0	11.15892007	0	0	0	0	0	0
ENSG00000116157	18.23794464	15.42219932	32.08189521	30.43226742	5.248249517	22.27032745	18.70844916	21.49745371	8.644897766
ENSG00000182183	1.657994968	4.535940976	2.789730019	1.902016714	6.12295777	1.060491783	8.503840527	17.363328	1.440816294
ENSG00000162377	664.0269845	631.4029839	514.7051884	874.9276883	823.9751742	916.2649007	539.9938735	444.0051016	492.7591727
ENSG00000233664	0	0	0	0	0	0	0	0	0
ENSG00000239640	0	0	0	0	0	0	0	0	0
ENSG00000162378	1121.633596	999.7213912	711.3811547	1030.893059	1123.125397	1118.818831	1043.421233	1051.721581	1185.79181
ENSG00000252018	0	0	0	0	0	0	0	0	0
ENSG00000228929	22.38293206	39.91628059	44.6356803	45.64840113	50.73307867	41.35917954	25.51152158	25.63157942	48.98775401
ENSG00000206627	0	0.907188195	0	0	0	0	2.551152158	0	0
ENSG00000203995	4.144987419	12.70063473	32.08189521	49.45243455	27.11595584	45.60114668	31.46420995	35.55348113	37.46122365
ENSG00000242391	0	0	0	0	0	0	0	0	0
ENSG00000121310	591.9042034	1065.946129	2422.880521	1039.452134	1619.959684	1369.094892	1055.326609	1686.723291	1337.077521
ENSG00000230953	9.947969806	20.86532849	55.79460037	12.36310864	29.7400806	25.4518028	19.55883321	39.68760685	15.84897924
ENSG00000231866	0	0	0	0	0	0	0	0	0
ENSG00000116171	2975.271969	2682.555493	2258.28645	2764.581293	2865.544236	3125.269285	3200.845574	3673.584109	3891.644811
ENSG00000264834	0	0	0	0	0	0	0	0	0
ENSG00000266188	0	0	0	0	0	0	0	0	0
ENSG00000265815	0	0	0	0	0	0	0	0	0
ENSG00000237279	0	0.907188195	0	0	0	0	0	0	0
ENSG00000236360	0	0.907188195	0	0	0	0	0	0	0
ENSG00000226147	0	0	0	0	0	0	0	0	0
ENSG00000174348	14.09295722	0	5.579460037	0.951008357	0.874708253	8.483934265	0	0	0
ENSG00000232993	0	0	0	0	0	0	0	0	0
ENSG00000227644	0	0	0	0	0	0	0	0	0
ENSG00000162383	0	0	0	0	0	0	0	0	0
ENSG00000235563	0	0	0	0	0	0	0	0	0
ENSG00000277397	0	0	0	0	0	0	0	0	0
ENSG00000157184	480.8185406	421.8425108	411.4851777	364.2362007	395.3681303	500.5521217	727.0783651	605.2360044	636.8408021
ENSG00000236723	3.315989935	4.535940976	1.394865009	0	2.624124759	0	0.850384053	4.960950856	7.204081472
ENSG00000162384	282.688142	413.677817	447.751668	369.9422508	320.1432205	353.1437638	238.1075348	358.8421119	397.6652972
ENSG00000259818	0	0	8.369190056	0	1.749416506	0	0	0	0
ENSG00000162385	265.2791948	361.9680899	355.6905774	541.123755	525.69966	458.1324503	408.1843453	445.6587519	425.0408068
ENSG00000226754	1.657994968	11.79344654	8.369190056	18.06915878	10.49649903	12.7259014	4.251920264	11.575552	5.763265177
ENSG00000157193	189.8404238	127.9135355	143.671096	313.8327577	78.72374276	129.3799975	186.2341075	80.20203884	167.1346901
ENSG00000234578	0	0	0	0	0	0	0	0	0
ENSG00000228838	0	0	0	0	0	0	0	0	0
ENSG00000225030	0	0	0	0	0	0	0	0	0
ENSG00000232762	0	0	0	0	0	0	0	0	0
ENSG00000225675	0	0	0	0	0	0	0	0	0
ENSG00000285954	0	0	0	0	0	0	0	0	0
ENSG00000226938	0	0	0	0	0	0	0	0	0
ENSG00000230138	0	0	0	0	0	0	0	0	0
ENSG00000236253	0	0	0	0	0	0	0	0	0
ENSG00000143006	0	0	0	0	0	0	0	0	0
ENSG00000174332	5.802982387	3.628752781	18.13324512	2.85302507	0.874708253	4.241967133	17.85806511	4.960950856	4.322448883
ENSG00000239007	0	0	0	0	0	0	0	0	0
ENSG00000058804	767.65167	635.9389249	368.2443624	892.996847	637.6623163	814.4576895	567.2061632	481.212233	530.2203963
ENSG00000201003	0	0	0	0	0	0	1.700768105	0	0
ENSG00000229687	0	0	0	0	0	0	0	0	0
ENSG00000058799	1064.432769	791.0681063	662.5608794	625.7634988	595.6763202	696.7431015	872.4940381	855.7640226	848.6407974
ENSG00000211452	6.63197987	2.721564586	4.184595028	0	2.624124759	0	0	5.787775999	0
ENSG00000081870	275.2271646	278.5067759	280.3678669	237.7520892	234.4218118	224.824258	217.6983175	327.4227565	296.8081566
ENSG00000116212	824.0234989	752.0590139	662.5608794	945.3023067	737.3790572	782.642936	767.8967996	782.176585	816.9428389
ENSG00000219102	0	1.814376391	4.184595028	1.902016714	1.749416506	3.181475349	2.551152158	4.134125713	4.322448883
ENSG00000203985	42.27887167	39.91628059	62.76892542	27.57924235	62.10428595	72.11344125	37.41689832	34.72665599	41.78367254
ENSG00000116209	7086.270492	6863.785885	5781.715463	5427.404692	6893.575741	8456.361479	7547.158468	7734.122384	7026.861068
ENSG00000280378	6.63197987	1.814376391	9.764055065	0.951008357	1.749416506	5.302458916	0	1.653650285	0
ENSG00000116205	389.6288174	290.3002225	372.4289575	343.3140168	460.9712493	477.2213024	478.7662217	384.4736913	426.4816231
ENSG00000283749	0	0	0	0	0	0	0	0	0
ENSG00000225183	0	0	2.789730019	0	0	0	0.850384053	0	0
ENSG00000279049	0	0	0	0	0	0	0	0	0
ENSG00000256407	0	0	0	0	0	0	0	0	0
ENSG00000157211	0	0	0	0	0	0	0	0	0
ENSG00000280425	0	0	0	0	0	0	0	0	0
ENSG00000215883	64.66180374	42.63784518	51.61000534	67.52159333	72.60078499	94.3837687	45.07035479	91.77759083	48.98775401
ENSG00000116221	1065.261767	1093.161775	888.5290109	1498.78917	1291.069381	1409.39358	1213.498043	1097.196964	1315.465277
ENSG00000157216	795.8375844	820.0981285	637.4533092	912.0170142	1263.953425	1603.463576	812.1167704	966.5585918	854.4040625
ENSG00000198711	0	1.814376391	0	0.951008357	5.248249517	2.120983566	3.401536211	7.441426284	10.08571406
ENSG00000225632	0	0	0	0	0	0	0	0	0
ENSG00000232245	0	0	0	0	0	0	0	0	0
ENSG00000235741	0	0	0	0	0	1.060491783	0	1.653650285	0
ENSG00000237173	0	0	0	0	0	0	0	0	0
ENSG00000227453	0	0	0	0	0	0	0	0	0
ENSG00000162390	177.4054615	365.5968427	394.7467976	970.0285239	698.891894	541.9113012	284.0282736	353.0543359	824.1469204
ENSG00000162391	14.92195471	19.0509521	9.764055065	43.74638441	35.86303837	19.0888521	20.40921727	14.05602743	20.17142812
ENSG00000230728	0	0	0	0	0	0	0	0	0
ENSG00000184313	13.26395974	6.350317367	4.184595028	0.951008357	4.373541264	1.060491783	12.75576079	9.921901712	15.84897924
ENSG00000271723	0	0	0	0.951008357	0	0	0	1.653650285	2.881632589
ENSG00000243725	13.26395974	22.67970488	19.52811013	16.16714207	19.24358156	6.362950699	11.05499269	10.74872685	17.28979553
ENSG00000162396	111.0856628	92.53319592	100.4302807	109.365961	78.72374276	139.9849154	153.0691295	107.4872685	139.7591806
ENSG00000006555	2533.41631	3459.108589	3580.618479	3202.045137	4038.528003	5786.043169	2574.962912	3147.723318	5771.910075
ENSG00000237453	1.657994968	0.907188195	12.55378508	4.755041784	14.8700403	6.362950699	3.401536211	9.095076569	7.204081472
ENSG00000162398	24.04092703	50.80253893	44.6356803	30.43226742	49.85837041	66.81098234	11.90537674	33.89983085	194.5101997
ENSG00000116133	11773.42226	12274.25628	10242.49376	10871.92753	6901.448115	18078.20343	11956.39978	11920.33808	17796.96287
ENSG00000242396	0	1.814376391	0	0.951008357	6.12295777	1.060491783	2.551152158	6.614601141	0
ENSG00000233203	0.828997484	0	8.369190056	7.608066854	6.12295777	2.120983566	9.35422458	2.480475428	1.440816294
ENSG00000284601	0	0	0	0	0	0	0	0	0
ENSG00000143001	9.118972322	3.628752781	5.579460037	9.510083568	0.874708253	4.241967133	14.4565289	1.653650285	21.61224442
ENSG00000233271	0	0	0	0	0	0	0	0	0
ENSG00000162399	0	4.535940976	0	0	0	0	0	0	0
ENSG00000169174	184.8664389	416.3993816	225.9681315	1206.829605	147.8256947	522.8224491	71.43226043	140.5602743	582.0897829
ENSG00000162402	2367.616814	2154.571964	1654.309901	2376.569884	2588.26172	2570.632082	1558.753969	1709.874395	1374.538745
ENSG00000231090	0	0	0	1.902016714	1.749416506	0	0	0	0
ENSG00000231095	0	0	5.579460037	0	0	0	0	0	0
ENSG00000265822	0	0	0	0	0	0	0	0	0
ENSG00000234810	0	0	0	0.951008357	0	0	0	0	0
ENSG00000231900	0	0	0	0	0	0	0	0	0
ENSG00000232198	0	0	0	0	0	0	0	0	0
ENSG00000199831	0	0	0	0	0	0	0	0	0
ENSG00000252162	0	0	0	0	0	0	0	0	0
ENSG00000272051	0	0	0	0	0	0	0	0	0
ENSG00000233079	0	0	0	0	0	0	0	0	0
ENSG00000230250	0	0	0	0	0	0	0	0	0
ENSG00000227104	0	0	0	0	0	0	0	0	0
ENSG00000235612	0	0	0	0	0	0	0	0	0
ENSG00000260971	0	0	0	0	0	0	0	0	0
ENSG00000284686	0	0	0	0	1.749416506	4.241967133	0	0	0
ENSG00000229871	0	0	0	0	0	0	0	0	0
ENSG00000223956	0	0	0	0	0	0	0	0	0
ENSG00000162407	242.0672653	126.0991591	238.5219166	264.3803232	347.2591764	445.4065489	403.932425	401.8370193	289.6040752
ENSG00000236776	0	0	0	0	0	0	0	0	0
ENSG00000224980	0	0	0	0	0	0	5.102304316	0	0
ENSG00000225475	0	0	0	0	0	0	0.850384053	0	0
ENSG00000162409	31.50190438	12.70063473	25.10757017	8.559075211	23.61712283	30.75426171	54.42457937	50.4363337	46.10612142
ENSG00000187889	0	0	2.789730019	0	1.749416506	3.181475349	0	4.960950856	59.07346807
ENSG00000229913	0	0	0	0	0	0	0	0	0
ENSG00000157131	0	0	0	0	1.749416506	0	0	0	0
ENSG00000021852	0	0.907188195	8.369190056	1.902016714	0	5.302458916	0	0	0
ENSG00000236341	0	1.814376391	0	0	0	0	0	0	0
ENSG00000173406	10.77696729	6.350317367	19.52811013	0	0.874708253	2.120983566	1.700768105	4.134125713	1.440816294
ENSG00000227935	0	0	0	0	0	0	0	0	0
ENSG00000236888	0	0	0	0	0	0	0	0	0
ENSG00000226759	0	0	0	0	0	0	0	0	0
ENSG00000229887	0	0	0	0	0	0	0	0	0
ENSG00000223416	2.486992451	4.535940976	11.15892007	0	1.749416506	1.060491783	0.850384053	0	0
ENSG00000235038	0	0	0	0	0	0	0	0	0
ENSG00000230546	0	0	0	0	0	0	0	0	0
ENSG00000233216	0	0	0	0	0	0	0	0	0
ENSG00000162600	408.6957595	444.5222157	372.4289575	372.7952759	527.4490765	499.4916299	403.082041	515.1120639	419.2775417
ENSG00000270209	0	0	0	0	0	0	0	0	0
ENSG00000264128	0	0	0	0	0	0	0	0	0
ENSG00000184292	64087.30848	56848.04107	44038.67807	36447.39527	50054.30506	59966.56837	67710.12943	78256.51928	71829.01472
ENSG00000185839	35.6468918	43.54503337	33.47676022	44.69739277	46.3595374	39.23819598	42.51920264	42.16808228	33.13877477
ENSG00000162601	787.5476096	798.3256118	1019.646322	867.3196214	1017.285698	1113.516372	889.5017192	988.0560455	991.2816105
ENSG00000283445	9.118972322	9.979070148	26.50243518	6.657058498	6.12295777	2.120983566	8.503840527	18.19015314	4.322448883
ENSG00000177606	6049.194639	5415.913526	4523.547225	3455.01336	3998.291424	4826.298105	4153.275714	4997.331162	3355.66115
ENSG00000234807	17.40894716	19.0509521	2.789730019	1.902016714	3.498833011	11.66540961	16.157297	19.84380342	21.61224442
ENSG00000272226	0	0	1.394865009	0	2.624124759	0	0	1.653650285	0
ENSG00000231740	0	4.535940976	0	0	0	0	0	0	0
ENSG00000232453	30.6729069	30.84439864	12.55378508	63.71755991	67.35253547	59.38753986	10.20460863	24.80475428	18.73061183
ENSG00000237352	8.289974838	0.907188195	0	18.06915878	1.749416506	4.241967133	0.850384053	5.787775999	0
ENSG00000228121	0	0.907188195	0	0	0	0	0	0.826825143	0
ENSG00000241042	0	0	0	0	0	0	0	0	0
ENSG00000235215	0	0	0	0	0.874708253	2.120983566	0	0	0
ENSG00000224609	2.486992451	1.814376391	5.579460037	0.951008357	1.749416506	4.241967133	4.251920264	7.441426284	1.440816294
ENSG00000270457	0	0	0	0	0	0	0	0	0
ENSG00000172456	163.3125043	283.9499051	189.7016413	250.1151978	264.1618924	294.8167157	231.3044623	168.6723291	220.444893
ENSG00000266150	0	0	0	0	0	0	0	0	0
ENSG00000226883	0	0	0	0	0	0	0	0	1.440816294
ENSG00000134709	1265.05016	850.9425272	949.9030713	1717.521092	1933.979947	1468.78112	1356.362564	1731.371849	1764.999961
ENSG00000134716	229.632303	111.584148	213.4143464	283.4004903	162.695735	307.5426171	109.6995428	192.6502582	118.1469361
ENSG00000265535	0	0	0	0	0	0	0	0	0
ENSG00000162598	0	0	0	0	0	0	0	0	0
ENSG00000229332	0	0	0	0	0	0	0	0	0
ENSG00000238242	0	0	0	0	0	0	0	0	0
ENSG00000226476	188.1824288	140.6141703	108.7994707	0	0	0	3.401536211	25.63157942	0
ENSG00000231252	0	0	0	0	0	0	0	0	0
ENSG00000162599	998.1129705	757.502143	666.7454744	790.2879445	793.3603853	992.620309	706.6691478	1072.39221	721.8489635
ENSG00000237928	0	0	0	0	4.373541264	0	0	0	0
ENSG00000270742	0	0	0	0	0	0	0.850384053	0	0
ENSG00000237853	0	0	0	0.951008357	0	0	0	0	0
ENSG00000284808	0	0	0	0	0	0	0	0	0
ENSG00000223920	0	0	0	0	0	0	0	0	0
ENSG00000162604	779.2576348	537.0554116	518.8897834	484.0632536	523.9502435	485.7052367	726.227981	547.3582444	569.1224363
ENSG00000271200	0	0	1.394865009	0	0	0	0	0	0
ENSG00000132849	2655.278941	2298.814887	2014.185073	2383.226942	2721.217375	2443.373068	1970.33985	2348.183405	2688.563205
ENSG00000200575	0	0	0	0	0	1.060491783	0	0	0
ENSG00000212360	0	0.907188195	0	0	0	0	0	0	0
ENSG00000236646	0	0	0	0	0	1.060491783	0	0	2.881632589
ENSG00000242860	0	0	0	0	0	0	0	0	0
ENSG00000263908	0	0	0	0	0	0	0	0	0
ENSG00000283690	0	0	0	0	0	0	0	0	0
ENSG00000234204	0	0	0	0	0	0	0	0	0
ENSG00000234088	0	0	5.579460037	0	0	0	0	0	0
ENSG00000240563	1.657994968	3.628752781	6.974325046	10.46109192	0.874708253	4.241967133	4.251920264	10.74872685	2.881632589
ENSG00000237227	0	0	0	0	0	0	0	0	0
ENSG00000200174	0	0	0	0	0	0	0	0	0
ENSG00000132854	897.804275	759.3165194	920.6109061	247.2621728	370.8762992	51.96409737	791.7075531	422.5076479	443.7714187
ENSG00000201153	0	0	0	0	0	0	0	0	0
ENSG00000162607	757.7037002	539.7769762	465.8849131	892.996847	558.0638653	979.8944076	547.64733	678.8234421	729.0530449
ENSG00000116641	2065.86173	1806.211697	1057.307677	1524.466396	1434.521535	821.8811319	1581.714338	1162.516151	1145.448954
ENSG00000270549	0	0	0	0	0	0	0	0	0
ENSG00000132855	2.486992451	0	4.184595028	1.902016714	0	0	0	0.826825143	0
ENSG00000278967	0	0	0	0	0	0	0	0	0
ENSG00000213703	0	0	0	0	0	0	0	0	0
ENSG00000235545	4.144987419	0	0	0	0	0	0.850384053	2.480475428	0
ENSG00000125703	266.9371898	228.6114252	160.4094761	179.7405794	209.9299807	215.279832	210.8952451	219.1086628	210.359179
ENSG00000234318	0	0	0	0	0	0	0	0	0
ENSG00000237163	0	0	0	0	0	0	0	0	0
ENSG00000229537	0	0	0	0	0	0	0	0	0
ENSG00000227485	0	0	0	0	0	0	0	0	0
ENSG00000229225	0	0	0	0	0	0	0	0	0
ENSG00000203605	0	0	0	0	0	0	0	0	0
ENSG00000224209	0	0	0	0	0	0	0	0	0
ENSG00000252259	0	0	0	0	0	0	0	0	0
ENSG00000228734	0	0	0	0	0	0	0	0	0
ENSG00000223683	0	0	0	0	0	0	0	0	0
ENSG00000230798	0	0	0	0	0	1.060491783	0	0	0
ENSG00000187140	0	0	0	0	0	0	0	0	0
ENSG00000275836	0	0	0	0	0	0	0	0	0
ENSG00000252784	0	0	0	0	0	0	0	0	0
ENSG00000236674	0	0	0	0	0	0	0	0	0
ENSG00000088035	288.4911244	253.1055065	265.0243518	219.6829304	251.0412686	299.0586829	325.6970922	300.1375268	239.1755049
ENSG00000142856	188.1824288	117.0272772	318.0292221	224.4379722	184.5634414	215.279832	178.5806511	132.2920228	105.1795895
ENSG00000203965	188.1824288	101.6050779	115.7737958	97.95386075	108.4638234	124.0775386	122.4553036	114.1018697	100.8571406
ENSG00000264271	0	0	0	0	0	0	0	0	0
ENSG00000251720	0	0	0	0	0	0	0	0.826825143	0
ENSG00000116652	3.315989935	0.907188195	8.369190056	10.46109192	3.498833011	2.120983566	14.4565289	5.787775999	1.440816294
ENSG00000276884	0	0	0	0	0	0	0	0	0
ENSG00000278287	0	0	0	0	0	0	0	0	0
ENSG00000277565	0	0	0	0	0	0	0	0	0
ENSG00000275823	0	0	0	0	0	0	0	0	0
ENSG00000277689	0	0	0	0	0	0	0	0	0
ENSG00000274199	0	0	0	0	0	0	0	0	0
ENSG00000079739	1570.950232	1603.908729	987.5644266	1126.944903	929.8148728	1198.355715	1671.855048	1233.623113	956.7020194
ENSG00000244256	1.657994968	0.907188195	0	0.951008357	2.624124759	2.120983566	1.700768105	5.787775999	1.440816294
ENSG00000185483	217.1973408	118.8416536	103.2200107	79.88470197	270.2848501	184.5255703	131.8095282	286.9083245	121.0285687
ENSG00000177452	0	0	0	0	0	0	0	0.826825143	0
ENSG00000228056	0	0	0	0	0	0	0	0	0
ENSG00000207190	0	0	0	0	0	0	0	0	0
ENSG00000200508	0	0	0	0	0	0	0	0	0
ENSG00000223949	3.315989935	3.628752781	0	0	1.749416506	5.302458916	1.700768105	4.960950856	1.440816294
ENSG00000284928	0	0	0	0	0	0	0	1.653650285	0
ENSG00000177414	0	0	0	0	0	0	0	0	0
ENSG00000238653	0	0	0	0	0	0	0	0	0
ENSG00000158966	73.78077606	42.63784518	47.42541031	229.193014	211.6793972	243.9131101	51.02304316	91.77759083	36.02040736
ENSG00000264470	0	0	0	0	0	0	0	0	0
ENSG00000162437	267.7661873	228.6114252	259.4448917	336.6569583	214.3035219	453.8904832	420.089722	381.9932159	201.7142812
ENSG00000162434	4632.437939	3945.361461	3390.916838	3832.563678	4312.311687	3257.830758	4330.155596	3928.246253	3469.485637
ENSG00000234784	0	0	0	0	0	0	0	0	0
ENSG00000233877	0	0	0	0	0	0	0	0.826825143	1.440816294
ENSG00000226891	0	0	0	0	0.874708253	0	0.850384053	0	0
ENSG00000185031	0	0	0	0	0	0	0	0	0
ENSG00000272506	0	0	0	0	0	0	0	0	0
ENSG00000212257	0	0	0	0	0	0	0	0	0
ENSG00000265996	0	0	0	1.902016714	0.874708253	2.120983566	0	4.134125713	2.881632589
ENSG00000199135	0	0	0	0	0	0	0	0	0
ENSG00000231485	0	0	0	0	0	0	0	0	0
ENSG00000235804	0	0	0	0	0	0	0	0	0
ENSG00000234496	0	0	0	0	0	0	0	0	0
ENSG00000162433	3025.840816	2956.526328	2033.713183	2683.745583	3051.857094	2698.951588	2256.919276	1797.51786	1253.510176
ENSG00000231622	0	0	0	0	0	0	0	0	0
ENSG00000116675	19.89593961	15.42219932	5.579460037	6.657058498	4.373541264	11.66540961	51.87342722	12.40237714	41.78367254
ENSG00000229294	0	0	0	0	0	0	0	0	0
ENSG00000234144	0	0	0	0	0	0	0	0	0
ENSG00000222624	0	0	0	0	0	0	0	0	0
ENSG00000213625	3280.343043	2414.027788	1972.339123	2402.247109	2857.671862	2885.598142	3198.294422	3146.896493	2821.118304
ENSG00000116678	300.9260866	248.5695655	195.2811013	218.7319221	156.5727773	102.867703	275.5244331	206.7062857	319.8612173
ENSG00000237852	0	0	0	5.706050141	0	1.060491783	0.850384053	0	4.322448883
ENSG00000224570	0	0	0	0	0	0	0	0	0
ENSG00000285079	0	0	0	0	0	0	0	0	0
ENSG00000239319	0	0	0	0	0	0	0	0	0
ENSG00000184588	85.38674083	46.26659796	161.8043411	82.73772704	42.86070439	57.26655629	24.66113753	15.70967771	25.9346933
ENSG00000227466	0	0	0	0	0	0	0	0	0
ENSG00000223152	0	0	0	0	0	0	0	0	0
ENSG00000118473	9.118972322	8.164693757	4.184595028	9.510083568	2.624124759	4.241967133	10.20460863	8.268251427	1.440816294
ENSG00000264720	0	0	0	0	0	0	0	0	0
ENSG00000248458	4.144987419	8.164693757	5.579460037	5.706050141	8.747082528	1.060491783	7.653456475	9.095076569	11.52653035
ENSG00000152760	0	0	5.579460037	0	0	0	0	0	0
ENSG00000172410	0	0	0	0	0	0	0	0	0
ENSG00000152763	74.60977354	46.26659796	64.16379043	55.15848469	49.85837041	31.81475349	43.36958669	41.34125713	11.52653035
ENSG00000231080	0	0	0	0	0	0	0	0	0
ENSG00000198160	1377.793818	1047.802366	846.6830606	1158.328179	1051.39932	1052.007849	946.4774507	986.4023952	932.2081424
ENSG00000116704	1327.224972	1094.976152	703.0119647	1032.795075	830.9728402	622.5086767	585.9146123	542.3972936	883.2203884
ENSG00000203963	0	1.814376391	2.789730019	0	0	0	0	0	0
ENSG00000252433	0	0	0	0	0	0	0	0	0
ENSG00000275678	0	0	4.184595028	0	0	0	0	0	0
ENSG00000162594	4.973984903	0.907188195	0	1.902016714	4.373541264	0	0	3.307300571	4.322448883
ENSG00000253074	0	0	0	0	0	0	0	0	0
ENSG00000252116	0	0	0	0	0	0	0	0	0
ENSG00000228523	0	0	0	0	0	0	0	0	0
ENSG00000081985	4.144987419	5.443129172	6.974325046	31.38327577	48.98366216	31.81475349	7.653456475	26.45840457	34.57959106
ENSG00000142864	10238.11892	10163.22935	8589.578727	13221.86918	13311.31019	13584.89974	10225.86823	11182.81005	11177.85281
ENSG00000223263	0	0	4.184595028	0	9.621790781	2.120983566	0.850384053	1.653650285	0
ENSG00000235200	0	0	5.579460037	0.951008357	0	0	0	0	0
ENSG00000207504	0	0	0	0	0	0	0	0	0
ENSG00000238139	0	0	0	0	0	0	0	0	0
ENSG00000242482	0	0	0	0	0	0	0	0	0
ENSG00000232048	0	0	0	0	0	0	0	0	0
ENSG00000116717	3277.856051	3101.67644	2620.951352	2232.967622	1599.841394	1435.905874	3541.84958	3064.213979	3472.367269
ENSG00000172380	6736.433553	6054.574015	5463.686241	7456.856526	6980.171858	6001.323001	7365.176281	6606.33289	9218.342651
ENSG00000238778	0	0	0	0	0	0	0	0	0
ENSG00000232284	15.75095219	12.70063473	34.87162523	15.21613371	9.621790781	15.90737675	6.803072422	13.22920228	5.763265177
ENSG00000235055	0	0	0	0	0	0	0	0	0
ENSG00000162595	24.86992451	1.814376391	87.87649558	26.62823399	2.624124759	8.483934265	5.952688369	11.575552	38.90203995
ENSG00000228431	0	0	0	0	0	0	0	0	0
ENSG00000116729	1110.027631	718.4930506	991.7490216	1298.126407	586.9292377	1020.193095	1152.270391	1410.563693	1142.567321
ENSG00000234383	0.828997484	1.814376391	9.764055065	0.951008357	0	0	0	0.826825143	0
ENSG00000221203	0.828997484	0	0	0	0	0	0	0	0
ENSG00000229133	0	0.907188195	0	0	0	1.060491783	0	0	0
ENSG00000225242	0	0	0	0	0	0	0	0	0
ENSG00000237622	0	0	0	0	0	0	0	0	0
ENSG00000229440	0	0	0	0	0	0	0	0	0
ENSG00000116745	0	33.56596322	0	62.76655155	0	0	0	0	0
ENSG00000024526	19.06694213	61.68879728	66.95352044	149.308312	5.248249517	183.4650785	0	47.12903313	193.0693834
ENSG00000233589	0	16.32938751	16.73838011	10.46109192	0	1.060491783	0	0	2.881632589
ENSG00000234264	0	0	0	0.951008357	0	3.181475349	0	0	0
ENSG00000225167	0	0	0	0	0	0	0	0	0
ENSG00000285041	0	0	0	0	0	0	0	0	0
ENSG00000285407	4.973984903	29.03002225	0	0	0	0	0	4.134125713	0
ENSG00000285473	0	1.814376391	0	0	0	0	0	0	0
ENSG00000223883	0	0.907188195	0	0	0	0	1.700768105	0.826825143	2.881632589
ENSG00000235446	1.657994968	0	0	0	0	0	0	0	0
ENSG00000229639	0	0	0	0	0	0	0	0	0
ENSG00000033122	9.118972322	6.350317367	6.974325046	6.657058498	8.747082528	0	12.75576079	7.441426284	1.440816294
ENSG00000270615	0	0	0	0	0	0	0	0	0
ENSG00000240692	0	0	0	0	0	0	0	0	0
ENSG00000229359	0	0	0	0	0	0	0	0	0
ENSG00000237919	0	0	0	0	0	0	0	0	0
ENSG00000066557	524.7554072	482.6241199	376.6135525	420.3456937	423.3587944	388.1399926	398.8301207	385.3005165	443.7714187
ENSG00000244389	0	0	0	1.902016714	0	1.060491783	0	0	0
ENSG00000116754	3070.60668	2906.630978	4098.113397	3075.561026	3446.350516	3412.662558	3160.02714	3237.020434	2649.661165
ENSG00000228988	0	0	0	0	0	1.060491783	0	0	0
ENSG00000118454	876.2503404	733.0080618	528.6538385	676.1669417	769.7432625	785.8244113	655.6461047	719.3378741	711.7632494
ENSG00000197568	110.2566653	133.3566647	199.4656963	89.39478554	85.72140878	78.47639195	56.97573153	66.14601141	60.51428436
ENSG00000226088	0	0	0	0	0	0	0	0	0
ENSG00000116761	32.33090187	19.0509521	37.66135525	159.7694039	24.49183108	28.63327815	29.76344185	19.84380342	135.4367317
ENSG00000278636	0	0	0	0	0	0	0	0	0
ENSG00000271992	4.144987419	0.907188195	5.579460037	0.951008357	0	3.181475349	0	0	0
ENSG00000233020	0	0	0	0	0.874708253	0	0	0	0
ENSG00000237033	0	0	0	0	0	0	0	0	0
ENSG00000229051	0	0	0	0	0	0	0	0	0
ENSG00000226208	0	0	0	0	0	0	0	0	0
ENSG00000050628	0	0	0	34.23630084	4.373541264	9.544426048	0.850384053	1.653650285	7.204081472
ENSG00000235782	0	0	0	0	0	0	0	0	0
ENSG00000269933	0	0	0	0	0	0	0	0	0
ENSG00000235079	0	0.907188195	8.369190056	5.706050141	1.749416506	3.181475349	4.251920264	0	1.440816294
ENSG00000132485	1349.607904	1344.452905	2061.610484	1482.622028	1558.730107	1431.663907	1370.819093	1484.977956	1185.79181
ENSG00000207721	3.315989935	10.88625834	15.3435151	5.706050141	12.24591554	4.241967133	11.90537674	9.921901712	1.440816294
ENSG00000229956	9.947969806	7.257505562	1.394865009	2.85302507	2.624124759	2.120983566	17.00768105	14.05602743	2.881632589
ENSG00000226324	0	0	0	0	0	0	0	0	0
ENSG00000172260	13.26395974	3.628752781	6.974325046	13.314117	1.749416506	4.241967133	1.700768105	2.480475428	0
ENSG00000231985	0	0	0	0	0	0	0	0	0
ENSG00000271618	0	0	0	0	0	0	0	0	0
ENSG00000228853	0	0	0	0	0	0	0	0	0
ENSG00000233994	0	5.443129172	0	1.902016714	0	6.362950699	2.551152158	3.307300571	1.440816294
ENSG00000227207	0	0	0	0	0	0	0	0	0
ENSG00000212366	0	0	0	0	0	0	0	0	0
ENSG00000225087	0	0	0	0	0	0	0	6.614601141	0
ENSG00000227016	0	0	0	0	0	0	0	0	0
ENSG00000285808	0	0	0	0	0	0	0	0	0
ENSG00000280317	0	0	0	0	0	0	0	0	0
ENSG00000229636	0	0	0	0	0	0	0	0	0
ENSG00000251825	0	0	0	0	0	0	0	0	0
ENSG00000233973	0	0	0	0	0	0	0	0	0
ENSG00000223479	0	0	0	0	0	0	0	0	0
ENSG00000200601	0	0	0	0	0	0	0	0	0
ENSG00000285778	0	0	0	0	0	0	0	0	0
ENSG00000252005	0	0	0	0	0	0	0	0	0
ENSG00000162620	18.23794464	18.14376391	36.26649024	17.11815042	16.6194568	39.23819598	4.251920264	9.095076569	10.08571406
ENSG00000254685	283.5171395	307.5367982	260.8397567	248.2131811	323.6420536	400.865894	337.6024689	310.8862536	298.2489729
ENSG00000259030	4.973984903	11.79344654	5.579460037	1.902016714	0	2.120983566	9.35422458	6.614601141	10.08571406
ENSG00000116783	0	0	0	0	0	0	0	0	0
ENSG00000237324	0	0	0	0	0	0	0.850384053	0	0
ENSG00000233894	0	0	0	0	0	0	1.700768105	0	0
ENSG00000162621	0	0	0	0	0	0	0	0	0
ENSG00000178965	0	0	0	0	0	0	0	0	0
ENSG00000234497	0	0	0	0	0	0	0	0	0
ENSG00000272864	0	0.907188195	0	0	0.874708253	1.060491783	0.850384053	0	0
ENSG00000116791	495.7404953	889.0444314	513.3103234	612.4493818	621.0428595	713.7109701	397.9797367	572.9898239	283.84081
ENSG00000162623	404.5507721	420.0281344	432.4081529	622.9104737	458.3471245	498.4311381	397.1293526	407.6247953	299.6897892
ENSG00000229943	0	0	0	0	0	0	0	0	0
ENSG00000261213	0	0	0	0	0	0	0	0	0
ENSG00000224127	0	0	0	0	0	0	0	0	0
ENSG00000162624	0	0	0	0	0	0	0	0	0
ENSG00000224149	0	0	0	0	0	0	0	0	0
ENSG00000206999	0	0	0	0	0	0	0	0	0
ENSG00000137968	43.10786916	303.0008572	50.21514033	1479.769003	244.0436025	1575.89079	988.1462693	682.9575678	462.5020305
ENSG00000224493	0	0	0	0	0	0	0	0	0
ENSG00000252338	0	0	0	0	0	0	0	0	0
ENSG00000213579	0	0	0	0	0	0	0	0	0
ENSG00000230863	0	2.721564586	0	1.902016714	3.498833011	0	0.850384053	0	0
ENSG00000117054	1028.785877	2225.332643	887.1341459	1453.140769	1452.890408	2216.427827	743.2356621	925.2173346	937.9714076
[truncated: 56,885 more rows]
