# Supplementary material for: Characterization of 3D organotypic epithelial tissues reveals tonsil-specific differences in tonic interferon signaling
Source: PLoS One. 2023 Oct 4;18(10):e0292368. doi: 10.1371/journal.pone.0292368 (PMC10550192; doi:10.1371/journal.pone.0292368)
Supplement: S10 File — Comma-separated DESeq2 Wald test results, ordered by lowest P-adj. (CSV) [file pone.0292368.s019.csv]

	baseMean	log2FoldChange	lfcSE	stat	pvalue	padj
ENSG00000159263	540.708138334687	6.93638223744155	0.471400914764787	14.7144013093453	5.21053255544757e-49	9.26380583033023e-45
ENSG00000198807	1697.27569239833	4.18183594417835	0.310474132670009	13.4691927736958	2.37447719451959e-41	2.11079150206819e-37
ENSG00000254166	195.326765694461	7.14423550318595	0.608915445652053	11.7327217665428	8.66275598241522e-32	5.13383795371201e-28
ENSG00000178919	1575.68332217779	2.8131292661762	0.251029375803779	11.2063747805162	3.79416909889403e-29	1.68641331023092e-25
ENSG00000105929	440.423749231241	5.18107929315048	0.473180854536164	10.9494694121326	6.68379738897192e-28	2.37662467557063e-24
ENSG00000196344	301.256032860027	4.55382328508078	0.441035872226384	10.3252900089344	5.41549032185827e-25	1.60470004053864e-21
ENSG00000065320	476.700319452223	4.65630758448282	0.465559857892319	10.0015229095628	1.50071181290265e-23	3.81159361737088e-20
ENSG00000091831	409.03719476537	-3.37985766882795	0.341628638259178	-9.89336750586995	4.44808139038461e-23	9.88530487995601e-20
ENSG00000133466	785.631157250462	-2.2553332599633	0.228457023149006	-9.87202419464387	5.50424634264737e-23	1.08733328584364e-19
ENSG00000182752	886.232322989132	3.50828382622286	0.359394730284784	9.76164515112091	1.64465305951762e-22	2.92402867451639e-19
ENSG00000183844	131.00510697062	7.48546779486477	0.803105379245783	9.32065453464472	1.15624787487353e-20	1.86881190612513e-17
ENSG00000101445	92.9759765260652	7.1014360487478	0.764220258127536	9.29239440229899	1.5085576512934e-20	2.23505387352878e-17
ENSG00000181449	312.396754714501	3.1341428510008	0.338828675769705	9.24993389027975	2.2463156387151e-20	3.07209582620891e-17
ENSG00000186340	2057.73738003383	-3.77324491489226	0.40982073465676	-9.20706200493365	3.35173089683787e-20	4.25645882963432e-17
ENSG00000250026	438.568347443862	3.55043774612782	0.391308140612605	9.07325296266389	1.15515700675539e-19	1.35772398304032e-16
ENSG00000164309	111.041880325562	-3.93292062358471	0.43375557370712	-9.0671356450172	1.22186758134007e-19	1.35772398304032e-16
ENSG00000198478	2849.11888834461	3.28151447103563	0.368449870876517	8.90627119295534	5.27777286963489e-19	5.51961904995521e-16
ENSG00000233834	399.081329907154	5.0654124726194	0.579248762839146	8.7447963596705	2.23418224148355e-18	2.14188037553035e-15
ENSG00000253552	180.980919464243	-4.26019576960874	0.487321722504787	-8.74206006601089	2.28897728415977e-18	2.14188037553035e-15
ENSG00000198643	1146.40257129127	4.05019996240861	0.469099812189146	8.63398333823149	5.92516343579672e-18	5.26717403625149e-15
ENSG00000260027	68.5268089204683	-4.89678124132373	0.589901323438761	-8.30101755456068	1.03223438598862e-16	8.73909292785317e-14
ENSG00000005073	50.3191792682959	-5.22423011117054	0.632791179239209	-8.25585166571304	1.50822847990921e-16	1.21885427928663e-13
ENSG00000198092	430.39364387991	1.82428281379603	0.224820643102492	8.1143919375961	4.88223265915425e-16	3.77396584552623e-13
ENSG00000170423	5035.64157845469	4.6680866808426	0.587557118101925	7.94490703460903	1.94336475853569e-15	1.43962841841692e-12
ENSG00000119866	301.632266545297	2.39563143693231	0.302079623825969	7.93046352014941	2.18329438721752e-15	1.49295349655155e-12
ENSG00000079257	409.462254190284	-2.49231051108968	0.314093978730348	-7.93491973696619	2.10631496031366e-15	1.49295349655155e-12
ENSG00000151090	485.277419629536	-2.20464529956979	0.282102810776907	-7.81504194693497	5.4944728950062e-15	3.61800865186353e-12
ENSG00000177508	1007.21214528799	-3.60049107695119	0.46238541051176	-7.78677483133871	6.87412986682202e-15	4.36482696079388e-12
ENSG00000166825	221.075734384014	-3.82696765078521	0.495556764890521	-7.72256161537955	1.14014773684825e-14	6.98989193566384e-12
ENSG00000145569	176.028623883664	-3.86353388964686	0.501868719464843	-7.6982958686221	1.37892797317018e-14	8.06838555126714e-12
ENSG00000112699	1146.83706756229	2.07177680471934	0.269211027787512	7.69573528152268	1.40682801107645e-14	8.06838555126714e-12
ENSG00000140600	65.1467699233127	4.25615120810564	0.559152234756872	7.61179325332801	2.70318733118977e-14	1.50187398628821e-11
ENSG00000130487	71.8867422534089	-4.25123427583043	0.56001374287981	-7.59130348117693	3.16703216890693e-14	1.70626257366656e-11
ENSG00000119919	52.6406501726941	9.72669489710806	1.29626968100345	7.50360441168273	6.20864858306833e-14	3.24657538701094e-11
ENSG00000146070	305.180310581353	7.5034830650291	1.02209002620582	7.34131326267152	2.11508104933413e-13	1.04455627711421e-10
ENSG00000128849	232.706156221279	3.30658087246628	0.450372483572338	7.34188031701805	2.10613695268766e-13	1.04455627711421e-10
ENSG00000255398	122.039096612674	3.20186248818761	0.43827911671216	7.30553285816362	2.76170080072094e-13	1.3270345550275e-10
ENSG00000113430	1116.52540109841	-3.4178238304298	0.469973568970305	-7.27237456761266	3.53222521451058e-13	1.65261663391536e-10
ENSG00000186493	90.0354655248358	-2.9153002523565	0.401143171110629	-7.26748069594461	3.66253654746187e-13	1.66964710967499e-10
ENSG00000109794	55.109739721154	4.33662312228553	0.601296928603569	7.21211587153248	5.50890639997303e-13	2.38884992402733e-10
ENSG00000160182	48.7230481257144	-5.28292964587759	0.732426443012449	-7.21291495723318	5.47666214673026e-13	2.38884992402733e-10
ENSG00000172575	285.576068889535	1.80286109653125	0.250093624040588	7.20874473888492	5.64700048013083e-13	2.39042908419633e-10
ENSG00000189431	256.734998723968	2.62284477193296	0.366238447977133	7.16157679899497	7.97543124515649e-13	3.1510042690586e-10
ENSG00000283098	72.1590624544737	3.46358883233183	0.48340697259517	7.1649542283959	7.78125480185188e-13	3.1510042690586e-10
ENSG00000183484	49.0924648134032	-3.69735165177778	0.516108760373228	-7.16390020022914	7.84134986564182e-13	3.1510042690586e-10
ENSG00000109255	169.03111184897	2.19800775891674	0.3080729410839	7.13469917605694	9.69990632487774e-13	3.74901379456525e-10
ENSG00000133135	280.97158882934	2.84476753125738	0.401130234590731	7.09188010761609	1.32302111332159e-12	5.00467922845629e-10
ENSG00000196208	49.6877185051248	-5.14719609047291	0.729985458349648	-7.051094006872	1.77516509134488e-12	6.57513753312931e-10
ENSG00000253368	2524.27538216845	3.02442263218629	0.429828685603567	7.03634432387728	1.97348910817254e-12	7.16054343963255e-10
ENSG00000090382	59.9040415530929	6.95459667831424	0.994421436737963	6.99361097959399	2.67899757502799e-12	9.52597957728451e-10
ENSG00000150687	6031.467188729	-1.97504464264424	0.283633290837007	-6.96337385789888	3.32218635844651e-12	1.1358682935927e-09
ENSG00000007306	1415.38877945978	2.9644477093978	0.425688114316511	6.96389588926518	3.30989253014852e-12	1.1358682935927e-09
ENSG00000149131	910.878909014954	-3.42968666486952	0.495383070869482	-6.92330212021544	4.4123534058428e-12	1.46568677826631e-09
ENSG00000203837	1508.88980657744	-2.22613654860944	0.321601022701798	-6.92204437009396	4.4517175334035e-12	1.46568677826631e-09
ENSG00000145335	160.83005158979	3.05239408095218	0.444408943604064	6.86843531140013	6.49098948282365e-12	2.09824185482039e-09
ENSG00000152931	82.0513180954263	4.79376868903939	0.698361509998573	6.86430827072526	6.68142094151573e-12	2.121231837843e-09
ENSG00000183347	4419.06459355163	2.43956032822628	0.358088363213788	6.81273277447948	9.57619270148647e-12	2.98693210596014e-09
ENSG00000107984	145.899864998435	-3.55772591386577	0.52419911975452	-6.78697422371071	1.14509657546123e-11	3.51011586467676e-09
ENSG00000167772	3449.50549207636	-2.26295832315335	0.334850406583785	-6.7581172925562	1.39796342467682e-11	4.21260876734392e-09
ENSG00000157111	97.8865525217932	3.75572798584276	0.555966045932843	6.75531898632607	1.42521342540235e-11	4.22314491503805e-09
ENSG00000107551	182.305182089227	3.18572661903628	0.474688416667779	6.71119519073051	1.93036679950632e-11	5.6262280866267e-09
ENSG00000115507	129.204541529529	2.12106968389866	0.317295711775207	6.68483564442674	2.31183955228593e-11	6.62938635485348e-09
ENSG00000134873	365.927674037476	11.5561250816769	1.73213375199681	6.67161243660023	2.5300800323891e-11	7.14004649140409e-09
ENSG00000105997	96.6752732278256	-3.69641200974547	0.561385971662524	-6.58443957692544	4.56604368226271e-11	1.26843266604607e-08
ENSG00000088538	170.117241626196	2.54394651079341	0.386543596227611	6.58126673322367	4.66456893116583e-11	1.27586724657227e-08
ENSG00000116962	558.932071304963	-2.22352976435146	0.339152821110989	-6.55612934920509	5.52223364516222e-11	1.48757260571726e-08
ENSG00000176842	411.008835013197	-3.88808537465819	0.597585728737757	-6.50632233616212	7.70128859552751e-11	2.04360014835647e-08
ENSG00000206073	2704.12677508844	-1.57268677867133	0.243587252136779	-6.45635912748107	1.07251924017153e-10	2.80416464279554e-08
ENSG00000078900	85.1291083333432	2.64082911244046	0.409411056204823	6.45031215551562	1.11620004240061e-10	2.87607544258558e-08
ENSG00000137727	24.6570518795633	4.70946577893114	0.732361994550095	6.43051634844085	1.27171201192251e-10	3.22996683713862e-08
ENSG00000116741	946.294967957574	-2.32069119700003	0.36498580919843	-6.35830527794124	2.03991758730716e-10	5.10812602601887e-08
ENSG00000147896	313.743583130239	-3.69892186361689	0.582904909267854	-6.34566943047855	2.21460313148175e-10	5.46853181591863e-08
ENSG00000111885	389.834248536434	2.82822445664116	0.446227116576361	6.33808289899651	2.3264165399653e-10	5.6659396800059e-08
ENSG00000156049	36.702322308011	5.41159632369673	0.856407595916877	6.31894946926881	2.63347362015475e-10	6.32709830982856e-08
ENSG00000164125	88.4041827352942	-2.44304263093254	0.386977853502168	-6.31313293208615	2.73442421897618e-10	6.482043758557e-08
ENSG00000180806	48.9840581138745	-3.53838034083194	0.561823363773972	-6.29802989513172	3.01452383128967e-10	7.05200252585513e-08
ENSG00000070526	1515.52619335934	1.91513334966757	0.304551487824428	6.28837298858192	3.20810380844526e-10	7.40738670264264e-08
ENSG00000131018	74.4593061778214	-2.28377436871138	0.363623929370372	-6.28059427405072	3.37281283940119e-10	7.68785121432229e-08
ENSG00000133401	688.764079026426	2.56636817884648	0.411479507885651	6.23692827872163	4.46246455228514e-10	1.00428047183642e-07
ENSG00000126016	130.051873065151	3.74622924399078	0.601877038023178	6.22424350378111	4.83885058423388e-10	1.07537405671368e-07
ENSG00000181381	1202.2742926979	-1.81699461123054	0.292927528248367	-6.20288104056217	5.54387458432892e-10	1.21684624981215e-07
ENSG00000168243	80.5365497809721	4.175791634546	0.675543600904383	6.18137989754572	6.3543694363762e-10	1.37773578304064e-07
ENSG00000149177	278.00583465136	2.1154887550395	0.342406396841402	6.17829799488052	6.47963258953321e-10	1.38796852782302e-07
ENSG00000103034	1202.62722917658	-1.74989899647038	0.286514343041248	-6.10754413861389	1.01175837417794e-09	2.12467649233527e-07
ENSG00000268621	139.48804995157	-2.71525123795012	0.444619567005445	-6.10690900591173	1.01579111225884e-09	2.12467649233527e-07
ENSG00000164403	404.315085835333	-1.91210948907646	0.314365550368461	-6.08243965293054	1.18367454435318e-09	2.44704066558782e-07
ENSG00000176153	1653.8214266926	-3.23112375991266	0.532313596796627	-6.0699628552737	1.27939838171589e-09	2.61453147454331e-07
ENSG00000177409	2706.59500304862	-1.90326794779881	0.314894444038574	-6.04414585214361	1.50203589604776e-09	3.03462456770831e-07
ENSG00000137460	1031.97963633643	0.891331499992751	0.147871711526584	6.02773506028239	1.66273321906862e-09	3.32154313503608e-07
ENSG00000108242	121.27984684949	3.27381871614929	0.544725248174552	6.01003666916542	1.85481369068779e-09	3.6640814007487e-07
ENSG00000138821	416.124499746647	-1.6497541173484	0.275000117056407	-5.99910332769063	1.98410080389025e-09	3.87640969146866e-07
ENSG00000198574	198.427646983195	-1.7850174504381	0.297682166634829	-5.99638692037541	2.01755984768582e-09	3.89893440565284e-07
ENSG00000103811	2165.5781051543	-2.19812288525864	0.36766999416681	-5.9785212830323	2.25172198323247e-09	4.30466291826774e-07
ENSG00000014257	365.484586217817	3.22377325195818	0.540134406506476	5.96846491007516	2.39496137450579e-09	4.52978917844025e-07
ENSG00000069667	481.704522507876	2.04454979242248	0.343793354328919	5.94703116473387	2.73049440507965e-09	5.11004842399063e-07
ENSG00000163221	1038.27167014584	2.34947701889563	0.396677824713521	5.92288470017806	3.16342649990033e-09	5.85859997309667e-07
ENSG00000127249	1134.64144986014	2.19903834121749	0.372475684702618	5.90384401326274	3.55127959413987e-09	6.50909277363018e-07
ENSG00000107485	833.511023359755	-3.09335944437558	0.5247979605772	-5.89438160349049	3.76087136645784e-09	6.75399313376303e-07
ENSG00000123364	96.9160962884794	-2.93219188393537	0.497333402460563	-5.89582736536158	3.72808589703693e-09	6.75399313376303e-07
ENSG00000138109	54.9047836566457	4.16973045933306	0.721409198239599	5.77997961421637	7.47096775431583e-09	1.32826335703981e-06
ENSG00000173917	39.1238845313035	-4.9751282847909	0.864332519904983	-5.75603505620478	8.61125104644956e-09	1.51583596390917e-06
ENSG00000126778	24.9882083113624	-4.98944517385304	0.870306828131591	-5.73297257079389	9.86855976529903e-09	1.720128667326e-06
ENSG00000143153	7102.64424014947	1.57653018894135	0.276266560669028	5.70655451431944	1.15285994840243e-08	1.98997058472298e-06
ENSG00000112761	32.0761535332912	-3.93907722194731	0.691110930947123	-5.69963090664629	1.2006709656326e-08	2.05257010557519e-06
ENSG00000157368	147.681072554149	1.92491440262444	0.338878491873258	5.68024955488876	1.34498357521421e-08	2.27737742702223e-06
ENSG00000062096	125.939620629489	-2.7664517591312	0.488801588882705	-5.65966196111332	1.51671450891256e-08	2.54393087301476e-06
ENSG00000156587	1809.72389917996	-1.22968347381539	0.217621942471015	-5.65054911215661	1.59936102418774e-08	2.6574803410312e-06
ENSG00000187689	957.935711612299	6.13409128851118	1.09304744059186	5.61191679401373	2.00097653338168e-08	3.29401498027712e-06
ENSG00000118322	2156.92807036775	1.79033607218621	0.319185851611579	5.6090709006892	2.03415682544582e-08	3.3179150641836e-06
ENSG00000115009	589.359295865369	3.00849761996067	0.538457806680382	5.58724858779224	2.30695384975935e-08	3.72866659044287e-06
ENSG00000108511	22.9264250160463	-6.15810602434215	1.10349628060468	-5.58054080704983	2.39771888456127e-08	3.84045441879412e-06
ENSG00000167244	24.3356833431879	-4.89934666047798	0.882854868630611	-5.54943607897561	2.86592509748878e-08	4.51695551378402e-06
ENSG00000133110	1879.7426683486	5.64200061626767	1.01673546516002	5.54913328943404	2.87089247459134e-08	4.51695551378402e-06
ENSG00000167107	936.960833214051	-1.82744914855386	0.329982067401508	-5.53802563558793	3.05900494051459e-08	4.7707060383692e-06
ENSG00000137965	1934.16747363156	-2.92127423598049	0.527862974711012	-5.53415256597565	3.12736672966889e-08	4.81325275195848e-06
ENSG00000156413	769.672839245151	2.11882228069307	0.382913571961753	5.53342173231903	3.14043151598618e-08	4.81325275195848e-06
ENSG00000021355	21617.3167930365	1.66370881315049	0.300989403459715	5.52746639591636	3.24888431326029e-08	4.93691574405596e-06
ENSG00000186642	39.4092556763286	-3.2144506460334	0.582099541614122	-5.52216659906646	3.34844762766006e-08	5.03952935200667e-06
ENSG00000256812	932.462348124121	1.42288828433468	0.25772863219167	5.52087780172012	3.37310305916415e-08	5.03952935200667e-06
ENSG00000067141	497.420970052611	1.38965984867578	0.252044452682652	5.51355062126875	3.51665826941511e-08	5.21022228099428e-06
ENSG00000125813	465.321053605306	12.8655372297001	2.33451476782132	5.51101128467344	3.56777845794925e-08	5.24227547139501e-06
ENSG00000250426	28.9672882375063	3.55615263538425	0.64587383015276	5.50595560520414	3.67171057535777e-08	5.35076576387589e-06
ENSG00000134323	21.7846804403996	7.43870184657073	1.35139723352569	5.50445247483874	3.70317338597446e-08	5.35274143327153e-06
ENSG00000100433	65.9271761237237	4.15460697247777	0.75499858917699	5.50280097477617	3.7380432569543e-08	5.35957024720891e-06
ENSG00000007237	223.805538491075	4.00211196294165	0.729175635702558	5.4885431808012	4.05262206795358e-08	5.76412541969173e-06
ENSG00000223914	22.7380001315492	6.00530099565017	1.09551243291286	5.48172783368846	4.21191851533829e-08	5.94315073684123e-06
ENSG00000092295	226.747502092146	2.71479563170402	0.495398318905627	5.48002592681624	4.25263514172619e-08	5.9533543452559e-06
ENSG00000136235	1126.37917320692	2.49052237077548	0.4559132706591	5.46271085106826	4.68918053342119e-08	6.5131984924762e-06
ENSG00000137507	56.5118074559212	3.49809352560687	0.640919422836548	5.45793028104093	4.81716722417886e-08	6.63910202160279e-06
ENSG00000104044	16.7806054051147	8.0713705214605	1.48575584017224	5.43250129208631	5.55695511800661e-08	7.59977731100304e-06
ENSG00000169515	78.5654251094321	-2.15435344160548	0.396855323945342	-5.42856127061103	5.68101433334724e-08	7.6517237751955e-06
ENSG00000232079	15.153138713924	7.91947150789103	1.45884953998994	5.42857319470085	5.68063486203525e-08	7.6517237751955e-06
ENSG00000012171	818.053016629981	-2.43717231246711	0.44980659901227	-5.41826713485062	6.0179454224022e-08	8.04459035074351e-06
ENSG00000139971	30.723576558143	3.76751370886334	0.697262864977314	5.40329034873515	6.54294200887314e-08	8.68111686386235e-06
ENSG00000165272	14796.3595967715	1.52566528704028	0.282869573657735	5.39352913539685	6.90871172897433e-08	9.09851746884701e-06
ENSG00000243766	12.4676747668889	-7.65862049177269	1.42633715385586	-5.36943209469719	7.89849697929233e-08	1.03255424849146e-05
ENSG00000173597	219.451740395064	2.10047397606969	0.391589568951171	5.3639681508769	8.14132651814497e-08	1.05653024938759e-05
ENSG00000233377	22.3069310360345	7.49648624339533	1.40195456091179	5.34716777020209	8.93411969545993e-08	1.15101242076509e-05
ENSG00000197353	516.677593699413	4.93438560621597	0.924007207619586	5.34020250656687	9.28428142092162e-08	1.18751970778824e-05
ENSG00000103485	87.4639618067402	-3.1560625291174	0.59490718518811	-5.30513432632261	1.12590055760903e-07	1.42981328669507e-05
ENSG00000138642	3462.61077606848	-2.12989024234999	0.401920329207787	-5.2992846780061	1.16257249066206e-07	1.46591321358019e-05
ENSG00000109819	29.4090006731025	4.54591901404919	0.858588141665285	5.29464453728897	1.192481394932e-07	1.49303709299268e-05
ENSG00000160471	150.934622605015	-2.15748907464216	0.407637669513221	-5.29266364715144	1.20547514139608e-07	1.49875122649517e-05
ENSG00000137628	3368.03901595534	-2.36558925527227	0.447241275177477	-5.28929100815559	1.22791395195906e-07	1.51604737165834e-05
ENSG00000121236	516.348094136249	1.26654910397768	0.239731105686993	5.28320720145247	1.26941678350804e-07	1.556480068551e-05
ENSG00000180818	163.120571419095	-6.60420853821328	1.25088115069138	-5.27964510022638	1.2943434463136e-07	1.57617343369928e-05
ENSG00000136231	1470.95956298924	1.49768268296108	0.283852990407892	5.27626177483257	1.31845714124503e-07	1.59461561321057e-05
ENSG00000106066	57.2233473871726	5.18235607002969	0.982988772230105	5.27203994230014	1.34915705537855e-07	1.62072049240373e-05
ENSG00000010030	64.8688943672165	-2.36255669633011	0.44866367075904	-5.26576331070707	1.3960805976931e-07	1.66583335210642e-05
ENSG00000235098	548.943720916961	1.12138302592022	0.213199141827716	5.25979146213636	1.44218864891106e-07	1.70292973246284e-05
ENSG00000134326	712.208869793855	-2.73322031030098	0.51978673780864	-5.25834945659428	1.45354106328946e-07	1.70292973246284e-05
ENSG00000148908	476.272627191865	1.66740872545463	0.317115383537635	5.25805057721757	1.45590482779882e-07	1.70292973246284e-05
ENSG00000187608	2526.02644000111	-2.71157964966131	0.516450159153575	-5.25041884797828	1.51753749959056e-07	1.76341824870723e-05
ENSG00000107201	999.509908370622	-1.76570875833524	0.338015543647679	-5.223750184032	1.75335292793413e-07	2.01209468382432e-05
ENSG00000151229	167.977382972138	1.43700705708825	0.275095641314822	5.22366348743316	1.75417445296569e-07	2.01209468382432e-05
ENSG00000111961	2990.27867039488	1.46824604750911	0.281170859781045	5.2218997681782	1.77096823214234e-07	2.01833616661914e-05
ENSG00000155792	292.065906347902	1.59423368136803	0.30666750088292	5.19857394989071	2.00823230062132e-07	2.27416318934691e-05
ENSG00000130045	23.2464474691896	-3.67929567644716	0.70808995385782	-5.19608512506299	2.03529089004522e-07	2.29021751481734e-05
ENSG00000176387	150.944181958729	-2.40401979697987	0.463122324338872	-5.19089594830419	2.09284563178813e-07	2.34016996777114e-05
ENSG00000170561	391.852761469474	-2.74988118484613	0.530087432317998	-5.18759928493548	2.13022360138833e-07	2.3523754912474e-05
ENSG00000141756	208.696506527934	-2.44188331058694	0.470694852290683	-5.18782667518728	2.12762484295397e-07	2.3523754912474e-05
ENSG00000169508	59.0488081240442	3.89752879385426	0.753921439434711	5.16967496875619	2.34501490625853e-07	2.57358148261546e-05
ENSG00000138449	145.991377554789	2.32898777422308	0.450783407247989	5.16653394241246	2.38474912075564e-07	2.60113218514813e-05
ENSG00000204103	975.680292154867	1.94165282735927	0.376745306449239	5.15375452360381	2.55322126074038e-07	2.76790980455508e-05
ENSG00000115415	7216.64334111275	-1.61028658135564	0.31265668054336	-5.15033479712364	2.60021879910263e-07	2.80177515328762e-05
ENSG00000185008	26.7564413145889	5.89242935122616	1.14476209028383	5.14729602005355	2.64268120904472e-07	2.81801193401455e-05
ENSG00000135114	594.45828891485	-2.66095489232417	0.516992389725771	-5.14699044938675	2.64698798009128e-07	2.81801193401455e-05
ENSG00000119917	2019.28174483645	-2.51452270217437	0.489147153690007	-5.14062625777422	2.73824247881176e-07	2.89781029945204e-05
ENSG00000134830	367.905160744966	2.12129674893333	0.412880671992636	5.13779620318765	2.77979103379027e-07	2.92437306448268e-05
ENSG00000114378	551.964947173631	-2.55870751157927	0.498862541564977	-5.12908326119731	2.91156555016579e-07	3.03900904441912e-05
ENSG00000211448	2646.51251588121	5.78407725534738	1.12786347673101	5.12834875379767	2.92294587207194e-07	3.03900904441912e-05
ENSG00000237380	29.5633028084196	-5.72657738973264	1.11977587523777	-5.11403890400541	3.15342366266029e-07	3.25957670339751e-05
ENSG00000155893	405.790431884971	-2.4107129345869	0.475073721750178	-5.0743975602477	3.8872557597409e-07	3.97192644554215e-05
ENSG00000266729	60.6229777989378	2.43713936096604	0.480208653309358	5.07516752180641	3.8715475843671e-07	3.97192644554215e-05
ENSG00000000003	2393.76612864262	1.43666029590087	0.283566034494546	5.06640472107919	4.05399518118844e-07	4.11862744721996e-05
ENSG00000184500	520.642261847367	1.5492019444415	0.30586544988793	5.0649785551429	4.08446327958962e-07	4.12600412771726e-05
ENSG00000135547	11.2784457603402	7.49571949868986	1.48472178493615	5.04856840839861	4.45133080003059e-07	4.44607922998561e-05
ENSG00000042980	263.100656348426	3.21392378072172	0.636596780668758	5.04860200101143	4.45054829198755e-07	4.44607922998561e-05
ENSG00000158528	16.4992474803122	7.05953980667454	1.4035872894386	5.02964073541746	4.91399705790708e-07	4.85390329497608e-05
ENSG00000176399	66.3804717763547	2.65211353504941	0.52729780461821	5.02963128581518	4.91423923221607e-07	4.85390329497608e-05
ENSG00000186395	18736.5839897011	-2.16264712809856	0.430245118280203	-5.02654658057062	4.9939122414099e-07	4.90534617348213e-05
ENSG00000236740	122.579602706969	1.98400099087209	0.395262214406904	5.01945523391125	5.18182189310008e-07	5.06195667238606e-05
ENSG00000168907	736.339971530415	-1.84826359555416	0.36952304789266	-5.00175457551175	5.68108840928172e-07	5.51934813271146e-05
ENSG00000170786	760.886595680167	2.0815304026653	0.417254460055476	4.98863547770958	6.08072611315224e-07	5.87550160683336e-05
ENSG00000139629	1144.59366914379	-2.24460204621402	0.451001181613214	-4.97693163061162	6.46001263679084e-07	6.20824673889213e-05
ENSG00000108578	391.232599613735	1.92316238020126	0.389444369071849	4.93822104755213	7.88384495869813e-07	7.53585373767173e-05
ENSG00000108924	15.5062479963865	6.84334362134165	1.38818360023528	4.92971075308899	8.23514530106713e-07	7.82955338543703e-05
ENSG00000136052	35.2811005697823	-3.34726121552005	0.679397982382213	-4.92680476292166	8.35851979666123e-07	7.86275785528254e-05
ENSG00000258661	40.56544377371	3.06138164006408	0.621247349672593	4.92779831041127	8.31613958185825e-07	7.86275785528254e-05
ENSG00000111962	162.727171487746	-1.77154720112394	0.359854323231642	-4.92295655979539	8.52463809937732e-07	7.97681793520154e-05
ENSG00000010932	27.3962264012257	7.20474788344078	1.46444696789774	4.91977384048493	8.66442684771727e-07	8.03731170660392e-05
ENSG00000135083	75.0254164835316	3.08603346485325	0.627315365213597	4.91942910373713	8.67969991376316e-07	8.03731170660392e-05
ENSG00000125089	1336.58194121662	-1.63601613791471	0.332903414481628	-4.91438677630325	8.90607759783707e-07	8.16191513463635e-05
ENSG00000249116	26.8369177527351	-3.49734442171452	0.711619918700847	-4.91462412701905	8.89529529658104e-07	8.16191513463635e-05
ENSG00000158352	220.19281871986	2.05488998060632	0.418513261018576	4.90997579289395	9.10876364634893e-07	8.30485686504808e-05
ENSG00000227467	59.7912634082097	-3.19415427248095	0.65071854497508	-4.90865720232896	9.17021065450535e-07	8.31822322583932e-05
ENSG00000233608	92.3128156320225	-3.23274300338448	0.65888856952716	-4.90635769520847	9.27832500942718e-07	8.37357057576679e-05
ENSG00000170689	14.6391508785375	-6.09007265488764	1.24156502138714	-4.90515804648192	9.33521414158335e-07	8.38236223349548e-05
ENSG00000172164	361.513706464507	2.14213386282765	0.436937559856194	4.90260865541673	9.45722732659222e-07	8.44924847434588e-05
ENSG00000057149	20376.8099199668	-1.19815253581199	0.245055702916468	-4.88930688636289	1.01191636931601e-06	8.99543056503471e-05
ENSG00000236130	20.9254719355471	3.41476076597467	0.699358307950642	4.88270565624805	1.04640011612483e-06	9.2098750814769e-05
ENSG00000188906	419.031038164099	1.61407389377287	0.330535207600418	4.88321321498712	1.04370906951342e-06	9.2098750814769e-05
ENSG00000255690	18.7331775851887	4.56475639026863	0.935339045455228	4.88032271554212	1.05912385623936e-06	9.27594238427563e-05
ENSG00000120149	65.2750189631463	-2.24288843825784	0.460713762599467	-4.86829050993153	1.12567767106472e-06	9.81050162444099e-05
ENSG00000128713	31.4155619885928	-4.51648145000891	0.928131263709003	-4.86620979877364	1.13758758317648e-06	9.85446140151705e-05
ENSG00000124215	110.332588406421	1.88773688933224	0.387985934798725	4.86547763725389	1.14180721565471e-06	9.85446140151705e-05
ENSG00000180113	137.531160860746	6.15025177917555	1.26565513284027	4.85934250143932	1.17776232116494e-06	0.000101156697140055
ENSG00000267313	66.4896437129234	-3.06970195413248	0.632013816475205	-4.85701716341025	1.19167268375907e-06	0.000101859368483425
ENSG00000258175	24.6449654404454	-5.30555598560495	1.09278725074388	-4.85506760990609	1.20345676207388e-06	0.00010237443910484
ENSG00000118849	1836.7184426147	-5.9439622040233	1.22502422541056	-4.85211808936368	1.2214985070148e-06	0.000103414390267696
ENSG00000136689	29643.269507139	1.80227971935465	0.371682997604627	4.84897003890342	1.24104162118997e-06	0.000104570990441405
ENSG00000170542	406.003430201448	3.16458099070454	0.652945571628797	4.84662294716293	1.25580774987693e-06	0.000105316065967273
ENSG00000143013	1377.99837521088	1.06902051371224	0.22158713140667	4.82437994898858	1.40439475685512e-06	0.000117224105080409
ENSG00000038295	187.210514878776	-2.35348846165436	0.488126168246931	-4.82147570597728	1.42500077938991e-06	0.000117837622589643
ENSG00000283265	24.4973955317281	7.58584310594647	1.57332756062332	4.82152813934124	1.42462619320183e-06	0.000117837622589643
ENSG00000139364	43.5107613708425	2.3935310295254	0.498883991112857	4.79777076868345	1.60441242182804e-06	0.000132059483554077
ENSG00000091513	92.9561860265966	6.54149491208627	1.36497703119321	4.79238460618489	1.64810568545474e-06	0.000135030741851151
ENSG00000165591	172.011663734489	1.18625443327753	0.247894753725979	4.78531479770165	1.70719543929005e-06	0.000139213148016288
ENSG00000166387	749.264354277672	1.03515696745897	0.216359950290387	4.7844204348801	1.71481407365809e-06	0.000139213148016288
ENSG00000237975	197.574591360628	2.50763157024364	0.525387463802283	4.77291854681049	1.81575240154098e-06	0.000146287106305579
ENSG00000112796	23.9918365112081	5.02007355030479	1.05184759088568	4.77262446936612	1.81840657480921e-06	0.000146287106305579
ENSG00000138604	717.227363129372	1.52173833433433	0.318952869030991	4.77104450873108	1.83273032778418e-06	0.000146775281521058
ENSG00000074416	4229.09349582165	2.17017389968965	0.455705260233036	4.7622314005765	1.91463950018689e-06	0.00015264742454629
ENSG00000110852	209.117272580335	-2.21943463137499	0.466763629813074	-4.75494337950842	1.98502041870045e-06	0.00015755213403605
ENSG00000164120	6887.71803022962	-1.96900244353651	0.414575300107039	-4.74944465583968	2.03976007423221e-06	0.000161177308265665
ENSG00000078081	430.971014467815	-2.12751674928267	0.448079438761095	-4.74807939227271	2.05357428734483e-06	0.000161550872808424
ENSG00000167741	1128.76452486611	1.70980451438763	0.36048627570216	4.74305023417951	2.10524038314768e-06	0.000164885765515342
ENSG00000114374	705.092301502412	6.37260457601761	1.34612921743618	4.73402143975063	2.20114460327405e-06	0.000171641008340392
ENSG00000166313	20.2517692617671	-3.82957294463416	0.81017476026512	-4.72684799928966	2.28031829765064e-06	0.000177038336305374
ENSG00000164920	132.276664334474	-1.810991223222	0.383276131597547	-4.7250300081916	2.30081378041663e-06	0.000177082979229555
ENSG00000111335	5620.95102319279	-1.81318323939189	0.38369153028948	-4.72562748003302	2.29405862803855e-06	0.000177082979229555
ENSG00000187546	12.8146482757098	6.70814060824546	1.42125362669493	4.71987580699794	2.35988679414911e-06	0.000180846669453349
ENSG00000165188	17.6495219765922	5.16016533540406	1.09397031312718	4.71691532529198	2.39447285048003e-06	0.000182709582869891
ENSG00000249267	8.87834127681773	7.07845056966626	1.50284409936687	4.7100365052159	2.47672426362903e-06	0.000188178122577182
ENSG00000152056	993.994472050994	-1.15003995440829	0.24449428943832	-4.70374975648835	2.55426292061314e-06	0.000193243576449281
ENSG00000229417	45.6869471383115	2.57691071044438	0.54874694886713	4.69599095860912	2.65317276991914e-06	0.000199876096086409
ENSG00000059378	1238.56651408045	-1.07985863853326	0.230007000785062	-4.69489465471694	2.66744153813596e-06	0.000200103135470545
ENSG00000163132	15.0420030606794	-4.34218575076212	0.925077799933178	-4.69386007433728	2.68097447710738e-06	0.000200273299279379
ENSG00000163364	29.2671718981766	-4.954067805592	1.05608178165676	-4.69098879617084	2.71887861062743e-06	0.000202254990871737
ENSG00000198300	11.8276049731207	7.49438238510493	1.60081545858429	4.68160295736568	2.8464037689316e-06	0.000210859219199312
ENSG00000154556	1253.94153888715	1.60275275806907	0.342728623077748	4.67644850808242	2.91885848137965e-06	0.000215329398093148
ENSG00000067066	2489.80424237122	-1.12651706096332	0.241394632177909	-4.66670302814799	3.06071202048659e-06	0.000224861152943103
ENSG00000086619	122.480237937963	2.22584259320475	0.477414804498405	4.66228230090881	3.12721816987122e-06	0.000228801694823623
ENSG00000123388	56.2636779355496	-5.24841417575798	1.12812352344702	-4.65233998465102	3.28189390582041e-06	0.000239134392424512
ENSG00000174145	36.976736593627	-3.49192040861124	0.7508141767159	-4.65084506513327	3.30577619126374e-06	0.00023989140777338
ENSG00000157601	6644.45692604949	-2.15018729665397	0.462830880082796	-4.64572998298929	3.38876009643385e-06	0.000244913681928851
ENSG00000182621	89.6977078383417	-3.55281877094564	0.76663600052982	-4.63429680903363	3.58152821079495e-06	0.000257797530606168
ENSG00000129048	54.9996880316395	-2.73607995029462	0.591545927977948	-4.62530434390315	3.74048754137427e-06	0.000268153741927795
ENSG00000162512	460.345883032615	-1.62793147583868	0.35203698873706	-4.62431939802381	3.75830375685037e-06	0.00026834892567487
ENSG00000006016	152.176580725279	-2.21258006868415	0.47869827203908	-4.62207657290962	3.79917717595265e-06	0.000270182284045049
ENSG00000164176	12.9548345927296	4.56757449100487	0.990241394676742	4.61258690614113	3.97688179885566e-06	0.000281693153393844
ENSG00000168824	722.653700120239	-1.15967387456999	0.251470954966599	-4.61156189876488	3.99654609778869e-06	0.000281962670922957
ENSG00000175147	292.476800521586	-1.32716513414933	0.288117360802537	-4.6063351769313	4.09827619653253e-06	0.000287997045447241
ENSG00000153721	372.558149700263	1.31256839335404	0.285288341351331	4.60084834570095	4.20773703898932e-06	0.000294525026835398
ENSG00000214357	922.49438656895	1.61925465387693	0.353156346944267	4.58509288559514	4.53784656062062e-06	0.000316385780397153
ENSG00000146938	12.1427606276998	-7.50149865041452	1.63747692836226	-4.581132424209	4.62464876400059e-06	0.00031992852286057
ENSG00000174226	66.1054068379333	3.75702539570628	0.820096185627232	4.58120091466199	4.62313422020778e-06	0.00031992852286057
ENSG00000138496	3433.62352767495	-1.12323563511323	0.245545853145053	-4.57444351320278	4.77487406083398e-06	0.000327770215936554
ENSG00000233429	179.556393043624	-2.28777487803475	0.500089893922207	-4.57472727571382	4.76840723178862e-06	0.000327770215936554
ENSG00000135929	98.8374575965309	-2.59332777110329	0.567476635934478	-4.56992871051473	4.87890149708062e-06	0.000333363044461353
ENSG00000277559	19.3953343714474	-3.98798704564572	0.872780932943148	-4.56928754412362	4.89384974432831e-06	0.000333363044461353
ENSG00000150782	1066.03761435969	-1.0306538531013	0.226147755559982	-4.55743569309018	5.17819371176134e-06	0.000351385900768721
ENSG00000170293	94.6928514760968	1.44812305224726	0.318920004697638	4.54070936572385	5.60652729623717e-06	0.000378289768583537
ENSG00000205744	533.748014672993	1.06623955703854	0.234838607449833	4.54030778251107	5.61721687980503e-06	0.000378289768583537
ENSG00000249082	147.701124891203	2.39174995270878	0.527562569176814	4.53358538389251	5.79908084416565e-06	0.000389063616333664
ENSG00000069974	634.139175094898	1.19836819121008	0.264380331491201	4.5327433567045	5.82225383015717e-06	0.000389149815211896
ENSG00000170477	51018.0500445778	2.56147126555041	0.565683570535848	4.52809909809478	5.95166701288491e-06	0.000396309692217531
ENSG00000105516	383.591191322972	1.42152860861106	0.314136944582003	4.52518760727929	6.03419531792152e-06	0.000400305815512413
ENSG00000261838	11.5148227107798	-5.01857029021006	1.11289038667043	-4.50949199518627	6.49830464525923e-06	0.00042949203824559
ENSG00000110723	664.596010430304	1.64218933274615	0.365085679989419	4.49809297585636	6.85657130180443e-06	0.000451492522869559
ENSG00000068724	1304.8379640184	0.850089210831029	0.189062725576765	4.49633426280988	6.91350223484083e-06	0.000453561462115258
ENSG00000087495	119.994363345663	-1.72800459040063	0.384416030066864	-4.49514186518202	6.95235798468009e-06	0.000454433722829512
ENSG00000151834	13.299945132856	-7.47502235684777	1.66379096817089	-4.49276531718738	7.03042466170563e-06	0.000457853187034668
ENSG00000253293	146.370210787797	-4.89731546420379	1.09050885136428	-4.49085347457474	7.09383416833521e-06	0.000460296633864349
ENSG00000158315	870.138488967537	0.88448595938621	0.197035336342071	4.48897124651116	7.15679556241552e-06	0.000462693339287947
ENSG00000178750	122.034259795538	1.54392607331314	0.344588608935516	4.4804907454212	7.44716091427894e-06	0.000479721282228135
ENSG00000153707	22.4600656565704	3.57159248203089	0.797591033962764	4.47797471379001	7.53545244793548e-06	0.000481916579395126
ENSG00000131620	93.34783004396	2.10182584101396	0.469356525417379	4.47810081929701	7.53100348183011e-06	0.000481916579395126
ENSG00000285103	205.776660893678	-2.24001063343154	0.502164551889476	-4.46071038866271	8.16884201526206e-06	0.000520551405696574
ENSG00000159167	578.879274449112	-2.07182093929587	0.464857100925079	-4.45689855048548	8.31539301973526e-06	0.000527997758920976
ENSG00000175183	537.485303409752	1.79770892731334	0.403438887453175	4.45596342648549	8.35172706459792e-06	0.000528417635165432
ENSG00000157570	15.1137349747494	5.50280583169127	1.23575750469758	4.45298192466808	8.46858861622801e-06	0.000532024865752359
ENSG00000105146	40.082924827135	2.61923090596271	0.588139354613829	4.45341888009262	8.45136470939682e-06	0.000532024865752359
ENSG00000182103	11.3208198381274	6.26272224086486	1.40697768905862	4.45118802491824	8.5396527881592e-06	0.000532724515511167
ENSG00000130649	77.0347532551633	2.62815804039728	0.590381191866341	4.45162900953708	8.52213082411713e-06	0.000532724515511167
ENSG00000124249	47.8109895034131	-2.88451232343876	0.648419226225205	-4.4485299120926	8.64600099999374e-06	0.000537472908317793
ENSG00000158055	3157.27676028007	1.14688705783002	0.258178427966594	4.44222651312454	8.90327599833552e-06	0.000545919907234131
ENSG00000160868	8.72002025442919	6.92435344236041	1.55848001940584	4.4430171424336	8.87060952459404e-06	0.000545919907234131
ENSG00000148218	1557.72549505444	1.34388961463117	0.30252848751496	4.44219195907861	8.90470628819945e-06	0.000545919907234131
ENSG00000090661	984.298495185807	1.54635772142036	0.348105891531084	4.44220496992731	8.90416770653803e-06	0.000545919907234131
ENSG00000143816	196.610050791153	1.59605856623982	0.359614366466998	4.43825028994301	9.06931212956812e-06	0.000554100688493442
ENSG00000144278	10.0508929297454	6.36010152588929	1.43856903332412	4.42113056694465	9.81858194105439e-06	0.000597823864143856
ENSG00000152778	1068.1928944671	-1.11241980186286	0.251680449196467	-4.4199690735393	9.87150274264945e-06	0.000598994700551415
ENSG00000171617	3369.05562998453	-1.51354882129951	0.342671322377576	-4.41691125711358	1.00121311143467e-05	0.000605461493476091
ENSG00000100219	3668.73660189835	0.972063623498266	0.220165875975984	4.41514207953053	1.00943669074733e-05	0.000608365251688029
ENSG00000186918	1654.23767775998	0.968459775116386	0.219434227656581	4.41343989704306	1.01740972494948e-05	0.000611098902022863
ENSG00000037965	18.5766741947206	-6.00894494420936	1.36469371390006	-4.40314546993612	1.06692573257762e-05	0.00063868257910766
ENSG00000168795	760.464094059483	0.752364373503978	0.171157606087448	4.39574022272535	1.10395898428614e-05	0.000658633784618233
ENSG00000182782	916.107167934349	1.41496240508379	0.322535448368481	4.38699811831929	1.14925783574067e-05	0.00068336639002118
ENSG00000253669	31.0978857443853	-2.22300713360129	0.506820121003448	-4.38618563367213	1.15355683476278e-05	0.000683636232174913
ENSG00000110777	57.6910741443319	2.15068419386777	0.492102180321289	4.37040167646404	1.24018189080263e-05	0.000732531356697011
ENSG00000197757	35.3510406089176	-6.04176028599393	1.38355029921916	-4.36685264670445	1.26049702680463e-05	0.000742065451641041
ENSG00000144452	2379.27812607288	-1.93661237067766	0.446350260626121	-4.33877280134454	1.43280551426327e-05	0.000840721096966559
ENSG00000268460	58.5972435575991	-2.3144059059832	0.533550873310311	-4.33774176326228	1.43954149164744e-05	0.000841895005921046
ENSG00000137959	2550.89179718993	-4.80388191446669	1.1082569902025	-4.33462812049481	1.4600673346634e-05	0.000851099578458382
ENSG00000261222	41.5585018457374	-4.30032604540243	0.993020035779655	-4.33055315145388	1.4873523796114e-05	0.00086417117506899
ENSG00000196937	7260.35624550058	-1.12026243924415	0.258966567646995	-4.32589600048764	1.51913088178029e-05	0.000879759867986051
ENSG00000187957	111.61433044947	-2.16462368959508	0.501453376987025	-4.31669979490653	1.58379326249878e-05	0.000914229234219667
ENSG00000124615	193.346127800109	-1.23740798509662	0.286914632234893	-4.31280891970533	1.61193423928599e-05	0.000927365579040655
ENSG00000101846	2257.73854639077	-2.36396414740116	0.54821418843408	-4.3121177767281	1.61698256090108e-05	0.000927365579040655
ENSG00000175544	7.28523613420456	-6.88071272091386	1.59678692407328	-4.30909886421271	1.63921084229444e-05	0.000934840985758085
ENSG00000204866	175.760712965578	-3.32291269354277	0.771170571970264	-4.30892050905555	1.64053314335183e-05	0.000934840985758085
ENSG00000167600	209.918981025125	2.12627639978317	0.493817163968998	4.30579687164673	1.66385684225134e-05	0.000945102581418102
ENSG00000181788	1252.65205232331	1.01676345635015	0.236495757877737	4.29928834865526	1.71347421912269e-05	0.000970186565024914
ENSG00000073060	594.11118180794	-1.2807668183647	0.297988464408299	-4.29804160677109	1.72313822843547e-05	0.000972561097249342
ENSG00000033178	3192.27798342485	-0.92178955535402	0.214610645071013	-4.2951716353539	1.74558233233824e-05	0.000982111021729162
ENSG00000054356	17.4902077516404	-5.16027828484625	1.20279144920437	-4.29025188719101	1.78470577710888e-05	0.00100095533158419
ENSG00000176728	19.4956057281834	7.34045691292114	1.71204646068287	4.28753370979975	1.80667846731077e-05	0.0010100923418339
ENSG00000111331	4640.45478766356	-1.79905612285671	0.420004519248425	-4.28342086908022	1.84041571550995e-05	0.00102572887166306
ENSG00000188257	49.9314431379136	9.64434919547927	2.25600023943664	4.27497702654837	1.911570047217e-05	0.00106205637092097
ENSG00000154065	350.71562133632	-1.80638003477169	0.422754102809229	-4.27288587566194	1.9295922919206e-05	0.00106872963732263
ENSG00000171243	9.83134464684284	7.22295599559269	1.69281348912578	4.26683508962518	1.98265605755377e-05	0.00109470938034933
ENSG00000005020	1225.74203738044	-1.13722475202132	0.266716150327595	-4.26380161315511	2.00977899300814e-05	0.00110287641913837
ENSG00000088387	3166.90457303395	1.22094079960009	0.286350843706882	4.26379326770864	2.00985409641056e-05	0.00110287641913837
ENSG00000283167	16.0756274456347	-6.55993363248512	1.53989284746077	-4.2599935724763	2.04432782476138e-05	0.00111834167373639
ENSG00000152128	10.2913562540086	6.34147037108757	1.48918182407003	4.25835869642562	2.05933325783732e-05	0.00112309466230336
ENSG00000170915	417.38089240682	2.3651104795064	0.556186849037903	4.25236677853421	2.11523051066497e-05	0.00115005147550803
ENSG00000126709	9483.56956452501	-3.87007179038149	0.910934842026424	-4.24846170311403	2.1524343306436e-05	0.00116338420859714
ENSG00000119042	110.230254890745	-1.89026749653145	0.445005521824817	-4.24773941855846	2.15938347959422e-05	0.00116338420859714
ENSG00000016082	36.7941608670804	-2.87696556073102	0.67728446132916	-4.24779501818929	2.15884779394952e-05	0.00116338420859714
ENSG00000138795	14.2923966108045	4.05909244065427	0.95651812302382	4.24361268537427	2.19949845522485e-05	0.00118141640590461
ENSG00000112297	8450.29044667094	1.01961297105069	0.240750887984433	4.23513690681225	2.2841250095635e-05	0.00122317646219968
ENSG00000159184	14.2563018962445	-3.72026203416584	0.878980260282406	-4.23247506487867	2.31133545398104e-05	0.00123403102211198
ENSG00000110195	11.1074052401158	4.31840872537021	1.0224891304388	4.22342751312867	2.40614781725793e-05	0.00128080545039008
ENSG00000106688	364.040108945827	2.86856922424883	0.680199796002945	4.21724505227051	2.47305177375104e-05	0.00131248917867223
ENSG00000136694	1259.59847054594	6.51627272034928	1.54866249436705	4.20767775034968	2.58008439720556e-05	0.00136521787196184
ENSG00000153714	821.519119454178	-1.489449476508	0.35541634795661	-4.19071740810819	2.78073821326034e-05	0.00146702506509067
ENSG00000185052	499.71005066938	2.28015759106989	0.544258596831828	4.18947464374999	2.79601021261325e-05	0.0014707179162737
ENSG00000119411	520.7721790451	1.33454352451066	0.318680976634246	4.18771003718345	2.81783204858562e-05	0.00147782407055468
ENSG00000147168	33.3341755987614	3.27331473100131	0.782248171682912	4.18449649292139	2.85798859230062e-05	0.0014944758583092
ENSG00000172005	4860.65447081306	4.12502412365377	0.98967925638186	4.16804141044072	3.07228128649542e-05	0.00160182079157191
ENSG00000171509	68.6421929353431	-10.116434031067	2.42942549988383	-4.16412605842441	3.12547408170863e-05	0.0016162022642775
ENSG00000184828	644.090294425989	1.17832243106825	0.282978168642634	4.16400472418182	3.12713639075011e-05	0.0016162022642775
ENSG00000149531	265.811371063843	0.97222983783135	0.23344136734948	4.16477100382918	3.1166522546169e-05	0.0016162022642775
ENSG00000156804	891.859839201502	1.31917067871341	0.316988438731216	4.16157347565592	3.16062269446231e-05	0.00162877422854624
ENSG00000109472	167.61216976357	1.33018247676906	0.319704712467182	4.16065958647889	3.17329784368157e-05	0.00163057983707557
ENSG00000087085	445.412600179866	-2.25108534017566	0.541945397611149	-4.15371244058582	3.27124224572031e-05	0.00167606385840523
ENSG00000100994	9797.55523359941	-1.49154078019007	0.35929354617487	-4.15131525759199	3.30570043428982e-05	0.0016888519546333
ENSG00000187054	3988.17628592888	1.99723579037769	0.482140508139742	4.14243515460605	3.43637545658498e-05	0.00175058221325571
ENSG00000083454	8.60554634513591	-7.02906977905236	1.69868196235555	-4.13795515277339	3.50414840408045e-05	0.00178000727074704
ENSG00000251076	105.711817556183	-5.28019219763127	1.27644830518105	-4.13662831169833	3.52446310569468e-05	0.00178015424875414
ENSG00000123146	595.471525283046	-1.20658354032558	0.291671385747502	-4.13679092048513	3.52196747155236e-05	0.00178015424875414
ENSG00000133106	455.891364300294	-2.04351696798299	0.494336405920587	-4.13385893393267	3.56722477006495e-05	0.00179664841889475
ENSG00000149212	3573.1492368117	1.46887609696274	0.355586775874821	4.13085130443612	3.61422314296383e-05	0.00181517721069927
ENSG00000180233	638.384526562262	1.07080565184507	0.259325602010456	4.12919373769312	3.64037561313953e-05	0.00182157838819258
ENSG00000281386	16.9008688088831	3.03517665399587	0.735132691663302	4.12874667174509	3.64745995948343e-05	0.00182157838819258
ENSG00000092377	18.2540608722945	6.90982815623433	1.67416099729644	4.12733791277711	3.6698693033252e-05	0.00182763603203974
ENSG00000214041	19.6860201599537	3.66812057368979	0.889585395664332	4.12340466870017	3.73313003885908e-05	0.00184894757571552
ENSG00000166828	312.63566452695	-2.07463432085563	0.503138736762167	-4.12338420652415	3.73346183520935e-05	0.00184894757571552
ENSG00000127948	2111.7388346355	0.78611080647031	0.190924286295466	4.11739554837859	3.83178100175143e-05	0.00189236762305941
ENSG00000171236	998.132043462836	1.44258743318571	0.350667589830969	4.11383166000907	3.89145265365236e-05	0.00191651348280569
ENSG00000174028	595.049493918513	-0.97883857201256	0.238195512984311	-4.10939131366858	3.96703366263031e-05	0.00194833954386476
ENSG00000026751	333.36968904912	-1.36430236412754	0.332227559050392	-4.10652977744271	4.01647704524194e-05	0.0019641393355142
ENSG00000166446	212.106607296035	-1.89955206315701	0.462599915440772	-4.10625250838424	4.02129882517109e-05	0.0019641393355142
ENSG00000089127	3747.86268054728	-1.34218027274003	0.326998968017174	-4.10453978151251	4.05120557072861e-05	0.00197332558471189
ENSG00000170044	31.3628884793962	-3.40871453883082	0.831897973640252	-4.09751513627907	4.17608868822787e-05	0.0020285978357378
ENSG00000146147	65.7015629186162	2.37975384952828	0.580955055787352	4.0962787496583	4.19844359741002e-05	0.00203389996507773
ENSG00000275216	343.95327865559	-2.07605196065302	0.506952669147276	-4.09515934524039	4.21878125969849e-05	0.00203819869609183
ENSG00000249326	7.93189816622034	-5.80049870580619	1.41725011526926	-4.09278407763909	4.26224581284195e-05	0.00205361702727688
ENSG00000101347	1336.65659693033	-1.05085513514692	0.256803087426797	-4.09206581461554	4.27547259905573e-05	0.00205442236050302
ENSG00000276600	541.37524912354	0.991703841976377	0.242490140258384	4.08966665992965	4.31993576263264e-05	0.00207019239686916
ENSG00000105991	131.54029107444	-1.32014591415814	0.322873204302076	-4.08874411554769	4.33714961663028e-05	0.00207285438263628
ENSG00000075643	527.200128090473	1.61897712303678	0.396042104788206	4.08789142230867	4.35311795765904e-05	0.0020749084227673
ENSG00000175772	64.6311051216146	-1.72666766758334	0.422450483466056	-4.08726640200917	4.36485808352993e-05	0.00207494149377216
ENSG00000158246	1234.97522854907	1.00450267147018	0.245862261610113	4.08563178786306	4.39570415926654e-05	0.00208403264660266
ENSG00000144810	126.107051485917	-2.97937395877628	0.730057983892617	-4.08101003551865	4.48404187575078e-05	0.0021202601199195
ENSG00000184588	60.2920195692908	-2.14769042688268	0.52666918005529	-4.07787375493894	4.54494320515737e-05	0.00214335663778496
ENSG00000136826	2764.05662403789	0.917478304281333	0.225144872935695	4.07505750549948	4.60029777785602e-05	0.00216372206858471
ENSG00000135925	75.2120039874158	3.0819188986508	0.756570572981868	4.07353789416373	4.63043133306639e-05	0.00217214877758806
ENSG00000069535	18.5210912233518	3.10053080230203	0.762498535407779	4.06627771506982	4.77700058452469e-05	0.00223500772084906
ENSG00000132530	915.970533479675	-2.56758614328684	0.631650353002292	-4.06488515534404	4.80561191319854e-05	0.00224249276127971
ENSG00000181444	172.432075154312	1.27455647397026	0.313706421835828	4.06289570519941	4.84676884017255e-05	0.00225577757092743
ENSG00000111249	111.733479928655	-2.42122879481897	0.59681223018768	-4.05693561952904	4.97207804117952e-05	0.00230805680141334
ENSG00000120594	684.079266331438	0.899534995169805	0.221868589869983	4.05435936514015	5.02718834221047e-05	0.00232756201917083
ENSG00000214814	439.865196724384	-2.08957630705006	0.51611862802969	-4.04863570808736	5.15170592768627e-05	0.00237335523099689
ENSG00000283703	13.0887429700813	-3.72239920381313	0.919431851738611	-4.04858630552576	5.15279329076326e-05	0.00237335523099689
ENSG00000025039	527.802414156926	1.35049249346896	0.33369868562917	4.0470416924858	5.18690054090633e-05	0.00238289159474867
ENSG00000138193	60.5569036085295	-1.61127940163687	0.398534544344981	-4.04301063609207	5.2769225920107e-05	0.00241800017431336
ENSG00000104327	28.3829812499898	-4.95742143746754	1.22684782151921	-4.04077942717357	5.32738472053711e-05	0.0024348476335843
ENSG00000130589	4088.0581687061	-1.14600536780738	0.283692290950274	-4.03960701212094	5.35408356091234e-05	0.00244077568280668
ENSG00000067646	246.204481949148	6.64147537459106	1.64493282330512	4.03753592882079	5.40155740418131e-05	0.00245611992554833
ENSG00000181617	513.61833188195	13.0090765925834	3.22557827669683	4.03309902183041	5.50460702167375e-05	0.00249659204689637
ENSG00000136514	166.231196525709	-1.38299666478838	0.343192989083078	-4.02979288266751	5.58260195900199e-05	0.00252552366995156
ENSG00000108771	634.800533010068	-1.13125012559449	0.281092256624374	-4.02447986002753	5.71013803110709e-05	0.00257666355469678
ENSG00000169562	39.1546706102595	-3.46214443877502	0.862169504292343	-4.01561922747048	5.92899156182961e-05	0.00266864660703212
ENSG00000196247	422.325627798529	-1.03736663823629	0.258681311206912	-4.01021099435564	6.06645130793326e-05	0.00272362216676125
ENSG00000153294	1642.68058312315	0.719966611828569	0.179660294587567	4.007377442419	6.13967028502733e-05	0.00274955158683881
ENSG00000118418	509.714498933144	0.830944602024973	0.207493469953074	4.00467832656563	6.21019288547979e-05	0.00277414621384285
ENSG00000186197	80.1698277627601	1.97559204769083	0.494944016036048	3.99154648542501	6.56438174622929e-05	0.00292501611694763
ENSG00000129824	2555.85491690412	5.22014232370082	1.30802198604422	3.99086741614169	6.58320768833456e-05	0.0029260712372725
ENSG00000250421	5.57548969362033	6.4617353683261	1.62059245290532	3.98726734580419	6.6838694763341e-05	0.00296340437455721
ENSG00000266028	861.168262426154	-0.853994462407685	0.214673685063713	-3.97810501158643	6.94666926182162e-05	0.00307225952253549
ENSG00000170017	3930.89887863111	1.55221601570938	0.390452098429939	3.97543263809071	7.02514271604214e-05	0.00309321479151988
ENSG00000184979	245.665075670403	-1.7996718986895	0.452712663103153	-3.97530717686029	7.02884738047153e-05	0.00309321479151988
ENSG00000274180	711.395279775167	0.646227037109472	0.162713390353376	3.97156641937099	7.14015869025916e-05	0.00313444151491649
ENSG00000185745	2277.00809877478	-3.53057831416048	0.890014769026171	-3.96687609804896	7.28208245265052e-05	0.00318887054004122
ENSG00000140263	1658.09362475001	1.05370988630323	0.265680611845673	3.96607746038804	7.30651259121222e-05	0.00319170730612192
ENSG00000100284	1244.69626701446	1.21663892825635	0.306838817899575	3.96507500773434	7.33728710723669e-05	0.00319729479116571
ENSG00000122592	34.9600158152312	-4.7008727322272	1.18643634402105	-3.96217863344871	7.42689381460287e-05	0.00322842897627933
ENSG00000143995	1461.57321509164	1.18988769236546	0.300385415329683	3.9612032796583	7.45730109496524e-05	0.00323374039432651
ENSG00000186106	407.765700207796	0.760382995555139	0.192041093049472	3.95948066885485	7.51129238297148e-05	0.00324134143875849
ENSG00000064787	1709.09854371954	1.27597178930287	0.32222803693944	3.95984099156051	7.49996840975397e-05	0.00324134143875849
ENSG00000152242	1515.8215323907	0.774184001232653	0.195630975965998	3.95736921216	7.57797544102392e-05	0.00326219916140349
ENSG00000189377	4149.56328212283	1.34657755942546	0.340343639237401	3.95652336104385	7.60484544770414e-05	0.00326585862837517
ENSG00000100097	2848.83315666806	-1.58622738377351	0.401222266853152	-3.95348791634755	7.70201553002132e-05	0.0032996176893554
ENSG00000240207	22.8431005306529	-3.38240860380611	0.856176935817908	-3.95059532942789	7.79570388895575e-05	0.00333172642888808
ENSG00000147041	924.709500286259	1.35755233983966	0.343711971638897	3.94968011549478	7.82557055989726e-05	0.00333647047924253
ENSG00000159182	5.89671730804957	-6.58362730736197	1.66825538739023	-3.94641453408473	7.93302205902548e-05	0.00337419136811995
ENSG00000197568	97.8119599947846	-1.2609023457942	0.319706612191873	-3.94393577645953	8.01551327504184e-05	0.00340114106245749
ENSG00000163644	463.074758900932	-1.37591386007906	0.348922396459676	-3.94332342675535	8.03601636028999e-05	0.0034017222587999
ENSG00000256612	104.115155142805	-4.67050127568314	1.1855244181082	-3.93960782616025	8.16149143913129e-05	0.00344663079088635
ENSG00000131016	67.304114843975	-2.09175878604531	0.531565192205835	-3.93509360040138	8.31642785258239e-05	0.0034863281176728
ENSG00000111199	109.919913314541	1.79214551916285	0.455311774466927	3.93608428260188	8.28218961543237e-05	0.0034863281176728
ENSG00000135111	631.527687725201	-1.35851689268788	0.345267008179513	-3.93468492646001	8.33059066669285e-05	0.0034863281176728
ENSG00000165959	695.718514591909	-1.55945164793338	0.396344264488584	-3.93458865853803	8.33393019861039e-05	0.0034863281176728
ENSG00000142686	219.97676821432	-1.14955560853405	0.292477511765781	-3.93040682544725	8.48022519339468e-05	0.00351453424755107
ENSG00000179674	48.8147387136673	1.8060203192293	0.459500258873924	3.93040109194984	8.48042742673608e-05	0.00351453424755107
ENSG00000196167	120.593260571841	2.51237209749294	0.639192476865084	3.93054078141667	8.47550156210926e-05	0.00351453424755107
ENSG00000231131	11.7272671466218	-6.1743282507404	1.5704850763318	-3.93147846088537	8.44250612723213e-05	0.00351453424755107
ENSG00000147614	36.2296147594564	-2.46182010254086	0.626976591881584	-3.92649444080972	8.61928835063565e-05	0.0035637750601384
ENSG00000165795	3843.29228798292	1.49784107706355	0.381982205545493	3.92123260015356	8.80971730025311e-05	0.00363405948680278
ENSG00000214796	27.4085970672498	2.87470487302759	0.733841808360572	3.91733591664637	8.95329472823346e-05	0.00368473673549219
ENSG00000126803	1164.05394508811	0.98398761951274	0.251530881146003	3.91199527878875	9.15367017888021e-05	0.00375850120347139
ENSG00000171227	89.0842933630465	2.91718916846187	0.745889793416127	3.91101901944701	9.19075336203209e-05	0.00376503235077347
ENSG00000196549	243.056367656955	-2.16277774223334	0.55323058101566	-3.90936043026175	9.25408032923877e-05	0.00378225963617324
ENSG00000115956	12.2797842955653	4.80143659937269	1.22885961648199	3.90722954434644	9.33604512008016e-05	0.00380700794013544
ENSG00000172927	691.273071252645	-1.79418022080669	0.459260877716188	-3.90666897151961	9.35772125612697e-05	0.0038071150163085
ENSG00000162366	2251.83291082871	1.28570868212865	0.329297341785479	3.90440042776361	9.44592722473511e-05	0.00383422694357456
ENSG00000172201	179.383516970358	2.28520941121002	0.58545473078619	3.90330676488219	9.48873119559986e-05	0.00384282806210865
ENSG00000144485	65.4605481641162	2.08706962488109	0.535270691529019	3.89909191351259	9.6554120319204e-05	0.00389259797087331
ENSG00000139679	2090.6711706986	1.1802210134278	0.302657773975654	3.89952320710169	9.63822992996737e-05	0.00389259797087331
ENSG00000164733	12185.3492707605	0.919236662631565	0.235807127511504	3.89825647906559	9.68877681307615e-05	0.00389721183166699
ENSG00000205413	13156.4464654321	-1.0698154365513	0.274526939297743	-3.89694155075622	9.74151175343405e-05	0.00390957872379919
ENSG00000140332	2393.7792874822	0.762612418929411	0.195922001335879	3.89242868962953	9.92456762058941e-05	0.00397407404789322
ENSG00000115267	1676.74284206195	-1.08849719765699	0.27974426297234	-3.89104386303219	9.98138853967696e-05	0.00398784509768352
ENSG00000099260	481.600084273392	1.49838273929041	0.385598162757244	3.88586586765904	0.000101965798083486	0.00404654000921049
ENSG00000110911	1858.18125622736	0.801196154258213	0.206147801291781	3.88651321642864	0.000101694392369735	0.00404654000921049
ENSG00000138942	1016.60077242975	0.6976798498088	0.179530624462835	3.8861328082398	0.000101853798558444	0.00404654000921049
ENSG00000130023	33.9244749140691	2.8065736704515	0.722377587861204	3.88518929381672	0.000102250187220202	0.00404878859373714
ENSG00000280350	7.3281031874564	6.87719813316472	1.77040349398076	3.88453714452478	0.000102525018277369	0.00405064955545188
ENSG00000106991	70.7736549200852	-2.14061736822	0.553406907466143	-3.8680712859569	0.000109699598401989	0.00432449924609527
ENSG00000109062	7806.39218074398	0.779679766587735	0.201951863592227	3.8607208307918	0.00011305301291394	0.00444683521371003
ENSG00000174514	114.979886129067	2.52724309205934	0.654821131009299	3.85944034543297	0.000113646994473427	0.0044505064201389
ENSG00000231574	63.5203146607967	-2.04929144296433	0.53091969676653	-3.85988965081758	0.000113438239770015	0.0044505064201389
ENSG00000132164	1055.48055635855	-1.73900240793394	0.450793282419411	-3.85764933896242	0.000114482732039665	0.00447338130314989
ENSG00000182636	157.488274213926	1.93572393760532	0.503242300168835	3.84650482869961	0.00011981477059275	0.00467146229466778
ENSG00000088756	18.4927899399524	3.4953296967218	0.909028315697467	3.84512741392434	0.000120489814588076	0.00468750199904027
ENSG00000147852	1656.61261878774	0.928262161837028	0.241461083807062	3.84435515322523	0.000120869851614594	0.00469201985121369
ENSG00000189325	5.38296973914874	-6.37660248969253	1.65996121165657	-3.84141656137192	0.000122326318452892	0.0047382126705315
ENSG00000103196	233.217289412709	-1.80704985058571	0.470531282957464	-3.84044571750412	0.000122811127025606	0.00474665005953967
ENSG00000197746	28032.5949861674	-0.817659615444508	0.213305644113783	-3.83327698074574	0.000126447440025785	0.0048765922694543
ENSG00000055332	3885.42314787921	-0.968904389576447	0.252929065662765	-3.83073565324559	0.00012776070710274	0.004916574916839
ENSG00000135749	333.214580877568	-1.13288248563738	0.296001705610178	-3.8272836411603	0.000129565183643068	0.00497524708421188
ENSG00000271425	180.876112744776	-1.01177365696108	0.265157026709243	-3.81575276174196	0.000135768395585075	0.00517988477490782
ENSG00000180346	252.678832999191	1.03658983732365	0.271639606256525	3.81604822510579	0.000135606012131333	0.00517988477490782
ENSG00000124299	920.82286659686	0.83426045554273	0.218606927281006	3.81625809355226	0.000135490781873045	0.00517988477490782
ENSG00000197093	84.8602647241428	-1.47625527750841	0.387459362537877	-3.81009060624802	0.000138915871315468	0.00528861943494155
ENSG00000142583	68.6088854501063	-2.77632186203266	0.72925733636321	-3.80705372931606	0.000140632200473663	0.00534252113722491
ENSG00000116141	504.495378113987	0.850606602379942	0.223552950071263	3.80494465453839	0.000141835901330975	0.00537676010610534
ENSG00000128284	206.254313489848	-1.76796314363885	0.464845570760389	-3.80333438640029	0.000142761446212986	0.00540033138770356
ENSG00000008394	2932.08962770277	-1.66333722915352	0.438172470725164	-3.79607880522648	0.000147002786328057	0.00553720876721721
ENSG00000197641	7896.696268515	-0.807193272128595	0.212616096212216	-3.79648242305663	0.000146763763459427	0.00553720876721721
ENSG00000153048	1323.60542708568	1.02515394815456	0.270207187800373	3.79395513679651	0.000148266474447648	0.00556124398566401
ENSG00000140853	225.381110373047	-2.02530895387809	0.533764288988971	-3.79438826399257	0.000148007914900164	0.00556124398566401
ENSG00000145287	430.046305118636	1.73319880969701	0.457342817441733	3.78971472514232	0.000150820391373998	0.00564512786997538
ENSG00000262001	48.0752506935986	-1.99124884315425	0.526167424748243	-3.78443960894579	0.000154055308688436	0.00575409523775568
ENSG00000076716	215.516849195564	1.78286188529626	0.471352863293607	3.78243567428106	0.000155301234080251	0.00578847094489054
ENSG00000163975	634.924993638278	-1.40671133973103	0.372170155740903	-3.77975320705284	0.000156983879663729	0.00583894643627915
ENSG00000124535	1976.35820371875	0.616771107518276	0.163279764405126	3.77738851942459	0.000158481405146526	0.00588234008789163
ENSG00000258484	26.0385088708438	3.14276656777683	0.832526497930275	3.77497482133	0.000160023826041273	0.00592721583997458
ENSG00000261040	610.934531155516	1.98886561375057	0.527678606393013	3.76908517733097	0.000163846971268173	0.00604724304994011
ENSG00000276317	21.6477393343739	2.82055632305473	0.748369293744528	3.76893646844039	0.000163944605999839	0.00604724304994011
ENSG00000178690	12.3827126190264	4.83863191092052	1.28604115169398	3.76242385754688	0.000168274547835053	0.00619410597507123
ENSG00000250073	8.2903503060214	6.48125755104385	1.72298236967076	3.76165053405761	0.0001687957821958	0.00620045498276679
ENSG00000070886	12.1188844425945	-5.95147820271415	1.5851626530778	-3.75449055095927	0.000173694397023585	0.00636724264882952
ENSG00000230148	11.0939297809431	-5.6684541241261	1.51082197844407	-3.75190075667539	0.000175498939747333	0.00642015565795852
ENSG00000198692	260.335245372326	5.50234041390594	1.46715739693066	3.75034091462648	0.000176594313963783	0.00644696161799199
ENSG00000149260	1626.44317564917	1.37029357627896	0.36558411819864	3.74823059336076	0.000178086488850499	0.00648811410916601
ENSG00000189134	14.3099529343557	5.2862753587228	1.41147329396884	3.74521812159735	0.000180237112944855	0.00655303810029976
ENSG00000113657	101.838235441554	3.11969518106808	0.833737520409841	3.74181934325629	0.000182692832941206	0.00662876709563612
ENSG00000196873	111.190524055846	-1.1685456731418	0.312343984001729	-3.74121395959184	0.000183133527978821	0.00663122402023514
ENSG00000165443	7.21036039709062	6.82369122816507	1.82419733585356	3.7406540915554	0.000183541978797014	0.00663250577445551
ENSG00000051596	844.53089773962	0.982372859989659	0.26268228971944	3.73977576120146	0.000184184489372365	0.00664222319787276
ENSG00000148926	1492.97194489255	-0.88811414678977	0.237528671504401	-3.73897660928616	0.000184770916378663	0.00664988283865637
ENSG00000181274	373.096192516736	0.881874228875088	0.236026598042937	3.73633410889844	0.000186722535787093	0.00669302412048131
ENSG00000140835	27.390861497357	2.5852735986744	0.691899817727945	3.7364854454853	0.000186610245054418	0.00669302412048131
ENSG00000119922	397.388488935706	-1.63149161905869	0.438459929227148	-3.72095945445789	0.000198467304554986	0.00709969860700825
ENSG00000175879	101.136382220685	-4.8960066288439	1.31794514400207	-3.7148789167178	0.000203301019352734	0.00723391511297276
ENSG00000197576	14.0481050127857	-3.44583415236126	0.927619551485295	-3.71470625737009	0.00020343987606088	0.00723391511297276
ENSG00000169894	91.1412844453058	-5.56229061710524	1.49726231841173	-3.71497402205756	0.000203224571433737	0.00723391511297276
ENSG00000173320	187.265536468136	1.02934808808102	0.277416232895305	3.71048253859566	0.000206864565567818	0.00734100820604838
ENSG00000102359	2213.47781654758	0.881471586817862	0.237685564869137	3.70856171809665	0.000208439858298372	0.0073441479527403
ENSG00000135049	173.752781926431	1.21887920271899	0.328666302545944	3.70856152053678	0.000208440020898015	0.0073441479527403
ENSG00000267795	142.885336927303	1.32004117632196	0.35596353243405	3.70836070564765	0.000208605361163949	0.0073441479527403
ENSG00000179913	2607.00999897681	1.32730948251203	0.357874629562709	3.70886722015999	0.000208188560420043	0.0073441479527403
ENSG00000172548	1316.77784070711	1.54297295838452	0.41617200569302	3.70753663696126	0.000209285146112662	0.007353518997504
ENSG00000176788	2672.30407866521	0.743816814278364	0.200794749497063	3.70436386479939	0.000211921880933042	0.00743147755642713
ENSG00000100379	130.74066664058	-1.32233072824024	0.357288306122326	-3.70101877274289	0.000214735587184291	0.00751532284360139
ENSG00000143546	79784.1386273795	1.29116173268198	0.349266805836411	3.69677768143455	0.000218353401284526	0.00762692558239211
ENSG00000258405	29.2274973573633	-2.15277097240815	0.582942284006008	-3.69294016144138	0.000221676197918066	0.00772780612310841
ENSG00000165949	576.447252305859	-3.30994131499377	0.896421435003134	-3.69239420851443	0.000222152761605739	0.00772926408725721
ENSG00000115935	80.666120510897	1.51940545675569	0.411593651123185	3.69151820638979	0.000222919436256814	0.00774079034611307
ENSG00000130303	2658.51941037653	-4.27710788165234	1.1601239083647	-3.68676815537859	0.000227120099524547	0.00787128313732345
ENSG00000138162	3762.17399672022	1.10427141695932	0.299952832132224	3.68148354896192	0.000231880753524592	0.00802063797064927
ENSG00000233101	5.35179492384312	-6.44441456261644	1.75127051033125	-3.67985101364922	0.000233370258323295	0.00805648509267935
ENSG00000149564	26.1619328909945	2.58416454133799	0.7038017700866	3.67172213991451	0.000240921539765042	0.00830105437109047
ENSG00000099797	4397.74157288665	0.787438496890949	0.214518256181603	3.67072952627554	0.000241859170673246	0.00831724215744611
ENSG00000148735	10.7570628509707	-5.58629126684796	1.52371471017334	-3.66623176212065	0.000246150856951209	0.00843849637295251
ENSG00000161682	251.990362403011	1.03736663823495	0.283004479250013	3.66554847818686	0.000246809050786619	0.00843849637295251
ENSG00000061656	63.0070083415724	-2.11059009249507	0.575722813050792	-3.66598308187739	0.000246390214882285	0.00843849637295251
ENSG00000107798	1401.8256655137	-0.864574971177919	0.2359252680568	-3.66461370712428	0.000247712171583735	0.00845311842339198
ENSG00000054654	2859.4201186591	1.03803633011915	0.283352543613515	3.66340925294465	0.000248880414823363	0.00847671435851449
ENSG00000175040	303.266768641307	-1.97631826020452	0.539621876045174	-3.6624131599125	0.000249850463105422	0.00849348256893174
ENSG00000176971	66.2111664266021	2.4290117783126	0.663368544077484	3.6616324364468	0.00025061325081722	0.00850315455396824
ENSG00000092964	128.781768388845	-1.21378161314081	0.331674229822883	-3.65955960397942	0.000252649074608327	0.00853963478604838
ENSG00000166710	6432.47214478691	-1.00697129564978	0.275152513905271	-3.65968415609848	0.00025252630959871	0.00853963478604838
ENSG00000231535	31.5902369587677	8.12174552387427	2.22432918227362	3.65132354895985	0.000260892317127756	0.00880152657725687
ENSG00000203867	96.7847020628525	2.48061354227218	0.680008193348133	3.64791713767222	0.000264374867483986	0.00890212266855641
ENSG00000091128	12.6580039633694	3.41944429197149	0.938052775600083	3.6452579011709	0.000267123782607781	0.00897768191112239
ENSG00000111405	212.421224155777	5.49530787215655	1.50837843498689	3.64318909942802	0.000269280857802806	0.00903310258655866
ENSG00000214772	9.29404093539472	5.10349172527352	1.40191875112336	3.64036198330616	0.000272255014742068	0.00911567214142979
ENSG00000187193	1226.4791924814	1.2644957889118	0.347532668894967	3.63849474333582	0.000274236224581855	0.00916474781361052
ENSG00000121039	4186.59846458486	-1.40319025615435	0.385962704995883	-3.63555918225136	0.000277378302561768	0.00925236180346281
ENSG00000233850	15.9945849333879	3.57670472926706	0.983985184286415	3.63491725930902	0.000278069865347989	0.00925806017981627
ENSG00000109163	22.2670521738365	2.98209540244128	0.821023360383537	3.63216876198043	0.000281049213985165	0.00933707698489198
ENSG00000136147	690.066881632175	-0.758153519048124	0.208756433037734	-3.63176122534669	0.000281493518415102	0.00933707698489198
ENSG00000179046	15.3662420188636	-4.53116752199937	1.24834249145743	-3.62974708704282	0.000283699052240653	0.0093927103347981
ENSG00000183876	332.748130852201	1.33028296820787	0.366709766488757	3.62761805049621	0.000286047999337242	0.00945287617140673
ENSG00000145632	5577.62605945055	-0.843327370676678	0.232616122703147	-3.62540378060076	0.000288510305633013	0.00951655792921955
ENSG00000163993	5959.25591972112	-1.46902922929997	0.405262889802371	-3.6248797170063	0.000289095972274341	0.00951821720567688
ENSG00000136059	448.679229892558	-1.15598734842447	0.318980398928644	-3.62400746976011	0.000290073221344512	0.00953273900607037
ENSG00000134321	861.827364393283	-3.16432778978496	0.874034846008834	-3.62036800275693	0.000294184301725666	0.00965000498225206
ENSG00000176907	42.0757104339976	-3.52331244113837	0.973958632606773	-3.61751754456791	0.000297442174214522	0.00972100076352939
ENSG00000135678	902.178941222765	1.29961162274478	0.359213448283368	3.61793699249137	0.000296960663685133	0.00972100076352939
ENSG00000214013	669.706562704477	-0.771004133210076	0.213188601116911	-3.6165354487563	0.000298572445484214	0.00974003579497953
ENSG00000177627	51.5891724253828	2.19741015781984	0.608011211462415	3.61409480021682	0.000301398775331971	0.00980119052319201
ENSG00000120833	347.91236815328	-1.33527818058261	0.369477329475249	-3.61396511791142	0.00030154964937207	0.00980119052319201
ENSG00000131724	4786.90868724859	0.884348152822007	0.245078027289661	3.60843508739682	0.000308049567048488	0.00999418476743624
ENSG00000231062	18.605359362854	4.22680697724727	1.17284973481243	3.6038776765578	0.000313504645786314	0.0101526395217393
ENSG00000114013	90.9311494148851	-2.23248612083791	0.619564292744643	-3.6033163095118	0.000314182805890644	0.0101561020107814
ENSG00000119787	2864.61096276876	0.779159846286417	0.216323873976658	3.6018208807156	0.000315996068532473	0.0101961780443536
ENSG00000136457	39.1172929932301	-2.47394792805058	0.688255746570437	-3.59451837544141	0.000324992208677532	0.0104674573878222
ENSG00000173898	3523.8054484708	0.649394614776922	0.181073880393017	3.58635167793072	0.000335336654461728	0.010761643284612
ENSG00000166912	70.5158496629414	-1.14698775223249	0.319804424100956	-3.58652872128627	0.00033510916999947	0.010761643284612
ENSG00000138439	369.928762367801	1.00549399028064	0.280757011495405	3.58136733585047	0.000341800685474281	0.010949323219905
ENSG00000166482	69.1794089551168	-2.7636367364725	0.772623791385748	-3.57695008526174	0.000347626521158798	0.011115920718853
ENSG00000165078	23.5628187869707	-3.21524932421185	0.90011942201099	-3.57202527307826	0.000354231216966625	0.0112746994012371
ENSG00000110799	191.545793884316	2.46251331066831	0.689319418975802	3.57238348852429	0.000353746882105137	0.0112746994012371
ENSG00000228630	34.6818356222795	-4.10200916009313	1.14843323284736	-3.57183077149625	0.000354494457803676	0.0112746994012371
ENSG00000166006	5.86130779513337	6.51701439911707	1.82805646851971	3.56499621939705	0.000363861433349011	0.0115519507562715
ENSG00000254750	20.9281362235528	-3.03401630756753	0.851738818856687	-3.56214398169638	0.00036783854486285	0.0116574001588531
ENSG00000182158	4069.20235873753	0.814746413691025	0.22879940631055	3.56096384526963	0.000369495963762845	0.0116890902842342
ENSG00000196227	428.607573921907	0.916398980081163	0.257498751300016	3.5588482486016	0.000372484660614894	0.0117627083145155
ENSG00000114166	716.885560755388	1.12386076659895	0.315836502710884	3.55836249753478	0.000373174062387203	0.0117635844950037
ENSG00000163220	241409.152008426	0.870406521303737	0.244711121120632	3.55687357941801	0.000375294646783467	0.0117886281363309
ENSG00000254670	9.27756140744085	3.60414356264108	1.0132592313947	3.55698073204837	0.000375141659805513	0.0117886281363309
ENSG00000179299	82.5504804644843	2.1131072850157	0.594952128280462	3.55172657525073	0.000382712332255444	0.0119793002731858
ENSG00000268879	25.1731784141161	-3.59054486556897	1.010847853018	-3.55201314901051	0.00038229575573737	0.0119793002731858
ENSG00000154620	7.24182786672722	6.08678903086328	1.71793437296606	3.54308588654308	0.000395473882595076	0.0123569950064286
ENSG00000132613	594.62777674924	0.751650693054548	0.212253753118918	3.54128340257628	0.000398185635235352	0.0124198989628935
ENSG00000163513	4885.50219132602	-0.804887721713341	0.227962540519272	-3.53078940022296	0.000414321491342044	0.0128555354180981
ENSG00000106006	16.1117180129543	-5.24190103062614	1.48452400909472	-3.53103149461538	0.000413942456792022	0.0128555354180981
ENSG00000139722	3256.50976479761	0.69463266443842	0.196691305805807	3.53158804652113	0.00041307232023218	0.0128555354180981
ENSG00000232679	24.2661945477048	4.02915081864087	1.14241375857625	3.52687525722926	0.00042049482403772	0.0130034184958785
ENSG00000115738	238.856989309676	2.0670185125655	0.586082260398861	3.52684026156802	0.000420550404135787	0.0130034184958785
ENSG00000175773	4.76043786609953	5.40338385530248	1.53276068486265	3.52526255968439	0.000423063247989224	0.0130357738058933
ENSG00000128487	1152.60047063877	0.801233518144018	0.227272244269641	3.52543497213595	0.000422787961713085	0.0130357738058933
ENSG00000124496	980.701119138226	-0.911159501128222	0.258556295456317	-3.52402752182131	0.000425040098542496	0.0130740275293893
ENSG00000112319	5.62333382204475	6.44706700143021	1.83178362399047	3.51955706831002	0.000432268029329668	0.0132733908349779
ENSG00000072195	528.930678304689	-1.64792946042691	0.468361895850933	-3.51849600709491	0.000434000346864376	0.0133036071843133
ENSG00000162552	261.646507553433	1.61827328402827	0.460263265039914	3.51597315481594	0.000438145283540729	0.0133296508779913
ENSG00000132321	199.278187786966	-1.25520569068205	0.357027543965257	-3.51571107579362	0.000438577980291999	0.0133296508779913
ENSG00000173193	3375.80612777211	-0.730515745044895	0.207749251617567	-3.51633394275545	0.000437550268633614	0.0133296508779913
ENSG00000155324	495.690009125558	0.967312096602399	0.27514079573143	3.51569855001296	0.0004385986705453	0.0133296508779913
ENSG00000089327	1114.30185235307	-1.50105046122587	0.426956102506696	-3.51570208837178	0.000438592825744172	0.0133296508779913
ENSG00000196352	4598.60574379875	0.97469570371269	0.277289765378584	3.51507998278241	0.000439621562501324	0.0133379381565035
ENSG00000182195	222.681425511842	1.80909645291243	0.51575780852076	3.50764723873223	0.000452088098238884	0.0136928011901007
ENSG00000050165	1462.97045431049	1.16028419158576	0.331066944022175	3.50468149278002	0.000457153849101182	0.0138226841550509
ENSG00000165181	21.9382075479444	-2.3224755649995	0.663033261379492	-3.50280400739988	0.000460388083606044	0.0138968416611746
ENSG00000067048	858.447276230213	4.66753171947293	1.33297668843867	3.50158540652354	0.000462498708619672	0.0139368890517782
ENSG00000196428	2620.43590994011	-0.722127892632604	0.206517461685289	-3.4966916925071	0.000471065912230075	0.0141329899387341
ENSG00000146281	278.370936686808	1.03841408266577	0.296986082543585	3.49650755945229	0.000471391137503197	0.0141329899387341
ENSG00000182197	1571.78811054033	-0.904709091394286	0.258684765118573	-3.49734199066418	0.000469918996447965	0.0141329899387341
ENSG00000165185	153.33813630427	1.0954162873092	0.313333660030445	3.49600578247089	0.00047227846528182	0.0141357556132079
ENSG00000179388	36.3009599441751	-2.45928121024407	0.704662148370783	-3.49001463457355	0.000482994096632808	0.014432188309302
ENSG00000154274	231.161822214936	1.51418181942531	0.434032436395036	3.48863746682557	0.000485489114022729	0.0144581423085596
ENSG00000205622	35.0908103665313	-2.19532635255703	0.62920534176076	-3.48904595503537	0.000484747804080286	0.0144581423085596
ENSG00000241859	9.07138008479348	5.97276610477675	1.71350260112469	3.48570588737737	0.000490840342243662	0.0145930609443981
ENSG00000138646	99.3042708233033	-2.34247964269513	0.672123335766869	-3.48519314542537	0.000491781920613365	0.0145966456871202
ENSG00000019102	348.934021989881	1.65381805834136	0.475277940428015	3.47968613239656	0.000502001520602679	0.0148751417246584
ENSG00000077274	13.0904810527682	5.32064485569259	1.52929223362842	3.47915508801661	0.000502997399599722	0.0148798515265948
ENSG00000227096	14.3554497590919	-3.60992694643728	1.03774828944252	-3.47861517399036	0.000504011800123537	0.0148850926817215
ENSG00000072201	561.970617530021	1.55007284726112	0.445760587531951	3.47736630518061	0.000506365510683341	0.0149298049990699
ENSG00000176920	1666.5096966446	0.82315914801955	0.236840894721012	3.47557861149442	0.000509752567577086	0.0150047862565447
ENSG00000071282	115.059697855871	1.54284755248824	0.443996327769355	3.47491061522859	0.000511023599204009	0.0150173364797489
ENSG00000148143	652.067721467242	-0.696542100202416	0.20053597087149	-3.47340228875339	0.000513904445750969	0.0150770744901097
ENSG00000105131	472.386986035499	2.29274146305004	0.660218769825239	3.47269960782384	0.000515251702314005	0.0150916968952895
ENSG00000184497	27.8518570144056	-1.90569720759908	0.549058865495468	-3.47084315973915	0.000518826942193731	0.0151714213902341
ENSG00000186442	19.5006823123295	2.42427771887038	0.698963066204441	3.46839173067451	0.000523583457056671	0.0152853699228416
ENSG00000116285	3350.08231460742	-0.827173573729758	0.238712667988069	-3.4651431811365	0.000529949251734086	0.0154458487648858
ENSG00000257582	4.79786879854073	6.27242497769648	1.81244371890576	3.46075572569137	0.000538661350462719	0.0156740755317131
ENSG00000173482	996.596185215827	-1.16150232345127	0.335849706116653	-3.45839910619971	0.000543395758448453	0.015786001943554
ENSG00000164318	9.2858441123494	6.1796400724821	1.78914197600206	3.45396852534356	0.000552401841905217	0.0160214557051107
ENSG00000105767	763.983110580279	1.01690379348028	0.294604238626619	3.45176226323446	0.00055693820747535	0.016126717248704
ENSG00000101811	614.22085352176	0.634225135567048	0.183824837896328	3.45016017870628	0.000560254024413428	0.0161963517073924
ENSG00000112312	281.934996941992	-1.30918826101577	0.37953257504814	-3.44947534700997	0.000561677014953441	0.0162111293000929
ENSG00000095585	454.876303573542	1.52771668724489	0.443684304668484	3.44325158940743	0.00057476434702656	0.0165619697338496
ENSG00000197329	1747.64360813304	0.977907092987009	0.28424931092049	3.44031473575163	0.000581038076424939	0.0166886526021955
ENSG00000232680	4.59580628123048	6.21047176241905	1.80500472386351	3.4406955728769	0.000580220946650916	0.0166886526021955
ENSG00000224269	5.01305954011046	6.32612358759432	1.83910418184407	3.43978533138406	0.000582175754258639	0.0166943592499425
ENSG00000134463	249.025597443419	-4.60151517388583	1.33999094772639	-3.43398974574671	0.000594766695580568	0.0170279502105103
ENSG00000278518	8.04244161386723	4.48747733282782	1.31018088501334	3.42508227998008	0.000614613254684567	0.0175678602171012
ENSG00000242207	4.41854315809551	-6.16709089473696	1.80150237565482	-3.42330433646823	0.000618647716036601	0.0176547957358182
ENSG00000139531	417.956615061529	0.827977355583984	0.242084054688912	3.42020607944611	0.00062573713623755	0.0178284944634093
ENSG00000146233	86.9644567159933	1.97479747467822	0.577791628232828	3.41783677399087	0.000631209493808861	0.0179556377446844
ENSG00000150540	160.265949051682	-1.91676597033659	0.561091791253891	-3.41613618344536	0.000635164738568189	0.0180392873594311
ENSG00000136810	6616.12310067828	0.863925530339424	0.253246816124205	3.41139740100706	0.000646308192921881	0.0183264965900448
ENSG00000163032	862.657936050283	1.18044698114321	0.346234449619452	3.40938627695957	0.000651092174967143	0.0184327512400332
ENSG00000225886	73.7914081419133	-4.89000942018225	1.43486510702998	-3.40799242815519	0.000654427106267614	0.0184977098924196
ENSG00000143149	1503.09327182895	1.05258303747662	0.309008699576168	3.40632169553907	0.000658445441761597	0.0185817484271102
ENSG00000160145	321.035039282255	1.533856034975	0.450580378066701	3.40417849875375	0.000663633712141341	0.0186984845771171
ENSG00000004399	66.042040827223	-1.62563244086827	0.477866691925353	-3.40185342133494	0.000669305252983732	0.0188284463493635
ENSG00000175505	211.117468690724	-1.15146624341526	0.339064265185752	-3.39601179376554	0.000683754133618648	0.0192045256581453
ENSG00000163064	4.35118133981554	-5.93482748457956	1.74927820158287	-3.39272934357115	0.000691999760833092	0.019405463324687
ENSG00000139209	27.1671051893096	2.29829961974156	0.677724605991219	3.39119990542492	0.000695873241060936	0.0194527206805383
ENSG00000088002	1161.67152943278	1.79957937925314	0.530604859770601	3.39156218816232	0.000694953900868147	0.0194527206805383
ENSG00000011465	285.582765105393	-2.13505712812369	0.629727921822238	-3.39044379983262	0.000697795600907464	0.0194758367166936
ENSG00000184205	584.785661973792	-1.27754965911271	0.377060347939316	-3.38818352577958	0.000703571700677688	0.0195763104262485
ENSG00000159842	47.1670192062154	2.38270229991069	0.703240952379696	3.38817341602174	0.000703597635546024	0.0195763104262485
ENSG00000182463	123.875821860049	1.23517970103672	0.364867295156939	3.38528478006075	0.000711044439788363	0.0197525923359333
ENSG00000170962	74.9436540773693	2.16202488302825	0.639010870274082	3.38339296497558	0.000715961089835955	0.0198581469831411
ENSG00000251152	35.9221985326778	1.77254790281893	0.52408398458985	3.38218292284992	0.00071912241912526	0.019878512386118
ENSG00000112715	4897.69138808381	-0.995585801667531	0.294392712255357	-3.38182896594247	0.000720049607776591	0.019878512386118
ENSG00000250451	7.60342550107445	-5.27801923723385	1.56053982849957	-3.38217528373408	0.000719142418040872	0.019878512386118
ENSG00000173598	1809.3805473827	-0.892858130402915	0.264058463183465	-3.38128958124916	0.000721464659729811	0.0198866979617617
ENSG00000078399	430.027434813117	-5.40727151679476	1.59982143223628	-3.37992191368277	0.000725064263990597	0.0199549807267629
ENSG00000204839	140.748968626857	1.58016186563839	0.467646239638526	3.37896839897568	0.000727583710174409	0.0199933706077138
ENSG00000137198	8.28869361218385	-4.69585038936639	1.39053696134359	-3.3770050850206	0.000732796953715407	0.0201055509878182
ENSG00000183778	1087.11894452054	3.13202642000832	0.928265300057138	3.37406388003035	0.000740671775150432	0.0202902981362088
ENSG00000230943	200.23139517124	0.932951455307504	0.27666027299216	3.37219162410767	0.000745725442086588	0.0203973117459345
ENSG00000154227	2658.23125615698	0.793303040954838	0.235434386538011	3.36952920352932	0.000752967118461799	0.0205637517651802
ENSG00000140044	555.024761463725	0.839831695082063	0.249323377073218	3.36844344457693	0.000755939041546842	0.0206132518706462
ENSG00000065665	117.09627757648	-0.989720639765195	0.293969189329479	-3.3667495631861	0.000760597267284593	0.0207085127336183
ENSG00000162711	5.07275079264265	-6.05099516792941	1.79887529947141	-3.36376577615328	0.000768867655701529	0.0209016789766322
ENSG00000164707	61.7806408901885	2.49379097583658	0.74157162195213	3.3628457481583	0.000771434559140985	0.0209394427892635
ENSG00000161381	20.7499423378558	4.33374563519949	1.29129213798402	3.35613104712724	0.000790411059863826	0.0214218265751814
ENSG00000143924	1256.84954815322	-0.947925325894144	0.282727237029228	-3.35279096508183	0.000800011027646524	0.0216490046583372
ENSG00000198467	586.590698235046	-1.6113160876639	0.480880383159737	-3.35076277613232	0.000805893074684765	0.0217419923745378
ENSG00000228318	14.484721618441	-4.0787788822477	1.21718332911749	-3.35099798417795	0.000805208885331263	0.0217419923745378
ENSG00000116883	156.065769790343	-2.38117152161332	0.711069311806897	-3.348719290898	0.000811860049137989	0.0218697875964005
ENSG00000254369	9.62411645501525	-5.03084979354661	1.502576789424	-3.34814821375961	0.00081353490780412	0.0218817505686073
ENSG00000138669	89.5201942997025	-1.32725215157013	0.396510889260122	-3.34732837740407	0.000815944934535461	0.021913421436716
ENSG00000117598	4.61605698444306	-5.91564045704566	1.76982989601904	-3.34249097630908	0.000830300548743592	0.0222191068968995
ENSG00000166546	115.857034643676	1.51035524711827	0.451813113170533	3.34287607661401	0.000829149186312527	0.0222191068968995
ENSG00000188039	31.9740271711389	-1.61263009538465	0.482500976297423	-3.34223177693756	0.000831076330864401	0.0222191068968995
ENSG00000233517	5.99476913623861	5.22747183796945	1.56559966376768	3.33895820173423	0.000840932166630644	0.0224488483341235
ENSG00000108691	42.3759739574825	-5.3024401781099	1.58885282785827	-3.33727585408741	0.000846039322680401	0.0225513240148948
ENSG00000019186	336.101337154177	4.41239968741517	1.32399716812431	3.33263529080364	0.000860276325813518	0.0228964862225128
ENSG00000107562	16.1075885707775	-5.03023599032765	1.51112296754635	-3.32880652227488	0.000872189709308169	0.0231788652343646
ENSG00000197959	18.7448140572512	2.89598682978817	0.87071136462966	3.32600095442641	0.000881016269420874	0.0233524653668229
ENSG00000160695	8.52741386021253	-6.93251109066838	2.08440423889811	-3.3258956978197	0.000881349021943762	0.0233524653668229
ENSG00000198892	21.1441364051419	-2.32280757707096	0.699067462961217	-3.32272305627222	0.000891433690050046	0.0234937893180774
ENSG00000213694	92.889377787714	-1.62586795174949	0.489212019787084	-3.32344236443149	0.000889137940539976	0.0234937893180774
ENSG00000174099	85.3578106689706	-1.42874831992935	0.429965702232372	-3.32293555628117	0.000890754902171235	0.0234937893180774
ENSG00000125285	369.289289641245	2.03414651279676	0.61222344273047	3.3225557383504	0.000891968490337042	0.0234937893180774
ENSG00000078401	288.121066466466	-0.896794265210902	0.270281045672353	-3.31800649572015	0.000906623760173157	0.0237741354456026
ENSG00000253187	9.52225795513713	-3.85710293245435	1.16239956399382	-3.31822468962564	0.000905915789588892	0.0237741354456026
ENSG00000249790	20.0821021132201	5.17420142865069	1.55936113343152	3.31815467098656	0.000906142922198521	0.0237741354456026
ENSG00000238837	11.2586305996269	2.77764582385137	0.837270201411322	3.3175023059095	0.000908261659343361	0.0237820088975929
ENSG00000122042	1835.99284137011	0.816845264960386	0.246490650903761	3.31389958185193	0.00092004542978601	0.0240551289649492
ENSG00000182040	63.511800391499	1.74535664802934	0.526966639963197	3.31208185806835	0.000926044452616941	0.024176423381904
ENSG00000107537	324.451457677125	-0.792914598715918	0.240127803413848	-3.3020524380901	0.00095980124940283	0.0250209771453562
ENSG00000135002	721.903365686777	0.924126055580748	0.27991992502737	3.30139433800715	0.000962055634342999	0.0250275748201952
ENSG00000128383	290.713534266981	1.71109186957753	0.518330952419965	3.3011570341089	0.000962869743912116	0.0250275748201952
ENSG00000128510	446.390872051077	-2.13564484753209	0.647498365287771	-3.29830152788561	0.000972716181862793	0.0251981360470287
ENSG00000224307	15.5699488076453	4.5293541795563	1.37352467001564	3.29761399881133	0.000975100826838166	0.0251981360470287
ENSG00000010278	9306.16657240759	1.03398542776414	0.313469624347737	3.298518731809	0.000971963949021963	0.0251981360470287
ENSG00000160179	594.644249912408	1.17724399589674	0.356978151655174	3.2978040545011	0.000974441091559112	0.0251981360470287
ENSG00000183569	261.007956968143	-3.36351041918674	1.02076643990071	-3.29508327048242	0.000983925190879454	0.025389268459573
ENSG00000037042	518.937372056145	-1.34059503827992	0.407042127734251	-3.29350439902173	0.000989467932974369	0.0254952904063062
ENSG00000165474	47149.3752296292	0.958182981917415	0.291014363411087	3.29256250683367	0.000992788266270108	0.0255438242923535
ENSG00000182352	167.924750474441	-5.80771922454104	1.76477976912549	-3.29090310652132	0.000998663047953131	0.0256578472970502
ENSG00000125648	1721.87382523703	1.06143440739883	0.322705094009976	3.28917772635474	0.00100480553420165	0.0257784092244893
ENSG00000273906	36.2069793304308	7.07529027721104	2.15265796034717	3.2867693834974	0.00101343791333038	0.0259624101744969
ENSG00000167191	44.8941838995997	2.70422578304449	0.824345324972492	3.28045262237003	0.00103640669964024	0.0265126254861926
ENSG00000204767	11.7772314314007	-3.82520561648874	1.1662169121132	-3.28001212875349	0.00103802624013095	0.0265159030507013
ENSG00000104332	2223.97626378602	-1.23384462871841	0.376275061576206	-3.27910285510251	0.00104137672947174	0.0265252677267595
ENSG00000012817	413.997852481892	5.15835861639361	1.57304860348084	3.2792112112615	0.00104097693440733	0.0265252677267595
ENSG00000224566	8.16407755389291	-5.34687264984944	1.63155278595293	-3.27716804254454	0.00104853945012742	0.0266695034103225
ENSG00000237515	7.42521535144744	5.9000413870303	1.80210544372847	3.27397123601346	0.00106047405545596	0.0269345260456449
ENSG00000234795	6.26371422897482	6.11131201581524	1.86942950766187	3.26907860968706	0.00107898320507807	0.0273655383781497
ENSG00000131668	5.10449048073047	6.26917053095242	1.91878173855977	3.26726610169744	0.00108591557333085	0.0275021267496428
ENSG00000157765	1736.04251488723	6.30837400230901	1.93182217100227	3.26550450502186	0.00109269267346347	0.0276343997745478
ENSG00000145246	2011.16329888426	0.701878406644345	0.21507088083817	3.26347483168805	0.00110054958855444	0.0277541434537721
ENSG00000221968	245.46783824405	-1.59372379312834	0.488299818567528	-3.26382221030447	0.00109920118254604	0.0277541434537721
ENSG00000266094	2038.25138966361	0.869297958494515	0.26685197141844	3.25760365896419	0.00112357213625595	0.0282946019978676
ENSG00000143387	153.166354086085	-1.77090954163709	0.544334792916275	-3.25334622126475	0.0011405443943227	0.0286813844224374
ENSG00000147100	354.200381574261	0.851073181162839	0.261806377014872	3.25077330379349	0.0011509158841191	0.0289013185081265
ENSG00000286009	7.68609168266534	5.85512448388846	1.80145973567183	3.25021113042244	0.00115319359112629	0.0289176711659159
ENSG00000068079	577.980412150192	-1.14240451569618	0.351546386029467	-3.24965512687827	0.0011554503976442	0.0289334543939664
ENSG00000176428	13.0294517434535	-2.34679510544311	0.722361187500566	-3.24878349785546	0.00115899653797336	0.0289407295626803
ENSG00000086730	10.9508751834273	-2.66174593484735	0.81928449860245	-3.24886646749427	0.0011586585511913	0.0289407295626803
ENSG00000118855	2380.76087165	-0.725372266893788	0.223322309505398	-3.24809585079209	0.00116180125988473	0.0289700765771257
ENSG00000100292	265.07926218644	1.22414625395489	0.376957837765528	3.24743547238915	0.00116450066368267	0.0289967189070227
ENSG00000141068	914.295146303407	0.895332797598054	0.275857819123378	3.24563139244428	0.00117190470734763	0.0291402710376694
ENSG00000235859	124.362285625029	0.901039065241523	0.277688524748874	3.24478321909907	0.00117540066986363	0.0291863805998679
ENSG00000183762	1557.73477526918	0.876851352698923	0.270415105810572	3.24261231661061	0.00118439254283193	0.0293686401938758
ENSG00000185742	14.5424932843511	-5.34759492549746	1.64937541784241	-3.24219390421908	0.00118613289463821	0.0293708311055331
ENSG00000153132	25.8682902312142	3.84866481807591	1.18850552442305	3.23823889665485	0.00120270053588197	0.0297396562273234
ENSG00000184371	172.254173857566	-1.2009065331231	0.37093024132363	-3.23755358645813	0.00120559295834955	0.0297697738979119
ENSG00000176171	1670.06239376281	-0.645751020078766	0.199483061320305	-3.23712206843417	0.001207417520237	0.0297734758561632
ENSG00000274414	50.3664057361699	-2.01285178732734	0.623110326372835	-3.23032968983884	0.00123647546012568	0.0304477800631225
ENSG00000164626	88.459845651429	-2.88156558050128	0.892326028181025	-3.22927437897922	0.0012410476357145	0.0305180994680057
ENSG00000103942	957.07394507527	0.898687789832257	0.278359529444538	3.22851454601024	0.00124434930366594	0.0305570252346365
ENSG00000133328	136.67704528674	-1.98283676493764	0.615069206311379	-3.2237620491991	0.00126518481375392	0.0310258217982496
ENSG00000184058	139.363233458096	2.34587748669556	0.728798089306399	3.21883045677047	0.00128714564782514	0.0315208849485993
ENSG00000143631	341.573780619053	1.00110254955795	0.311061335398965	3.21834453733679	0.00128932842682855	0.0315309079787961
ENSG00000281097	31.8775054283774	2.13921379895776	0.664803917174544	3.21781166400094	0.00129172605306358	0.0315461504085403
ENSG00000204642	34.1902074821909	-6.19851984830889	1.92830396635264	-3.21449312788237	0.00130675042764496	0.0318692947230449
ENSG00000144619	4.33447789422193	6.033739454433	1.87811804481905	3.21265187301597	0.00131515594625758	0.0319865356614413
ENSG00000149809	819.053698718572	1.63563328059322	0.509101248776741	3.21278583488705	0.00131454271756873	0.0319865356614413
ENSG00000262655	8.27331594166386	-4.43327424813161	1.38021970216096	-3.21200620538207	0.00131811528176964	0.0320147152931453
ENSG00000178752	26.7777100429017	3.58412656779904	1.11664397251139	3.2097308148614	0.00132859329763485	0.0321812809790872
ENSG00000185885	1192.04013026495	-1.97842970824002	0.616350563213387	-3.20990979212437	0.00132776634326032	0.0321812809790872
ENSG00000204634	2047.40938278146	-1.08743909184345	0.338963471537405	-3.20813061924124	0.00133600805779055	0.0323168534142288
ENSG00000131386	20.9028274424688	-2.5581846333533	0.797698124636915	-3.20695831461017	0.00134146432713544	0.0323607792023622
ENSG00000133710	23912.715500964	1.69757668448376	0.529297464012087	3.20722618169393	0.00134021578168716	0.0323607792023622
ENSG00000183486	1546.55156066317	-3.2073505667278	1.00048380420183	-3.20579958741718	0.00134687759857309	0.0324473398713158
ENSG00000146373	990.701485038096	-0.740375738138645	0.231031310582746	-3.20465540480701	0.00135224268929431	0.0324885442877886
ENSG00000275832	626.948891248529	0.978660274519698	0.305366584608243	3.20487022434111	0.00135123389624486	0.0324885442877886
ENSG00000149451	69.5806149963967	-2.83710551050703	0.885566426454421	-3.20371846284425	0.00135665069944115	0.0325504625983323
ENSG00000135046	98948.0107784691	1.03426222110709	0.323220782390334	3.1998629959941	0.00137492927831723	0.0329445655514851
ENSG00000134240	6.20145497270578	-5.07263827098922	1.58559540496243	-3.19920091538699	0.00137809092742131	0.0329758796751326
ENSG00000166634	113.153312459483	-2.71760361032772	0.849873587588176	-3.1976562750231	0.00138549317154118	0.0331084450226219
ENSG00000132274	4676.87815739387	-1.09751896181079	0.343288523735729	-3.19707443134825	0.00138829098439501	0.0331307723645085
ENSG00000205336	3241.39932509509	0.499977489437777	0.156426752952273	3.19624028499987	0.00139231109190668	0.033182170111272
ENSG00000204323	342.382638155811	1.40480249166544	0.439890160835922	3.19353015079014	0.00140544660025067	0.0334503816678136
ENSG00000171428	192.920745358907	0.791669211892116	0.24810849536579	3.19081864055056	0.00141870304485077	0.0337207505807512
ENSG00000152642	892.175207145515	0.959468029551575	0.301079470501436	3.18676005359521	0.00143876080946643	0.0341518403624883
ENSG00000283283	17.0086027174568	-3.26379252376975	1.02433395883173	-3.18625824676568	0.00144125884267384	0.0341655212851977
ENSG00000079393	14.526569654699	-3.60332454440983	1.13127484452826	-3.18518931260458	0.00144659341331876	0.0342463173041202
ENSG00000185338	74.721902909638	-1.52972075330984	0.480447259254951	-3.1839514615653	0.00145279370959973	0.0343473661741671
ENSG00000128709	72.0081645270185	-5.12388719691839	1.61020841083324	-3.18212671257066	0.00146197840650044	0.0344949723664144
ENSG00000130545	550.811165348878	0.863595843102331	0.271405381655622	3.18194074794774	0.00146291743991656	0.0344949723664144
ENSG00000214290	59.2941921799887	1.19338283900554	0.375334490174023	3.1795181904339	0.00147520110065077	0.0347385435343973
ENSG00000084676	790.141986543215	1.02104717866439	0.321174447791124	3.17910464449036	0.00147730747212119	0.0347421290302151
ENSG00000124357	2291.90474841997	1.14723447580632	0.361155086847441	3.17657017050665	0.00149027731885576	0.0349813109592807
ENSG00000183421	4416.60734269384	0.762448820934646	0.240039358109393	3.17634919098216	0.00149141311137492	0.0349813109592807
ENSG00000135914	6.67819769194124	4.21475144766626	1.32849639959061	3.17257272881213	0.00151094709629204	0.0353158290132202
ENSG00000006747	32.0971142794001	2.88694268393067	0.910006824120523	3.1724406975967	0.00151163428084035	0.0353158290132202
ENSG00000140682	177.817886224268	-1.15842181768761	0.365131448408152	-3.172615842152	0.00151072276607808	0.0353158290132202
ENSG00000277496	77.8924803041339	1.80189009756724	0.568189460300297	3.17128391754208	0.00151766731168954	0.0354102455833705
ENSG00000183018	1013.89247146828	1.86247289477444	0.587528121812642	3.17001489056956	0.00152431125829711	0.0355186498837017
ENSG00000163376	74.7509581624272	-1.00914331508271	0.318510090727258	-3.16832447216513	0.00153320299907445	0.0356790786918123
ENSG00000036672	38.1809605278449	2.26661366630905	0.715610852975346	3.16738302232979	0.00153817579063238	0.0357480096492196
ENSG00000188373	1251.98990305781	0.688827990647421	0.21755570888624	3.16621427299621	0.00154436985723468	0.0358451066472262
ENSG00000187260	18.6180285520917	-2.41942759013633	0.764415510647852	-3.16506867853301	0.00155046349432743	0.0358928261271449
ENSG00000245694	209.961037291448	-1.51976504089693	0.480117141380586	-3.16540466879982	0.00154867400679997	0.0358928261271449
ENSG00000160213	21097.5565144472	1.78927521273124	0.565842336972429	3.16214446289908	0.00156611849118751	0.0362080892780531
ENSG00000128683	28.0889399257291	-2.38707584315075	0.755560381462082	-3.15934490706293	0.00158124235914109	0.0364072549133934
ENSG00000203760	209.94745896244	1.65020915882209	0.522235361792793	3.15989547922808	0.00157825745713922	0.0364072549133934
ENSG00000160932	72.9701281729538	-1.29260564778717	0.409177358815367	-3.15903512239647	0.00158292412666928	0.0364072549133934
ENSG00000107819	861.251440904878	-1.09084228848314	0.345247397797945	-3.15959597506237	0.00157988056132074	0.0364072549133934
ENSG00000169554	46.3926052503761	-2.48721412915545	0.788016322119024	-3.15629773056881	0.00159785668088168	0.0367032221310018
ENSG00000180155	182.10993201502	1.41744417761226	0.449160295491543	3.15576463868219	0.00160077975586525	0.0367229203606816
ENSG00000115129	4340.76748741537	-1.08225327077512	0.343181799668946	-3.15358585979537	0.00161277778393919	0.0368081851356289
ENSG00000118898	45457.9765455746	0.990351282341821	0.314000928682989	3.15397564744678	0.00161062525308723	0.0368081851356289
ENSG00000174951	131.974601329451	1.04289025746856	0.330698142500794	3.1536018000647	0.00161268970482165	0.0368081851356289
ENSG00000169035	5804.91868994225	-1.69497593166063	0.537449365172899	-3.15374068981428	0.00161192244674292	0.0368081851356289
ENSG00000117862	174.876693848103	0.973838308508233	0.308944720744965	3.15214419641156	0.00162076213359372	0.0369429871450805
ENSG00000198208	17.9387504500616	-2.3078494839089	0.733260000081475	-3.1473822159295	0.00164739462301382	0.0375019577497601
ENSG00000221869	2486.3266689588	0.583522024082568	0.185434539979319	3.14678173843798	0.0016507813753643	0.0375310000928413
ENSG00000111275	419.877370417329	1.71536994642089	0.54546571164686	3.14478052386075	0.00166211473133199	0.0377404058855064
ENSG00000224260	33.9166568132434	-1.81924966725779	0.578845105816024	-3.1428954809821	0.00167285561234624	0.0379358417498774
ENSG00000134369	3595.84234083339	-0.793736138863198	0.252786803249795	-3.13994294266562	0.00168980742996238	0.0382599397970804
ENSG00000065361	3647.25196654097	0.75119173286418	0.239259089529606	3.13965807669442	0.00169145130100147	0.0382599397970804
ENSG00000178372	2007.43427844391	1.9574708670684	0.624097989159343	3.13648000966178	0.00170989093095652	0.0386278918189022
ENSG00000172062	18.2983725355902	5.0982978089448	1.6272216122423	3.13313058933587	0.00172952474357281	0.0389723959644879
ENSG00000205325	29.3534076188489	-2.69831571775195	0.861211087848605	-3.1331641636113	0.00172932691163985	0.0389723959644879
ENSG00000144648	47.1231306057173	1.24918698623246	0.39890609727996	3.13153144248822	0.00173897164064486	0.0391356668342088
ENSG00000082269	1712.53631220528	0.747247017653765	0.238755506764997	3.12975825260972	0.00174950214913269	0.039273230693725
ENSG00000110375	169.957699311535	1.99228956648935	0.63654302485238	3.12985845214686	0.00174890553095643	0.039273230693725
ENSG00000095015	977.601895187016	1.0371216730579	0.33147571361144	3.12880138867016	0.00175520903842211	0.0393516538387221
ENSG00000163697	563.680981026672	-0.934760591608341	0.298823669576164	-3.12813437079518	0.00175919735813498	0.0393657819090929
ENSG00000198833	1805.99070020264	0.610903018422547	0.195304247018931	3.12795562691134	0.00176026754135378	0.0393657819090929
ENSG00000182612	169.148876765075	-1.16847233521784	0.373677098495047	-3.1269573113358	0.00176625571498791	0.039450075825088
ENSG00000071073	188.051847210541	1.1472003114162	0.36696444984051	3.12618923144952	0.00177087561193355	0.0394541322112363
ENSG00000198879	34.5568815660397	-2.80999252419257	0.898837710090402	-3.12625126054174	0.00177050210337493	0.0394541322112363
ENSG00000124201	3805.04320635807	-0.676995347826592	0.216590234732004	-3.12569654243307	0.00177384491553173	0.0394708244721384
ENSG00000103449	13.6485552189258	-3.7599298992724	1.20324789328214	-3.12481735498102	0.00177915491408592	0.0394916716045197
ENSG00000237659	7.96072780186547	5.50734894709742	1.76246114353775	3.12480588141798	0.00177922430706003	0.0394916716045197
ENSG00000230825	5.406036939748	4.66234188179055	1.49271646776883	3.12339414916442	0.00178778158121818	0.0396321305891248
ENSG00000258689	120.940568549975	1.0379511924682	0.332390272264007	3.12268823452146	0.00179207468521632	0.0396778279308355
ENSG00000179455	18.1969979291396	8.08620132349355	2.59105309301364	3.12081653027361	0.0018035035895307	0.0398812068635153
ENSG00000107242	58.1442123450514	1.3249579646634	0.424817948586579	3.11888414571864	0.00181537326633622	0.0400938152822256
ENSG00000177058	470.956472315723	0.588161661614812	0.188616979432522	3.11828586898365	0.00181906271106937	0.040125454019978
ENSG00000152910	6.82735171224236	-5.76183893357237	1.84828929970454	-3.11739019129387	0.00182459904521295	0.0401977031286754
ENSG00000239893	19.5550215663801	4.68986095102802	1.50584609655758	3.11443577251965	0.00184297075881444	0.0405521994071311
ENSG00000131471	30.064923985442	-1.57165454680988	0.504699378098485	-3.11404098164591	0.00184543855263227	0.0405563065849803
ENSG00000285756	640.493117703978	-0.914765301579489	0.293977746799507	-3.11168213083612	0.00186024683971796	0.0407750611997031
ENSG00000160588	1353.05557015553	1.06094904156157	0.340991974461177	3.11136073873304	0.00186227288903532	0.0407750611997031
ENSG00000277449	7.06357138020519	-4.97331485209797	1.59828117930105	-3.11166452843602	0.0018603577524543	0.0407750611997031
ENSG00000145911	596.167272065747	1.2451093890489	0.400663249463091	3.10762065329776	0.00188599983207332	0.0412437773855247
ENSG00000130513	5502.13764566392	-1.71762465517538	0.553613717534345	-3.10256881427224	0.00191848939195072	0.0419027308347565
ENSG00000197142	55.2712301081258	-1.56674595392659	0.505238346406552	-3.10100364524958	0.00192865916321522	0.0420731671936238
ENSG00000142632	429.355656176619	1.12519783531882	0.362925767198931	3.10035257072851	0.00193290411534213	0.0421110462474307
ENSG00000120729	5.80407380974597	-4.76595917365301	1.53740059092881	-3.10001127993173	0.00193513272873339	0.0421110462474307
ENSG00000111348	1469.17993888085	-0.952646577329102	0.307744766815018	-3.09557360532382	0.00196432612339392	0.0426940759753308
ENSG00000133477	2100.93294685266	-0.517360474501576	0.167164179618094	-3.09492425759841	0.00196863162730665	0.0427354111134126
ENSG00000164199	99.9691253431208	2.57126599550242	0.831063235311364	3.09394747144491	0.00197512453252421	0.0428240720289608
ENSG00000176974	11.737584818839	3.40900514106648	1.10309072506347	3.09041229665885	0.00199878824864072	0.0432843559958384
ENSG00000141968	159.0512146191	-1.33276364014114	0.431666410742523	-3.08748516672541	0.00201857845605392	0.0436597401097113
ENSG00000165152	768.109959952771	0.606449506490731	0.196503113724954	3.0862081266538	0.00202726867689175	0.0437944226080905
ENSG00000075213	178.078773621509	2.04869913927075	0.664524208060426	3.08295636851271	0.00204955202489535	0.0442056276171097
ENSG00000131002	385.419366084025	4.34574418263359	1.40971732433368	3.08270609122837	0.00205127638135528	0.0442056276171097
ENSG00000069966	498.968495904966	-0.599297556786512	0.19450402408889	-3.08115762434112	0.00206197460939301	0.0443823808479399
ENSG00000129595	880.286672372167	-0.912410429154988	0.296400393531501	-3.07830370359485	0.00208182631789028	0.044755489849784
ENSG00000147231	15.717687766204	2.12857440593437	0.691611584322835	3.07770207177557	0.00208603354399976	0.0447917758197726
ENSG00000092421	165.579427812755	2.00468094988499	0.651652717545816	3.0763026009234	0.00209585026475078	0.0448941227192821
ENSG00000137509	1067.61266023272	0.952865318301572	0.309715282304434	3.07658476266262	0.00209386761092831	0.0448941227192821
ENSG00000138311	124.114990601115	-2.32559240399062	0.756365034964933	-3.07469581020286	0.00210717349061968	0.045082355583306
ENSG00000135299	98.667904536457	1.19531901758888	0.38880760387958	3.07432006386141	0.00210982949654242	0.045084926224793
ENSG00000133019	8.29479398041685	5.23479972623563	1.70332342092922	3.07328582576519	0.0021171559902103	0.0451329932253585
ENSG00000046653	93.7314301701497	1.0872774567342	0.353777451725417	3.07333735214443	0.00211679042825956	0.0451329932253585
ENSG00000078804	1294.7907063672	0.660539756816961	0.214960248366138	3.07284608125254	0.00212027818259751	0.0451454201298217
ENSG00000138613	104.581295376036	-0.826041489037973	0.268966579854058	-3.07116776175756	0.00213223312336003	0.0453456611246626
ENSG00000169252	580.589959211349	0.778606991077978	0.253600917089399	3.07020573905695	0.00213911360365984	0.0454376353159717
ENSG00000171729	1115.672932452	-0.625352633428349	0.203727040595203	-3.06956126983113	0.00214373429114362	0.0454814462556592
ENSG00000109089	1172.58851796102	-0.988835962599043	0.322323464058526	-3.06783735241656	0.00215613937659102	0.0456901096262358
ENSG00000084628	16.4356930389621	-2.34735592000356	0.765621593767254	-3.06594790313235	0.00216981117750551	0.0459250868153221
ENSG00000114268	521.086672014846	-1.0381244438763	0.338668871324839	-3.06530812771562	0.0021744584869103	0.045968724659665
ENSG00000143502	140.29123538356	1.19893818460329	0.391332737009951	3.06373086433809	0.00218595468329118	0.046156874482463
ENSG00000064886	42.1442610611666	1.61016120556625	0.525677307923522	3.06302208844919	0.00219113885710153	0.0462114563943157
ENSG00000164654	1185.80726047076	0.598824852708968	0.195626850244773	3.06105655721442	0.00220557428455006	0.0463727408728154
ENSG00000177156	5530.64660547848	0.57962266166757	0.189362495511349	3.06091583817785	0.00220661110177186	0.0463727408728154
ENSG00000023445	972.92712648534	-1.00038376339971	0.32678385901141	-3.06130102761525	0.00220377408933791	0.0463727408728154
ENSG00000164414	112.255231072933	-0.806346230201427	0.263485834119993	-3.06030201925091	0.00221113894287776	0.0464130333712204
ENSG00000166595	713.286971493023	0.733536228647434	0.23990468640592	3.05761525394417	0.00223105826958316	0.0467759256779704
ENSG00000137203	2250.52425089562	-0.676062055297154	0.221155010758177	-3.05696015197411	0.00223593997998324	0.0468230587798846
ENSG00000239605	5.48268220390846	-5.39571313659993	1.76660701065994	-3.05428038270056	0.002256011251414	0.0471877929869289
ENSG00000105996	6.53459407900632	-4.14214886310852	1.35731362207579	-3.05172569974932	0.00227529920106708	0.0475353049304015
ENSG00000140848	665.40830595696	1.06457718240798	0.349007762385806	3.05029657544167	0.00228615492005695	0.0477060426334418
ENSG00000127241	65.8668332071993	-2.70088958924416	0.885750614175045	-3.04926640300404	0.00229400957962156	0.047813829209955
ENSG00000121900	1292.83162038996	0.572660477165558	0.187873287302275	3.04812081264213	0.00230277327906561	0.0479402882066832
ENSG00000121578	1131.6721872784	-0.862240470399691	0.28291217391934	-3.0477319461181	0.00230575504956492	0.047946221083292
ENSG00000244242	197.253260789042	-3.32060525531083	1.08995533197204	-3.04655168694199	0.00231482676915679	0.0480721794822852
ENSG00000254560	8.68160524677448	4.72068177215203	1.54967442503042	3.04624100127312	0.00231722019327962	0.0480721794822852
ENSG00000164128	4.36436745517839	-4.5975668196727	1.51232906084595	-3.04005717981837	0.00236533237163795	0.0490131051694069
ENSG00000171943	243.168005936869	-0.801475551557119	0.263814416153404	-3.03802788051989	0.00238131921588876	0.0492869317104614
ENSG00000138670	233.383163873618	1.24885036943067	0.41138227313631	3.03574181723886	0.00239944729686438	0.0496043877801765
ENSG00000236841	11.24136993792	-2.48454540205596	0.818783338007492	-3.03443571299594	0.00240986109270353	0.0497555573421912
ENSG00000131480	81.2689074226553	-1.14022584892334	0.375800740540408	-3.03412347533875	0.00241235673710382	0.0497555573421912
ENSG00000139116	1163.85947518954	0.62657926215175	0.206622982727988	3.0324761257397	0.00242556283528696	0.0499121315376931
ENSG00000213853	2306.6399604466	1.06962405384553	0.352712965699926	3.03256233215856	0.0024248701178816	0.0499121315376931
ENSG00000180543	270.80120129763	0.826564067315818	0.27274002474876	3.03059321079561	0.00244073837636202	0.0501663440385438
ENSG00000149403	13.1330224207041	3.40271007890408	1.12296296757989	3.03011780186956	0.00244458369629746	0.0501873597418851
ENSG00000250159	6.33970185541141	-4.14946977406759	1.36971327234092	-3.02944408721097	0.00245004249737162	0.0502350601971035
ENSG00000186472	128.249034578492	-1.780770553162	0.588016042801909	-3.02843872197192	0.00245820925650937	0.0502350601971035
ENSG00000254087	1516.90776166175	0.904347281467747	0.298572547945298	3.02890298418672	0.00245443488204821	0.0502350601971035
ENSG00000245648	161.326225326838	-1.26197083646534	0.416691569569963	-3.02854900032589	0.00245731223121806	0.0502350601971035
ENSG00000186376	357.854977525275	-0.621469425872124	0.205285409339787	-3.0273433843682	0.0024671352251182	0.0503595834298237
ENSG00000253508	4.11929531663417	-5.031633610501	1.66594363653113	-3.0202904228969	0.00252532409324517	0.0514882305662911
ENSG00000134516	4.65093975497655	-5.25443928306393	1.74055660521868	-3.01882700471196	0.00253755385121398	0.0516783160604048
ENSG00000105855	6352.67359999852	1.11772653761629	0.370388361883652	3.01771505976042	0.00254688254517868	0.0518089528269242
ENSG00000100647	3578.79887235183	0.487995604655044	0.161782560050706	3.01636718137046	0.00255823265899061	0.0519171860423076
ENSG00000053254	914.52397707715	0.876264384322462	0.290527867538841	3.01611130025354	0.00256039258083983	0.0519171860423076
ENSG00000269729	9.18306609017822	-4.00124520307867	1.32665359742262	-3.01604368378615	0.00256096361770087	0.0519171860423076
ENSG00000160345	42.7046871836657	1.39820677261034	0.46365070848536	3.01564679406607	0.00256431779292987	0.0519259749891802
ENSG00000047936	82.2321493095926	-2.36057183151328	0.78344662278155	-3.01306019181282	0.00258627615075343	0.0522829521292603
ENSG00000182175	648.349035581387	1.20632990774969	0.400391206494532	3.01287812564927	0.00258782821720845	0.0522829521292603
ENSG00000107968	666.094715306403	0.767691053633407	0.255029139303429	3.01020916954914	0.00261067833272836	0.0526546224263241
ENSG00000150045	9.40542144819372	4.08250867539077	1.35629793675914	3.01003825541893	0.00261214786995994	0.0526546224263241
ENSG00000166128	792.95175295323	-0.873659076991933	0.290502442471751	-3.00740699306474	0.00263486738044587	0.0530524429863501
ENSG00000184792	2276.75783842226	-0.993940419311383	0.330898650761184	-3.00376087066227	0.00266664827274138	0.0536316059288111
ENSG00000104783	186.103361969405	-0.846835126646371	0.282019119502389	-3.00275785606513	0.00267545213856391	0.0537478684424042
ENSG00000144668	8.4890945488087	2.84320685518031	0.947123482917542	3.00193893030931	0.00268265987073016	0.0537711497651764
ENSG00000100373	5.01376117959953	-6.33896280614705	2.11152633670114	-3.00207612662339	0.00268145110847939	0.0537711497651764
ENSG00000184221	7.14659906672435	5.01710233821413	1.67230510266547	3.0001118397698	0.00269880491573373	0.0540338430144482
ENSG00000108950	269.005346409732	1.90744832582317	0.635903422022079	2.99958808172122	0.00270344943876953	0.0540659477748971
ENSG00000208005	6.32902420152171	-5.45780910676053	1.82115013679643	-2.99690234016692	0.00272738071013498	0.0544832602758312
ENSG00000196975	3591.68053934742	-0.728284298085739	0.243083990437353	-2.99601918158172	0.00273529227142089	0.0545355691618148
ENSG00000228486	35.8386534706102	-1.99814826143084	0.666955290359719	-2.99592534958849	0.00273613407347651	0.0545355691618148
ENSG00000151320	114.563315171845	1.35019538420532	0.450837448443175	2.99486076160662	0.00274570148199787	0.0546649794495411
ENSG00000188001	300.982851065465	2.88938213422266	0.96500066208656	2.99417632312825	0.00275186863259202	0.0547264792157198
ENSG00000130234	57.4509292606524	-1.61379923204209	0.539078086341868	-2.99362796027042	0.00275681879777954	0.0547636663751088
ENSG00000109738	18.4326781695534	2.0261911413631	0.677196625668674	2.99202781668087	0.00277131010197555	0.0549716619531048
ENSG00000101825	1647.7503220978	-2.45713497766851	0.821324174397379	-2.99167497349187	0.00277451488707964	0.0549716619531048
ENSG00000197191	1115.39572470233	1.58000752277051	0.528174571579624	2.99144943317726	0.0027765651855497	0.0549716619531048
ENSG00000165215	41.3047689970491	2.07560334094408	0.69402895003662	2.99065815746528	0.00278376931156616	0.0549953990381978
ENSG00000103528	137.259653092414	1.18932815482057	0.397683722039794	2.99063826077738	0.00278395067969953	0.0549953990381978
ENSG00000160710	8449.40320424483	-0.564666299065749	0.18899197939576	-2.98777916857152	0.00281012519982024	0.055450850086131
ENSG00000008283	1658.98889880263	0.566836396637361	0.189778692058434	2.98682844996544	0.00281887853724347	0.0555619085517202
ENSG00000261632	4.91322531092356	6.14884016911884	2.0605911258088	2.98401759189629	0.00284490414647551	0.0560127916059669
ENSG00000196814	67.1956331233114	-1.1766093641573	0.394359886220944	-2.98359291923035	0.00284885519297166	0.0560285359246053
ENSG00000019582	436.338038244088	1.95583195348769	0.655678105328047	2.98291484433379	0.00285517421646616	0.0560288547401235
ENSG00000101294	4059.08328793156	0.53159468299188	0.178205945609925	2.9830356174282	0.002854047788459	0.0560288547401235
ENSG00000163545	406.709249261658	1.32987453239633	0.446054332819026	2.98141825905297	0.00286916630444495	0.0562413536127086
ENSG00000254016	5.99997223570095	4.64501230434529	1.55938372164144	2.97874874534144	0.00289428001041489	0.0566711501158219
ENSG00000100304	2851.34628159876	0.460099769293964	0.154497932437341	2.97803188712939	0.00290105801295078	0.0567413755910363
ENSG00000151693	1582.62802471985	-0.756802821771191	0.254375965314732	-2.97513493790509	0.00292859693801229	0.057217060396616
ENSG00000185960	8.89052636005056	-5.82563643959465	1.95965029060248	-2.97279390487758	0.00295102528892843	0.0575919633500095
ENSG00000088340	227.305432252451	-1.68558481289978	0.567152246704073	-2.97201469745616	0.00295852520970585	0.0576750216045618
ENSG00000133121	201.170040027892	-0.898394054464325	0.302374144243814	-2.97113384714509	0.00296702439045263	0.0577773566679708
ENSG00000129675	26.8638353537392	-1.7480200324463	0.588432953411038	-2.97063585972429	0.00297183924164276	0.0578078007408825
ENSG00000183878	292.090119438206	5.82468563121162	1.96202223869604	2.96871539798789	0.00299047428952549	0.0580432777221329
ENSG00000237989	36.1910719662357	-1.43940024090106	0.484835852769521	-2.9688403460239	0.0029892586314395	0.0580432777221329
ENSG00000151092	559.998546125361	-0.696156089944744	0.234719901221854	-2.96590142685322	0.00301797202335619	0.0585131129806432
ENSG00000076356	2082.84685738721	0.753451297091693	0.254294741722029	2.96290553233418	0.00304750081282323	0.0590212602954077
ENSG00000182489	30.1845059620261	1.76612492516158	0.596804234824419	2.95930360762466	0.00308335162897634	0.059456516932289
ENSG00000260912	168.208981537822	-0.796724944863009	0.269146266486357	-2.96019318887113	0.00307446182983776	0.059456516932289
ENSG00000258561	5.9845587572204	-3.6244312739498	1.22472268345878	-2.95938935638387	0.00308249370134987	0.059456516932289
ENSG00000196684	433.619992177996	-1.0112454105477	0.341648483776562	-2.95990018562195	0.00307738729698999	0.059456516932289
ENSG00000184185	8.69024130258999	3.44499133690395	1.16523517788067	2.95647728655919	0.00311175149552358	0.0599391439208166
ENSG00000127129	30.5380154788838	2.12160058077034	0.718175159844	2.95415477922014	0.00313526715568584	0.06018416455081
ENSG00000170989	44.3877990656748	-2.53831398269626	0.859242924926511	-2.95412846479168	0.00313553451806528	0.06018416455081
ENSG00000272440	10.7701853467886	-3.45383179557814	1.16925071680976	-2.95388469378213	0.00313801229195123	0.06018416455081
ENSG00000095752	208.250433625919	-2.07042388195871	0.700882010859047	-2.95402628385491	0.00313657290368214	0.06018416455081
ENSG00000187984	32.4332028020212	-2.84796963315361	0.964616519212835	-2.95243713582437	0.00315276258389922	0.0604019029947675
ENSG00000120915	352.310404973425	0.828003189699793	0.280491879228523	2.95196849184072	0.00315755148693773	0.060428533785001
ENSG00000130309	2179.76165856631	-0.535729079370926	0.181692800531037	-2.94854324334888	0.00319275468285965	0.0610365435554428
ENSG00000120075	13.7645554726686	-3.7343261904787	1.26676442654282	-2.94792473820109	0.00319914940159825	0.061093101193357
ENSG00000130413	15.5752616683991	2.55881419202984	0.868179364899249	2.94733357585248	0.00320527233084343	0.0611443527575807
ENSG00000142677	198.100829878018	1.93474789485974	0.65680848225532	2.9456804336879	0.00322245138492253	0.0613051228632605
ENSG00000137843	136.195159911048	0.846891555545878	0.28751778743348	2.94552752059493	0.00322404465251975	0.0613051228632605
ENSG00000183741	993.204655874606	0.65041788483425	0.220804206232417	2.94567705902135	0.00322248653928811	0.0613051228632605
ENSG00000197083	27.1933149496631	3.62357262910003	1.2309895734908	2.94362576835191	0.00324391989715183	0.0616171494139555
ENSG00000042286	102.191197762697	-0.900162963008975	0.305914024342136	-2.94253578254466	0.00325536162208536	0.0616369268147557
ENSG00000235097	34.158569325616	3.48353604968278	1.18383983658132	2.94257376888287	0.00325496225692114	0.0616369268147557
ENSG00000120093	48.6380879935998	-4.87062966221797	1.65518538787935	-2.94264902160494	0.00325417122755437	0.0616369268147557
ENSG00000276952	54.0369040088678	-2.06659284022955	0.702645880928047	-2.94115840756089	0.00326987269298067	0.0618458155409609
ENSG00000187720	888.565437975472	-0.971100575755044	0.33096899792091	-2.93411341199729	0.00334501959195577	0.0631998972639551
ENSG00000223485	11.3530384083833	-3.368317959067	1.14829356276636	-2.93332477711741	0.00335352888131203	0.0632934076229794
ENSG00000172053	3342.8099137695	0.503070850353342	0.1715299902515	2.93284486063184	0.0033587167738015	0.0633240991743551
ENSG00000185015	202.819997811555	1.07546416254147	0.367147505996054	2.92924272935966	0.00339788966108576	0.0639947884369107
ENSG00000248734	31.3307887599147	-1.97090360748935	0.673182679041346	-2.92773962974811	0.00341435839598633	0.0642369078542232
ENSG00000235109	487.207442390754	-1.07595554206536	0.368438235872018	-2.92031455290951	0.00349678243149658	0.0657180706655156
ENSG00000107742	4.83978731037152	-4.64334315599609	1.59040681325358	-2.91959460768213	0.00350486990651107	0.065800509047371
ENSG00000241794	4017.15822576489	3.95835167683293	1.35695617577829	2.91708144116193	0.00353323504893739	0.0662630653323395
ENSG00000275318	17.2552960888362	-1.86194223811823	0.639290221254552	-2.91251481129232	0.0035853119695355	0.0671688740846908
ENSG00000121060	2784.36226343803	-0.69991914902878	0.24042769220081	-2.91114198461047	0.00360110334745381	0.0673937014888225
ENSG00000185352	4.94058240372423	-4.82174559954156	1.65896670459458	-2.90647520904882	0.00365525862042204	0.0683352713065021
ENSG00000116260	6791.17515142914	-0.786801365701559	0.27079069237743	-2.90557019812523	0.00366584609796022	0.068389378568347
ENSG00000170006	4967.29597478164	1.22603071232523	0.421940181093793	2.90569793364309	0.00366435006658877	0.068389378568347
ENSG00000230487	96.1513960197087	-1.08843240647301	0.374809454122117	-2.90396198522353	0.00368472896995905	0.0686629246830863
ENSG00000106278	1389.21702749114	0.888990593800856	0.306161620493782	2.9036643860425	0.00368823291930634	0.0686629246830863
ENSG00000198680	351.954482924778	0.792472868193185	0.273093110777724	2.9018413021711	0.00370976421347806	0.0689915250537932
ENSG00000126368	970.499464670668	0.55799422298836	0.192333924242571	2.90117422179053	0.00371767119169158	0.0690663282310184
ENSG00000140285	17.2321644543119	-4.47240050610354	1.54204023530222	-2.90031375557915	0.00372789301914988	0.0691818146556642
ENSG00000210196	2321.70384188871	-1.60376656576107	0.553023648276642	-2.89999635776662	0.0037316699620216	0.0691818146556642
ENSG00000073067	24.063746830616	2.83094993214654	0.97734623433272	2.89656810728837	0.00377268741534225	0.06981947407849
ENSG00000128602	415.806250359507	0.915441633929719	0.316054717331248	2.89646565525003	0.00377391948869053	0.06981947407849
ENSG00000081985	21.9372872410644	2.05968095575697	0.711246414262126	2.89587534566871	0.00378102559234329	0.0698782266177457
ENSG00000040341	917.889215193793	0.698695953031462	0.241435203357582	2.89392741122614	0.00380456103889652	0.0701246414560448
ENSG00000250303	44.5990835399266	1.85060166641099	0.639368907456795	2.89441923876482	0.0037986061221156	0.0701246414560448
ENSG00000275234	222.636791484032	0.929980284871937	0.321370715527593	2.89379286891524	0.00380619151836905	0.0701246414560448
ENSG00000125731	1599.52915876326	-0.71942255091084	0.248709755544092	-2.89261894587524	0.00382044491593342	0.0703143790480128
ENSG00000243836	11.266435371291	-3.97210367833915	1.37443529750025	-2.88998957285468	0.00385254604839965	0.0707655501019942
ENSG00000134602	1036.30450597412	0.609013985376318	0.210734464014365	2.88995911620228	0.00385291931485069	0.0707655501019942
ENSG00000162733	93.5434278968839	-1.36339845913096	0.471842115694344	-2.88952260466329	0.00385827266411468	0.0707907427196026
ENSG00000180198	1036.31487854506	0.469739758941989	0.162594044956895	2.88903421442354	0.00386427025946751	0.0708276916938895
ENSG00000125740	109.8047297302	-1.72525640736947	0.597792783848051	-2.88604421797103	0.00390117343105119	0.0714304453456839
ENSG00000005882	266.901492257383	0.838461162368008	0.290605004434833	2.88522616463072	0.00391132563851233	0.0715426528056694
ENSG00000162873	4.14687420522472	5.87138633385864	2.03700400296987	2.88236367002637	0.0039470389448371	0.0719000055330521
ENSG00000211584	425.614688340955	0.814619676504509	0.282528695295408	2.88331659781586	0.00393511719518103	0.0719000055330521
ENSG00000140905	93.1601507158272	-1.11218027218894	0.38581612544748	-2.88266922721026	0.00394321265707707	0.0719000055330521
ENSG00000105376	56.8024645434123	-1.17391861955335	0.407239149354593	-2.88262712809861	0.00394373963587088	0.0719000055330521
ENSG00000167552	1505.35243603859	-1.20735033465935	0.419180782211405	-2.88026165772659	0.00397345254568284	0.0723070755472826
ENSG00000173110	250.20420776799	1.65898815173417	0.576252105669659	2.87892770440512	0.00399029796314087	0.0725393737082632
ENSG00000155760	178.311988751971	0.902701487708144	0.313678507690074	2.87779196080609	0.00400469142757254	0.0725783984615823
ENSG00000250742	16.4419740046626	-4.07356453486762	1.41548609254956	-2.87785556941104	0.00400388406094429	0.0725783984615823
ENSG00000108679	9255.65524253974	-0.766637350740448	0.266345281411068	-2.87835904837093	0.00399749875242876	0.0725783984615823
ENSG00000012779	7.43499662673288	-4.357962027917	1.51461830933966	-2.87726749442041	0.00401135397162589	0.0726251143192838
ENSG00000027075	1324.16275410122	0.71033715226245	0.24694593962532	2.87648848707621	0.00402126864499253	0.0727305546686899
ENSG00000254101	5.04981343256168	5.67245929005552	1.97332151818521	2.87457428390701	0.00404572588037991	0.0730985370195877
ENSG00000178947	86.1925391694644	-1.12200249634735	0.390656163469604	-2.8720972590892	0.00407757452172659	0.0735365715793166
ENSG00000259479	39.3798133369148	1.72651116468378	0.601210436917947	2.87172520413084	0.00408237786989063	0.0735365715793166
ENSG00000089356	295.730558222136	-1.99428701088777	0.694389152718362	-2.87200196472054	0.00407880431352048	0.0735365715793166
ENSG00000197261	404.874313364978	-1.15520585170042	0.402335201398931	-2.87125224858212	0.00408849128997686	0.0735721524741888
ENSG00000146094	167.740160467058	-1.45093971807066	0.505481318349138	-2.87041215056041	0.00409937088130328	0.0736933416569171
ENSG00000127124	36.6481524722923	1.5499605364839	0.540179467570829	2.86934367100999	0.00411324605691364	0.073793543537707
ENSG00000101265	44.4288330950856	3.10331937301985	1.08154075632007	2.86935037342362	0.00411315888732942	0.073793543537707
ENSG00000143320	9294.16093544858	-1.23213818993409	0.429873663892332	-2.86627977805753	0.00415327012688747	0.0742925218653955
ENSG00000123612	46.3277061078496	2.13277076648246	0.744096654590492	2.86625501314236	0.00415359506913792	0.0742925218653955
ENSG00000141736	6633.8707586646	0.585192617082057	0.20415952776761	2.86634977794506	0.00415235177800945	0.0742925218653955
ENSG00000001036	647.403073755283	-0.716015316248052	0.2498483286789	-2.86579990362177	0.00415957070258288	0.0743246306745941
ENSG00000085491	32.3157428660962	-1.79831116349631	0.627745249538152	-2.86471489002804	0.00417384851596458	0.074430143194919
ENSG00000128245	1561.58280203038	-0.550953658897268	0.192317320650153	-2.86481559245262	0.00417252149230661	0.074430143194919
ENSG00000133142	820.734284020955	-0.613062604334772	0.21416779429117	-2.86253405356217	0.00420268096047696	0.074823744791769
ENSG00000283633	163.04992608821	-1.17575087158258	0.410755699290754	-2.86240914882674	0.00420433776067142	0.074823744791769
ENSG00000123496	11.0789453489352	-3.64188426807115	1.27276587307003	-2.86139371358738	0.00421782901519047	0.0749887820610714
ENSG00000135643	23.1692655701959	-1.76666609375492	0.6177463318275	-2.85985687446906	0.00423832243568967	0.0752778567273993
ENSG00000136830	29867.7133864836	0.92759682686596	0.324427267168109	2.85918269127886	0.0042473409892179	0.0753627499474102
ENSG00000169891	48.5704624927801	1.29139442637136	0.451765384403142	2.85855107751894	0.00425580587822216	0.0754376597297225
ENSG00000136155	15937.1588205642	1.02553183307278	0.358814026359366	2.85811522887812	0.00426165604123187	0.0754661182839258
ENSG00000222009	132.445855932363	-1.76218560363786	0.617037686000873	-2.85588002745648	0.00429177271726034	0.0756566818521211
ENSG00000117335	8898.36753490473	0.505246055945313	0.176908000338658	2.85598195094688	0.00429039523114744	0.0756566818521211
ENSG00000187098	221.196680820655	-1.45514115899082	0.509404859806639	-2.85655138732514	0.00428270672763351	0.0756566818521211
ENSG00000130595	11.7508738238933	3.57803772176162	1.25319992747491	2.8551212327079	0.00430204036763182	0.0756566818521211
ENSG00000087448	486.990135248116	-0.739694163126364	0.25910182896263	-2.85483960529298	0.00430585688013465	0.0756566818521211
ENSG00000257242	11.6420876656611	-2.37207224956729	0.830908062645394	-2.85479508047525	0.0043064605452695	0.0756566818521211
ENSG00000284070	6.02418658871263	-4.57197838077884	1.60117525852351	-2.85538910025052	0.00429841317035406	0.0756566818521211
ENSG00000142149	11.8245574714616	-3.94902936641688	1.38297283178963	-2.85546416794512	0.00429739717546489	0.0756566818521211
ENSG00000248019	83.7065658960988	-1.41380645372453	0.495305565441711	-2.85441261388553	0.00431164916872097	0.075673060780543
ENSG00000174564	6170.97492927102	-0.65835344512985	0.230907894057127	-2.85115174523645	0.00435611751531854	0.0763781196300279
ENSG00000134070	527.4752822883	1.13189970543254	0.397403467933061	2.84823811759789	0.00439620181626248	0.0769292048143017
ENSG00000006459	1229.13266509601	0.685024480565285	0.240490619465886	2.84844574015685	0.0043933344194072	0.0769292048143017
ENSG00000182010	546.924294502	-1.14331733591933	0.401669554365354	-2.84641273776848	0.00442148455649263	0.077295549586905
ENSG00000251139	6.86933270629659	3.94013493693249	1.3857503007279	2.84332244767534	0.00446458769900417	0.0779525854063395
ENSG00000269386	86.6388152496298	0.891197695115288	0.313460891065559	2.84309054340338	0.00446783759092524	0.0779525854063395
ENSG00000183734	23.1265826842242	2.48004370199934	0.872435728202339	2.84266636707954	0.00447378751805096	0.0779798708661059
ENSG00000005448	240.721058502355	-0.707088558650367	0.248779119529583	-2.8422343482339	0.0044798548314017	0.0780091469613035
ENSG00000177374	71.8442899189434	-1.4678306987533	0.516907629612856	-2.83963829253719	0.00451647135405393	0.0785698084185174
ENSG00000134709	1448.76803236084	0.661459770160797	0.233076352265927	2.83795315882629	0.00454038451775444	0.0788352879037439
ENSG00000148429	1760.52736380672	0.777278069889884	0.273888321383229	2.83793798130699	0.00454060041697698	0.0788352879037439
ENSG00000179348	21.2329304778241	-2.54585091819617	0.89724181226759	-2.83741894703065	0.00454798924488736	0.078867387280468
ENSG00000054690	268.683716753569	1.07935826075135	0.380432790505194	2.83718514200109	0.00455132118509253	0.078867387280468
ENSG00000136161	319.488165468605	0.830824387822113	0.292924810399205	2.83630596769815	0.00456387003948228	0.0790078339162175
ENSG00000104412	1004.10337187722	0.575406023575499	0.202911105728021	2.83575421616777	0.00457176143676301	0.0790674577667408
ENSG00000013588	23650.4895666671	-0.942131206440494	0.332277885059935	-2.83537138281278	0.00457724415104605	0.0790853486505808
ENSG00000149573	12342.2149579538	-0.574341192580526	0.202745522080921	-2.8328181391414	0.00461396276644965	0.0796423728395226
ENSG00000182492	156.825882788659	-1.4539713383422	0.513417664830466	-2.83194645985215	0.00462655947675673	0.07978234814477
ENSG00000156966	487.863243974026	1.02697344262974	0.362787387822465	2.83078595646303	0.0046433783369091	0.0799173508730948
ENSG00000212864	158.131267377053	1.10817593160251	0.39146592553169	2.83083624736273	0.00464264833852548	0.0799173508730948
ENSG00000125848	1431.78373980785	-1.1202344569253	0.395950960062337	-2.82922525746353	0.00466608441321782	0.0802304785131524
ENSG00000144369	161.690355394578	-1.52104972936513	0.537861760591074	-2.82795662531129	0.00468461532627322	0.0803936060673857
ENSG00000233276	4938.21601996961	0.646728995918672	0.228682118559113	2.82806981146406	0.00468295931294841	0.0803936060673857
ENSG00000157703	9.33044194589003	3.42633230634356	1.21302986005771	2.82460672994525	0.00473386793052201	0.0811604994568474
ENSG00000163659	2472.96392642702	-0.786224012653446	0.278574842026403	-2.82230802657668	0.00476793580657593	0.0816658291956778
ENSG00000164509	42.0054512494306	2.33163995981202	0.826903216196408	2.81972534891944	0.00480647689855678	0.0821676469033086
ENSG00000263639	1169.06027349075	-2.90403155714545	1.02980371196521	-2.81998552093348	0.00480258164282051	0.0821676469033086
ENSG00000138443	257.503323948364	-0.659082887881782	0.234040364651555	-2.81610776356053	0.00486093587145788	0.0830188077412581
ENSG00000108551	22.6786071939467	-1.84841706240041	0.656536685894712	-2.81540560049807	0.00487157067103891	0.083040896414574
ENSG00000125895	122.177467007181	-1.96301197806321	0.69723082100318	-2.81544062443885	0.00487103970815219	0.083040896414574
ENSG00000148600	404.003632099721	-0.971109839266047	0.34496879459988	-2.81506575222959	0.00487672548987114	0.0830491403107461
ENSG00000169047	1486.98637291542	0.83293680894983	0.296396344728661	2.81021282402234	0.00495087497331734	0.0840346825379108
ENSG00000147642	34.8096133899829	-1.90687061466757	0.678547466932101	-2.81022435068405	0.00495069765217827	0.0840346825379108
ENSG00000169710	9120.7559567171	-0.613860952096533	0.218417799585759	-2.81048959041229	0.00494661890625855	0.0840346825379108
ENSG00000124212	6.76415356408867	-6.31400909240732	2.24694476401651	-2.81004197055595	0.00495350398221106	0.0840346825379108
ENSG00000265763	42.5809049225103	1.46207683486723	0.520375130857093	2.80965931722964	0.00495939664389839	0.0840450475489737
ENSG00000131126	28.2768855171326	3.09624452599608	1.10210617567687	2.80938860005433	0.0049635693754667	0.0840450475489737
ENSG00000169902	911.525279246558	-0.846542614986661	0.301415412834128	-2.80855782067297	0.00497639452269936	0.0841020135162281
ENSG00000165238	19.5392520089835	2.01550294984091	0.717559939353934	2.80882869751006	0.00497220957587135	0.0841020135162281
ENSG00000073756	425.687154234486	-2.55213714484477	0.908875261957894	-2.80801695421544	0.00498476024024828	0.0841633925084275
ENSG00000284128	5.41671422483043	5.21684199636917	1.85888737334589	2.8064325311862	0.00500934015386291	0.0844981580602738
ENSG00000204380	5.70899725206298	3.67969393484468	1.31155556653022	2.80559514880446	0.00502237508581774	0.0846377314225153
ENSG00000111799	3049.13600730376	-0.939086153391703	0.334901060305699	-2.80407040973385	0.00504618839005094	0.0849585069949959
ENSG00000113494	4.7826980664622	6.14823612446447	2.19376303714922	2.80259810214236	0.00506927964634911	0.085266530588875
ENSG00000043039	1766.94072290563	0.756608154970267	0.270023439231812	2.80200917788003	0.00507854288273666	0.0853416010512051
ENSG00000226800	5.34142263623933	-4.06963789139324	1.45256813455075	-2.8016846814913	0.00508365344779013	0.0853468126990186
ENSG00000116984	725.776461038498	-0.596325999763033	0.212924032802308	-2.80065144321543	0.00509995712701419	0.085459130783398
ENSG00000100036	121.35673717054	-1.45905140532492	0.520957839887419	-2.80070918145743	0.00509904481819693	0.085459130783398
ENSG00000124343	484.509693660943	-0.9607179303709	0.343133680179973	-2.79983570795792	0.00511286215057311	0.0855947044962706
ENSG00000167371	14.3085752829171	-2.45568922256315	0.877369501590799	-2.79892248147517	0.00512734450744529	0.0857564045135181
ENSG00000167549	202.350283946743	-1.57160185794984	0.561735452703019	-2.79776156264917	0.00514580839973276	0.0859843303936549
ENSG00000112659	1607.36396095385	-0.582971100381665	0.208401002093484	-2.79735267357379	0.00515232589206467	0.0860116568475129
ENSG00000277013	35.4272270314605	2.17824315598047	0.778763844810467	2.79705223925823	0.00515711942175875	0.0860116568475129
ENSG00000234840	13.4465486727616	2.72083545931926	0.973010946402043	2.79630508719377	0.00516905796106892	0.0861299732800791
ENSG00000189337	1161.05313840101	0.687376368121551	0.245909061591855	2.79524619252306	0.00518602053071714	0.0863317031981461
ENSG00000243650	14.1725605740511	-2.20908507786661	0.790682555513916	-2.79389631459719	0.00520771732153046	0.0864048566992787
ENSG00000114638	2446.07066255777	1.67187857835602	0.598357540893402	2.79411299113863	0.00520422913037031	0.0864048566992787
ENSG00000105329	4688.22335054681	-0.724978353699386	0.259463633028542	-2.79414245933893	0.00520375489641328	0.0864048566992787
ENSG00000126467	8.55228763224905	5.69775021981198	2.03945322862231	2.79376361264284	0.00520985468145716	0.0864048566992787
ENSG00000151376	80.5100521807511	-1.40806223923328	0.504596332721973	-2.79047259744772	0.00526311551997283	0.0872068320872293
ENSG00000101224	1014.53871391736	1.42067617640555	0.509430279206708	2.788754878524	0.00529110950201555	0.087589046402546
ENSG00000105963	121.709865022102	0.893519066758498	0.320492260659756	2.78795832672878	0.00530413663989138	0.0877230189029105
ENSG00000115232	77.8754923475408	-1.82238944494162	0.654710394922913	-2.78350467485123	0.00537750875222475	0.0888538365295574
ENSG00000048540	9.13224406897387	-4.77678235557458	1.71716246823209	-2.78178823724963	0.00540603016371477	0.0892421636775162
ENSG00000140465	71.6742201982059	-1.66603399006408	0.599235904589157	-2.78026396166353	0.00543147291210956	0.0895789952730945
ENSG00000179059	18.538369785179	3.48685393191777	1.25474099229623	2.77894318694146	0.00545360624781945	0.0896944176503071
ENSG00000147459	978.784057801464	-0.822849052592741	0.296071330754952	-2.77922570380104	0.00544886504093058	0.0896944176503071
ENSG00000142197	1439.64383838569	0.723657754566395	0.260403113310182	2.77899040978209	0.00545281349348497	0.0896944176503071
ENSG00000168917	26.6188392136836	-1.66821482628825	0.600562152788424	-2.77775550547547	0.00547357871801658	0.0899397005800524
ENSG00000157184	504.828650370414	0.582553340063978	0.209825441961683	2.77637132378999	0.00549693890078559	0.0901568973404678
ENSG00000143469	4.91635656116832	-4.46007868431091	1.60629809298658	-2.77661954763222	0.00549274313386479	0.0901568973404678
ENSG00000171476	9633.23130843682	2.32382610436489	0.837106615619041	2.77602166917104	0.005502854075605	0.0901707305162961
ENSG00000143344	57.1840090203576	1.33751875262633	0.481930406616717	2.77533588722089	0.00551447226776336	0.09027790280715
ENSG00000029153	3367.97854374566	0.995585901066888	0.358990972169305	2.77328952048787	0.0055492725501326	0.090764044773512
ENSG00000118308	568.071659200746	2.86073660996471	1.03181854395188	2.77251908945932	0.00556242568082929	0.0908955571502425
ENSG00000243156	1053.2608845364	-0.692268359799801	0.24973451827908	-2.77201711869957	0.00557101067115611	0.0909522485973228
ENSG00000248429	43.9307332869291	-2.68894150306532	0.970293546395057	-2.77126598755147	0.00558387927613818	0.0910787061013401
ENSG00000167642	5276.40746489808	0.359704085202757	0.129882946137107	2.76944815236209	0.00561513404707791	0.0915045538249296
ENSG00000099725	190.560789205337	2.96603578221523	1.07139605767964	2.76838407324261	0.00563350233636582	0.0917198150533406
ENSG00000049246	282.581257473408	0.784926197762809	0.283614710624494	2.76757928400284	0.00564743070918519	0.0918624616455659
ENSG00000166535	32240.8276368234	0.967250962895939	0.349552044810985	2.76711573356399	0.00565546740307239	0.0919090995970969
ENSG00000118363	1062.5725664266	0.534520285655442	0.193258081651428	2.76583665266602	0.00567769669527876	0.0921860909090055
ENSG00000164056	164.94576711241	0.684304683422465	0.247639290480989	2.76331224376125	0.0057218000869677	0.0927306277362565
ENSG00000164251	1868.33502525603	-0.908471989597214	0.328796448900269	-2.76302251023634	0.00572688167244556	0.0927306277362565
ENSG00000101276	212.867673634803	-0.880893584290434	0.318775273393394	-2.76336861047357	0.0057208119537283	0.0927306277362565
ENSG00000145819	322.075936015263	-0.886669615867011	0.321076296745467	-2.76155426250577	0.00575269563750586	0.0930638541758113
ENSG00000137831	1012.77424305417	0.770017451222363	0.27888119591289	2.76109491248339	0.00576079321111421	0.0931101295458177
ENSG00000084674	4.53284956328097	-4.74423456452647	1.71903736361856	-2.75982050473871	0.00578331273250756	0.0933892071491843
ENSG00000198648	1841.37846726529	0.917473683333645	0.332581439762833	2.75864366931571	0.00580417855314108	0.0936410984539885
ENSG00000184261	39.6958989047317	2.1165262965471	0.767701862263251	2.75696386916062	0.00583407975630509	0.0939953378401261
ENSG00000205808	390.727169934023	0.629306322072402	0.228281340472833	2.75671380222727	0.00583854291658018	0.0939953378401261
ENSG00000175065	29.0366173817119	-2.89325621875533	1.04960448466652	-2.75652044272141	0.00584199608039481	0.0939953378401261
ENSG00000178075	135.12504008338	1.21296239989456	0.440087825655015	2.75618258262249	0.00584803426708066	0.094007415221001
ENSG00000228044	14.4292110796718	-2.05282840393101	0.745082329588086	-2.75516989520595	0.00586616658826976	0.094213708918562
ENSG00000197555	1082.73536411776	-0.545996401865849	0.198275024023578	-2.75373262242512	0.00589198818025038	0.0945430125060212
ENSG00000154134	172.353646302326	-2.11060664773978	0.766733358346546	-2.75272573543857	0.00591013857170124	0.0947487409073728
ENSG00000235649	24.5809977442304	-3.52668053881749	1.28131356182801	-2.75239460806619	0.0059161185565842	0.0947591637995591
ENSG00000197312	2504.89236360029	0.578384666530377	0.210379468792354	2.74924482816927	0.00597327514443696	0.0952247955004063
ENSG00000183580	26.0784980914331	1.76667187983427	0.642341660296974	2.75036166736794	0.00595295205057457	0.0952247955004063
ENSG00000204947	118.428215124008	0.758660583324136	0.275902681297092	2.74973979867636	0.00596426047757082	0.0952247955004063
ENSG00000158669	1401.20198725956	-0.598195725201798	0.217616705406463	-2.74885020469587	0.00598047103166501	0.0952247955004063
ENSG00000173267	850.215304825299	-0.772135790056716	0.280765350198476	-2.75011068677415	0.00595751370226287	0.0952247955004063
ENSG00000134882	2045.34539641069	0.472321128615343	0.171832551719003	2.74872906146285	0.00598268162292333	0.0952247955004063
ENSG00000186529	495.416409412884	-1.00491013354514	0.365488281296571	-2.74950028487976	0.00596862109865192	0.0952247955004063
ENSG00000282458	43.9790637066402	-2.22736102635513	0.810472947178747	-2.74822377984184	0.00599190981669971	0.0952863726575171
ENSG00000151572	164.937257828182	-1.45767258173774	0.530850974628783	-2.74591674764668	0.00603420739338526	0.0958732558060737
ENSG00000140471	358.44877928401	-0.638154981465536	0.232791796347599	-2.74131215737799	0.00611943396437081	0.0971405504040612
ENSG00000224032	286.499897480302	0.531754601960945	0.194160647248092	2.73873521487332	0.0061676024242339	0.0978026697641976
ENSG00000155962	34.7763265459809	1.32752084374271	0.484763270790191	2.73849304131227	0.00617214666041002	0.0978026697641976
ENSG00000159527	763.071335448968	0.957985473491152	0.349916057057297	2.73775796843266	0.00618595831544749	0.0979342412202502
ENSG00000174738	1271.16959889521	0.68089479811802	0.248753048016554	2.73723197985782	0.00619585845493956	0.0980037077138528
ENSG00000064012	652.647564422504	-0.574017439004296	0.209849818655405	-2.73537257588433	0.00623097055404588	0.0984714893158949
ENSG00000179820	703.154563660744	-0.845331814990469	0.309478836132371	-2.73146889640267	0.00630526923066517	0.0995571773108314
ENSG00000144749	60.6787511811686	1.13188924735895	0.414579580162799	2.73020983550244	0.00632940243480381	0.0998495526959866
ENSG00000116774	61.6851389149673	-2.22722457931652	0.816803919455511	-2.72675549941191	0.00639604134052087	0.100722071738814
ENSG00000153292	4823.40312324023	0.551811687453342	0.20236743082628	2.72678110899693	0.00639554498227794	0.100722071738814
ENSG00000082512	56.3453382406547	-1.41217011602275	0.517967506396943	-2.7263681574275	0.00640355292907767	0.100731420632035
ENSG00000267909	19.5299003201514	1.8960595052115	0.695554754354928	2.72596728487601	0.00641133526872282	0.100731420632035
ENSG00000130813	583.375344677712	-0.973206340435854	0.35702869933383	-2.72584904869478	0.00641363227152615	0.100731420632035
ENSG00000121297	174.556036380989	-1.07437424661583	0.394309623198243	-2.72469699801284	0.00643605222431533	0.100994327004503
ENSG00000165092	111.29854103861	2.13184382556828	0.783015589463491	2.72260712845958	0.00647690302668163	0.10154573096241
ENSG00000111728	34.5489342173434	1.86398105915992	0.684710003274346	2.722292722826	0.00648306887576686	0.101552847173796
ENSG00000147394	17062.2469635182	0.836262784695872	0.307248971071919	2.72177570449903	0.00649321966958523	0.10162231734644
ENSG00000279413	26.534504060992	-1.36501173254841	0.501742336214561	-2.72054326299602	0.00651747428746837	0.101891326333153
ENSG00000137648	7294.49112629896	0.819941133798798	0.301418046961365	2.72027883553998	0.00652268886186071	0.101891326333153
ENSG00000260197	4.69518143054617	5.01847732123659	1.84500813786448	2.72002991111208	0.00652760114142871	0.101891326333153
ENSG00000181856	25.8382597581462	3.02853540171595	1.11384095583164	2.71900165446395	0.00654792805816317	0.102118958724634
ENSG00000052749	960.549989332296	-0.726646485702703	0.267564237487931	-2.71578329198602	0.00661191816161429	0.103026549513883
ENSG00000142039	547.615083082233	0.520346200745337	0.191714762700518	2.71416866085677	0.00664423291443992	0.103439419427169
ENSG00000158125	3467.29424161345	0.979435389244355	0.361086153267246	2.71247008610562	0.00667838088638726	0.103880082046438
ENSG00000135374	11.9543276709337	2.84058830887405	1.04740847406947	2.71201577913303	0.00668754093018318	0.103931634788223
ENSG00000106031	132.834689223288	-5.801574904749	2.14036998118248	-2.7105476883692	0.00671721883826215	0.104301688843199
ENSG00000164362	298.714508620389	-1.31392479638752	0.485206736890349	-2.70796898824687	0.00676963477883956	0.105023854042747
ENSG00000168564	1241.6817488673	1.1118405077699	0.410711546437687	2.70710798713469	0.00678721759917267	0.105174382120135
ENSG00000172243	296.074057592303	1.27979461773594	0.472834837611801	2.70664197291371	0.00679675135529487	0.105174382120135
ENSG00000184441	47.3862171346406	-1.20948823861626	0.4468620240354	-2.70662570001797	0.00679708448484363	0.105174382120135
ENSG00000147862	374.363173928839	0.9437123642712	0.348716729332705	2.70624344887916	0.00680491393634796	0.105203969455939
ENSG00000113811	658.653301889622	0.403994861228181	0.14933923342323	2.70521584963044	0.00682600191175616	0.105438304073947
ENSG00000166454	2561.04479640809	-0.569644436978793	0.210722399168659	-2.70329323900142	0.00686561472146797	0.105958128587655
ENSG00000115107	803.766747586249	-0.802284296632782	0.297106364480209	-2.70032686117777	0.00692713821332107	0.106814909188756
ENSG00000145685	1709.05110821566	-0.805747728092667	0.298678319662701	-2.69771079803382	0.00698180656532834	0.107564591789404
ENSG00000106266	538.215576261587	0.522692752586502	0.193859258811358	2.69624858668797	0.00701253119692444	0.107944408787982
ENSG00000251636	5.78863905787756	-5.82018980013833	2.1589836699999	-2.69580075153537	0.00702196556682372	0.107996129595639
ENSG00000119508	14.1485468170783	-2.37319247813953	0.880520700608403	-2.69521486150156	0.00703432549555368	0.108092716495634
ENSG00000266338	422.090795603242	-0.703846135833763	0.261176183242865	-2.6949093408692	0.00704077850188307	0.108098446446441
ENSG00000122378	3264.18106083842	0.668861538267036	0.248254756462689	2.69425467530794	0.00705462382053099	0.108124273194156
ENSG00000260992	49.3948894712887	1.62195254512469	0.601955950601448	2.69447048991559	0.00705005692555613	0.108124273194156
ENSG00000184481	423.52422463888	0.559676324178316	0.207821235050777	2.69306610578832	0.00707982300532256	0.10823058745626
ENSG00000047346	1586.11445441294	0.565721342891446	0.210063744587105	2.69309367974664	0.00707923748782923	0.10823058745626
ENSG00000070404	2560.03400265717	-0.745418095685017	0.276791273046757	-2.69306935684745	0.00707975396864989	0.10823058745626
ENSG00000148082	63.0784066015303	1.62001345475625	0.602139236893812	2.69042997947323	0.00713600085284144	0.108995669383735
ENSG00000185507	39.5428472827891	-1.68988954532977	0.628365351047238	-2.68934234281599	0.00715929559301922	0.10925761059939
ENSG00000183479	16.1887997799458	-1.78583958190089	0.664559013499693	-2.6872550753564	0.00720419146520416	0.109754344524306
ENSG00000150593	6212.92610646788	0.680422503357933	0.253180184776008	2.68750298906651	0.00719884579794655	0.109754344524306
ENSG00000165246	199.309425065037	4.41645658355888	1.64441018685165	2.68573900774389	0.00723695942590627	0.110159162357181
ENSG00000273301	8.89884955651434	4.74084696801681	1.76671248569841	2.68342868825239	0.0072871514389475	0.110828285229296
ENSG00000235865	10.4775148636467	-2.36899645678002	0.88331017154089	-2.68195310447679	0.00731937194092687	0.11122317413482
ENSG00000153930	28.5940532504915	-2.9858108654132	1.11347899423052	-2.68151521571951	0.00732895814072685	0.111273737646441
ENSG00000075223	3634.91761376906	-1.01462537535806	0.378443112519827	-2.68105123806396	0.00733912776460996	0.111333065296075
ENSG00000130270	114.379303845125	-1.63191716044119	0.608937716245605	-2.67994101351243	0.0073635134622305	0.111607762868709
ENSG00000272411	6.3690851472453	3.76618050646849	1.40578154689489	2.67906526073505	0.00738280032439812	0.111804775951852
ENSG00000106537	1388.23389640241	0.598698796557233	0.223499171479375	2.67875174925417	0.00738971585202917	0.111814262241044
ENSG00000005961	4.68429235037439	3.94208077486001	1.47228681609631	2.67752229508666	0.00741689161924346	0.112130030696028
ENSG00000196151	155.954639039333	0.831296570466598	0.31070579595709	2.67551034220618	0.00746155710160649	0.112605305504101
ENSG00000167081	227.265995071321	-0.904832145555211	0.338164485023021	-2.67571606608427	0.0074569789720491	0.112605305504101
ENSG00000283689	9.70717222387882	-4.30893542232855	1.61066578632544	-2.67525110355694	0.00746732972548145	0.112605305504101
ENSG00000161798	10.6595960245329	5.00486633349432	1.87106177783169	2.67488032345692	0.00747559307124296	0.112634380689516
ENSG00000147676	11453.3190647769	0.720744126568443	0.269520678285799	2.67417005311988	0.00749144532906072	0.112777651571017
ENSG00000007038	16.9799358214911	-3.33710507666324	1.24939621099332	-2.67097422523004	0.00756314540419726	0.113760712471424
ENSG00000074201	1528.29188119632	0.400979449937997	0.150204519128212	2.66955649713661	0.00759514942504253	0.114102692162501
ENSG00000278954	6.58076035255123	-3.09697628791829	1.1601774498547	-2.66939879611188	0.00759871688623665	0.114102692162501
ENSG00000198742	2310.01121557615	-0.523422203867275	0.196119217238762	-2.66889808778934	0.00761005370526229	0.114176493523931
ENSG00000169612	382.200193272378	0.529833825727615	0.198557483792078	2.66841529016572	0.00762099935411375	0.114244306506567
ENSG00000189051	141.853941363502	1.46765414027378	0.550346792359671	2.66678058389521	0.00765816513122237	0.114704732828983
ENSG00000089248	1617.71976100584	0.49921065272254	0.187360512220134	2.66443898347164	0.00771168549426257	0.115371624413188
ENSG00000104731	666.515103576248	-0.734600362171022	0.275723425601968	-2.66426532517946	0.00771566800310933	0.115371624413188
ENSG00000104450	341.642378961115	0.769635874399232	0.289022137485269	2.66289593280189	0.00774713693092361	0.115453769903513
ENSG00000166415	41.7489460423381	5.37619588560518	2.01864722003483	2.66326668287906	0.00773860568132516	0.115453769903513
ENSG00000103365	1562.65644676694	0.773719044479624	0.290525389685963	2.66317186706456	0.00774078666589258	0.115453769903513
ENSG00000186187	979.717406638042	0.655957919406519	0.246299154028886	2.66325689177799	0.00773883087395558	0.115453769903513
ENSG00000242247	1413.63792774568	-0.652165450981568	0.245067741477859	-2.66116399918139	0.00778710182422122	0.115952163595334
ENSG00000143847	226.196407439875	-1.64560494180566	0.618672830638922	-2.65989527955542	0.00781649503072733	0.116292439457156
ENSG00000114739	125.990240159567	0.833822301772734	0.313535615976566	2.65941813077802	0.00782757512461477	0.116359914833216
ENSG00000013375	810.866646830776	0.487568858372644	0.183466529369481	2.65753573716291	0.00787142444343861	0.116816406661014
ENSG00000147003	11.5354174352416	-2.37188292492313	0.892440505484276	-2.65774907161576	0.0078664439039339	0.116816406661014
ENSG00000142046	370.136321775743	-1.13725246961296	0.428011502785962	-2.65706052807108	0.00788252890446771	0.116883637525047
ENSG00000095203	672.737906044414	-0.770271504574792	0.290196058149369	-2.65431415397903	0.00794698019362247	0.117741134052012
ENSG00000170458	589.211785706818	-0.950275315548208	0.358117672757413	-2.65352812172417	0.00796551328631474	0.117917452720558
ENSG00000163874	1603.36366685632	1.01418374323602	0.3823811306113	2.65228501629951	0.00799490228196813	0.118254049643188
ENSG00000206072	188.967625086343	1.22945626422262	0.463737031125708	2.65119277026067	0.0080208048161644	0.118538560953106
ENSG00000184574	458.638607377676	0.882273277458636	0.332880737241179	2.6504185395967	0.0080392111223328	0.118711905767404
ENSG00000135953	515.89376200781	0.629328756872301	0.237579989220135	2.64891314684413	0.00807510812438802	0.119129697242264
ENSG00000104427	136.89993819672	-0.723669675378537	0.273219960299993	-2.64867059706748	0.0080809052744345	0.119129697242264
ENSG00000158050	22.9420921776466	2.12563853057713	0.802755691368056	2.64792707598824	0.00809869929609232	0.11929310255611
ENSG00000224853	14.2314575601194	-1.77972781200328	0.672199591628885	-2.64761810951211	0.00810610382330983	0.119303327710783
ENSG00000170456	119.144586609197	-0.925435655854892	0.349645371981036	-2.64678365571241	0.0081261321968248	0.119499176449419
ENSG00000277977	7.19072875386306	-3.0670453182663	1.15915195463625	-2.64593896080583	0.00814645147793708	0.119698975889457
ENSG00000171385	156.482392522072	-1.01269468035981	0.383004830485218	-2.64407808924198	0.00819137559161051	0.120259675180217
ENSG00000172661	943.312922292815	0.527181326683369	0.199447394259019	2.64320989823876	0.00821241071941595	0.120469018300739
ENSG00000249531	9.32926198693796	2.46070041551586	0.931162633172595	2.64261078339444	0.00822695466082004	0.120582874620544
ENSG00000183067	5.8271778540641	4.40510252027912	1.66762642835309	2.64154036262756	0.00825299727898769	0.120864941205208
ENSG00000115318	14.166273748675	-2.88960376872105	1.09421668386219	-2.64079666426014	0.00827113436438994	0.121030862439908
ENSG00000004660	65.7400484267186	1.31247096668992	0.49705915399153	2.64047237869054	0.00827905410022245	0.121047124052512
ENSG00000227640	207.331763930472	1.32682722343629	0.502553416526572	2.64017153162888	0.00828640748477986	0.121055085186443
ENSG00000164983	682.069280563294	0.442456309872	0.167629391984646	2.63949122903534	0.00830305717471697	0.121198730303196
ENSG00000178177	219.53154113326	1.06130724163976	0.402300156613557	2.63809800765063	0.00833724824470362	0.12154581536936
ENSG00000176454	2896.99531143142	-0.907427957666708	0.343987811318316	-2.63796543891784	0.00834050816978566	0.12154581536936
ENSG00000091622	1635.5900946272	0.533535173819605	0.202324186999563	2.63703110207361	0.00836351629262975	0.121781290881789
ENSG00000154589	30.0624807357258	1.54375385459528	0.58560858809722	2.63615303117617	0.00838519059453627	0.121996975106596
ENSG00000249158	21.0145832592513	-3.55297170674096	1.34798924623309	-2.63575671443198	0.00839498972242876	0.122039674795634
ENSG00000101624	197.720197525767	0.611332387328846	0.231993635728877	2.63512568096173	0.00841061347718831	0.122166909322656
ENSG00000004468	31.1590013173916	2.04828969044782	0.777765293981062	2.63355758645833	0.00844955058808527	0.122632293800464
ENSG00000143624	74.6223930699815	-1.75006388464688	0.664832633581957	-2.63233751811785	0.00847995734229541	0.122973214998915
ENSG00000177294	39.7760593854287	-1.22024987121827	0.463755190765869	-2.63123711715892	0.00850746561002513	0.123271581972809
ENSG00000182742	51.5361023772837	-4.87301419797423	1.85346037062922	-2.62914399206707	0.00856001072000123	0.123931946735262
ENSG00000112406	1234.40968434941	0.57540865547824	0.219050252154681	2.62683402469639	0.00861833599451951	0.124674854065551
ENSG00000159556	14.3080621228224	-1.72775138502148	0.657805890752572	-2.62653680866983	0.00862586625600107	0.124682338345889
ENSG00000121749	819.11168037832	0.636052985026546	0.242256425026299	2.6255360820977	0.00865126390915975	0.124947864371203
ENSG00000197580	62.9614592711967	-1.2488229052273	0.476165376371847	-2.62266634072122	0.00872446675334236	0.125902836369865
ENSG00000172197	256.336696625344	-1.01209942730842	0.386023726444224	-2.62185808274316	0.00874518387602568	0.126038941809139
ENSG00000167754	1999.64835843398	-2.11172938113278	0.805467003845344	-2.62174536145027	0.0087480766180594	0.126038941809139
ENSG00000164543	2574.09282979841	-0.624076698243288	0.238102729736315	-2.62103966189055	0.00876620627338263	0.126187026748728
ENSG00000002330	413.818471873348	0.548384204906692	0.209243612920804	2.62079304238667	0.00877254992189818	0.126187026748728
ENSG00000172478	2844.04306468768	1.31159867847928	0.5008564941877	2.61871153454137	0.0088262549438094	0.126856901088106
ENSG00000117643	16.9585695629679	-1.48301032774168	0.56650314818355	-2.61783245600106	0.00884902414871269	0.127081421922426
ENSG00000205746	72.3912980450264	-0.926696815886199	0.354087488050223	-2.61714081169329	0.00886697544703329	0.127236445902183
ENSG00000162723	93.7640431682708	1.0821810670109	0.413626439061818	2.61632469497232	0.00888819920140413	0.127335450122292
ENSG00000262714	23.6864407881803	-1.62657655419996	0.621649262234158	-2.61655028488921	0.00888232802563955	0.127335450122292
ENSG00000173930	29.7193100712246	5.21188721969382	1.99267543734897	2.61552238864731	0.00890910802605798	0.1275322315582
ENSG00000081320	1137.7549057314	0.804990531494281	0.307831700287722	2.61503454888459	0.00892184303699844	0.127611783873528
ENSG00000162746	38.3015787743065	1.5870604279624	0.606973870079863	2.61470963775356	0.00893033382951285	0.127630550767612
ENSG00000185303	31.0909255946066	1.90836334323752	0.730746574185767	2.61152554203064	0.00901392542231062	0.128721751070892
ENSG00000119820	1617.4240106872	0.502008470540013	0.192295367792411	2.61061135430962	0.00903805420822101	0.128859314970298
ENSG00000178078	1883.45535277816	0.526410465864356	0.201621566017162	2.61088372768391	0.00903085924571997	0.128859314970298
ENSG00000152661	10111.2302438704	-0.680276567322963	0.260676030724621	-2.60966290391927	0.00906314824987317	0.129113551870589
ENSG00000100003	2519.8401891235	-0.563207954050911	0.215959060662849	-2.60793852465482	0.00910893117470083	0.129661879387515
ENSG00000135905	5.38675740597352	-3.80470091842092	1.45925455350888	-2.60729076313125	0.00912618276434728	0.129699762883557
ENSG00000255346	23.6202475094112	-2.41640418724761	0.926774950774129	-2.60732574313668	0.00912525041051801	0.129699762883557
ENSG00000170961	153.045542610559	-2.04149660687019	0.783247934028224	-2.60645003730916	0.00914861699101514	0.129885945171784
ENSG00000122133	18.8703880241907	-5.91727577341116	2.27041535768295	-2.60625253145309	0.00915389444289588	0.129885945171784
ENSG00000235831	38.3858153224565	-1.35607932053336	0.52043013723304	-2.60568945477139	0.00916895504400998	0.129892312133429
ENSG00000128573	50.421028981566	2.7511977754535	1.05578309738795	2.60583616299604	0.00916502891289284	0.129892312133429
ENSG00000206341	9.79622213447596	3.96470977163985	1.52232982083209	2.60436977413526	0.0092043392111841	0.130289766588887
ENSG00000184349	635.199151688037	0.552501580572158	0.212199264331357	2.60369225271868	0.00922255267629739	0.130431159583777
ENSG00000260231	228.790101089381	0.876222815857237	0.336561835564962	2.60345268912141	0.00922900043626706	0.130431159583777
ENSG00000221949	18.272260872675	-1.79733082640271	0.690496582646342	-2.60295397772196	0.0092424359634426	0.130517290702181
ENSG00000168497	124.030615601464	-1.17814747130761	0.452834637373046	-2.60171677268815	0.00927584226068768	0.130704631926157
ENSG00000102362	193.164696385206	0.860758887853179	0.330886213362151	2.60137428848113	0.00928510884317098	0.130704631926157
ENSG00000147416	2051.64788863906	0.529257133500329	0.20344382352795	2.6014902999875	0.00928196899941674	0.130704631926157
ENSG00000121068	51.1669542334862	-1.60700862018579	0.617610761331596	-2.60197639160466	0.00926882326112727	0.130704631926157
ENSG00000165071	17.5440837411856	1.9762855748545	0.759843333812582	2.60091190764063	0.00929763256850449	0.130777380882469
ENSG00000115756	440.646972457055	-0.711592379187196	0.273675367613771	-2.60013308976876	0.00931876116445068	0.130867499796816
ENSG00000212123	40.4433303503212	-1.74314106266809	0.670347388068123	-2.60035482153761	0.00931274143240506	0.130867499796816
ENSG00000163687	15.9383037817905	2.00120669211558	0.770401821114575	2.59761417648305	0.00938739055933272	0.131623357061811
ENSG00000249626	18.754440845245	-2.23753941634478	0.861380680550965	-2.59761968995356	0.00938723985025487	0.131623357061811
ENSG00000153898	7.67825371373592	-4.55985279608464	1.756384757229	-2.59615826049333	0.0094272632109791	0.131663246369205
ENSG00000244094	488.966515040026	5.36873259364428	2.06739021984099	2.59686465676383	0.00940789856059023	0.131663246369205
ENSG00000118579	964.103897382533	0.482745766067052	0.185943968453913	2.59618943319855	0.00942640791508483	0.131663246369205
ENSG00000153157	5.06955448528434	4.30817399377928	1.65915326447453	2.59661002152428	0.00941487485819277	0.131663246369205
ENSG00000074706	11.0377859799398	3.0081072508425	1.15866438851491	2.59618512544263	0.0094265261042968	0.131663246369205
ENSG00000138835	847.941939232999	-0.501498876061041	0.193192122338464	-2.59585572118949	0.00943556767928508	0.131675791028265
ENSG00000276997	10.0066536448494	-2.48569869552044	0.957664264989905	-2.59558468076142	0.00944301306873375	0.131676336744327
ENSG00000106785	2226.20359289072	-0.545742352160898	0.210281063891443	-2.59529955794135	0.00945085095198451	0.131682350372518
ENSG00000162407	306.567545448167	0.856598388760268	0.330431298518302	2.59236456292539	0.00953187041083287	0.132396190651717
ENSG00000163344	715.28451621173	0.7047149989537	0.271808441677376	2.59268989073623	0.0095228594357832	0.132396190651717
ENSG00000086696	73.2994289741591	1.98700097152798	0.766319972285402	2.59291293896743	0.00951668580512448	0.132396190651717
ENSG00000186665	230.269026207537	0.918185087613826	0.354171632738733	2.59248624886668	0.0095284990469273	0.132396190651717
ENSG00000171246	9.48448054559016	-2.9769816715577	1.14866412930773	-2.59169029100948	0.00955057070267437	0.132552378237976
ENSG00000186469	59.9415650899093	1.56734579773271	0.60499215898681	2.59068778735507	0.0095784346703426	0.132835405619361
ENSG00000177459	38.5559329430224	-1.65701659388803	0.640447642352248	-2.58727877864005	0.00967372906752688	0.13405239991548
ENSG00000163682	8997.56049203755	0.902831203589946	0.349330070714838	2.58446460604572	0.00975303142757436	0.135046063668882
ENSG00000130396	4819.60817028103	0.40159210954785	0.15543919724857	2.58359613698754	0.00977762129103603	0.135281189831385
ENSG00000196460	11.1118518316434	-2.63154224825843	1.01897086663131	-2.58254905457527	0.00980734187324567	0.135509061736114
ENSG00000106624	116.957349111441	-1.19098069024068	0.461177308919042	-2.58247894509865	0.009809334746295	0.135509061736114
ENSG00000172831	3823.11477089017	1.13925312525793	0.441462782901973	2.58063231914818	0.00986195547656277	0.136130206846125
ENSG00000129515	2434.27583004812	-0.430692801293719	0.166927592598683	-2.58011749039695	0.0098766705990958	0.136227561350911
ENSG00000230836	13.0307034143169	3.16674346831983	1.22752184752063	2.57978583005758	0.00988616065743222	0.136252752192626
ENSG00000238018	22.2694407236877	-1.59114498314036	0.617026084079916	-2.57873212201882	0.00991636516479832	0.136563172939542
ENSG00000141682	854.431602663942	-0.70194513861539	0.272433414618173	-2.57657504898654	0.00997845412771223	0.137311869919966
ENSG00000197594	7.17701244710561	-3.81160532010103	1.4800162244113	-2.57538076761095	0.0100129789245368	0.137680396209852
ENSG00000260877	18.3674059460964	-2.19110209914981	0.8509984827788	-2.57474266228432	0.0100314691212356	0.137775264874137
ENSG00000108582	4517.9839506204	0.813665954498028	0.316034897608802	2.57460793303026	0.0100353770185054	0.137775264874137
ENSG00000168904	248.618945014212	0.600363800217591	0.23323213510544	2.57410412139896	0.0100500023737088	0.137869592748587
ENSG00000243566	260.151268461289	1.83949659722271	0.714973018641513	2.57281960194506	0.0100873771489741	0.138275619376724
ENSG00000107815	467.269616643042	-0.533071190412767	0.207227888118974	-2.57239117404275	0.0100998703167511	0.13834021137251
ENSG00000282851	53.7561760585004	-1.74957025155672	0.680498333137841	-2.57101328006094	0.0101401438468372	0.138784924906019
ENSG00000135912	431.216113521625	-0.522173547115394	0.203123934453472	-2.57071402501316	0.0101489094464044	0.13879804695971
ENSG00000062282	502.504430425373	1.43647704660147	0.559062351177912	2.5694397835499	0.0101863093351383	0.139202454780495
ENSG00000228951	21.4616417689993	-1.89130526380533	0.736187028948076	-2.56905540227703	0.0101976152614779	0.13924992452674
ENSG00000205189	82.7474226786376	1.80649982391322	0.703566137104466	2.56763327375006	0.0102395419587566	0.139715131607624
ENSG00000130159	444.386016626286	0.49229290842262	0.191812674597595	2.56652960736513	0.0102721855439138	0.140053057350647
ENSG00000082153	10804.1525722852	-0.454672131549419	0.177222922809438	-2.56553793573483	0.0103015955880257	0.140346412229508
ENSG00000042062	26.3401040940885	-2.1419458809382	0.83532293921948	-2.56421292936074	0.0103410083082386	0.140775487528464
ENSG00000178104	1416.42219344787	-0.57042297062518	0.222553846309737	-2.56307846430701	0.0103748598930606	0.141020362414927
ENSG00000231324	5.6779004404357	4.15798398097591	1.62216300652415	2.56323437549309	0.0103702017831763	0.141020362414927
ENSG00000207568	4.54176624884644	5.14893277295524	2.00970464592049	2.56203456732166	0.0104060960731829	0.141336884709793
ENSG00000249242	17.5644446929588	2.12745917988054	0.830659698882166	2.56116816879824	0.0104320845444868	0.141473707945409
ENSG00000008323	626.473523218787	0.971922279129839	0.379481810702617	2.56118278061947	0.0104316457703025	0.141473707945409
ENSG00000145934	4256.90290933257	1.12159710849576	0.438188488567125	2.55962248612093	0.0104785922513588	0.141903044424648
ENSG00000123201	4.48588354737962	6.12334236829138	2.392317927512	2.55958553747061	0.0104797062449836	0.141903044424648
ENSG00000137968	647.737014422403	2.42736974898656	0.948548747208545	2.55903532225412	0.0104963075828014	0.142019674668665
ENSG00000168032	1607.50200809347	-0.758526390020215	0.296596622879648	-2.55743434519148	0.0105447461283918	0.14245823815857
ENSG00000187185	12.6249981489362	3.22841973618662	1.26228936478115	2.5575908553633	0.0105400020636617	0.14245823815857
ENSG00000137266	1967.97569304311	0.683741324777179	0.267471137811776	2.55631815219757	0.0105786347706242	0.142699201507533
ENSG00000197694	7327.10112230196	-0.533436085750036	0.208655281561071	-2.55654245490022	0.0105718169681558	0.142699201507533
ENSG00000124587	823.684695293744	-0.868957099134388	0.34006201238579	-2.55529011617029	0.0106099325452313	0.143012881517564
ENSG00000078304	2726.58937834476	0.520537477961202	0.203854678811454	2.55347329281881	0.0106654457715763	0.143652242706709
ENSG00000186792	162.17981392041	-0.854953637791183	0.335243969008591	-2.5502431567062	0.0107647810122879	0.144880425145697
ENSG00000196436	37.2165346091921	4.85427141870385	1.90412181649574	2.54934919428498	0.0107924176487935	0.145142506337292
ENSG00000133641	1248.67352924469	0.567567044253069	0.222671925434153	2.54889359377685	0.0108065266799657	0.145222401997816
ENSG00000206538	487.623087139983	-1.33674036791554	0.52483345793914	-2.54698008995941	0.0108659632509479	0.145910846403778
ENSG00000172935	7.62053823228539	-3.7795099174682	1.48501706831401	-2.54509527069558	0.0109247927102551	0.146590105355188
ENSG00000174792	14.8475119979284	2.12497949393982	0.835062963692527	2.54469373727638	0.0109373619863586	0.146648083525994
ENSG00000182853	13.2985103467627	-1.68270055616937	0.661469158706219	-2.54388361728096	0.0109627604513694	0.146877858375958
ENSG00000173212	216.92599932412	0.856634741002267	0.33679248673611	2.54350905895794	0.0109745211185696	0.146923836767928
ENSG00000156299	1938.4812365044	0.681598020839717	0.268002955697141	2.54324814838969	0.0109827200103817	0.146923836767928
ENSG00000135740	43.1426401695037	-1.73731693740051	0.683182419767319	-2.54297664449885	0.0109912575665496	0.146927494944124
ENSG00000122707	52.543713228459	-1.41627191045451	0.557277925938113	-2.5414103888475	0.0110406243788198	0.147476529549991
ENSG00000225285	5.09541821451895	3.12508055557461	1.23048996257414	2.53970422402882	0.011094625074522	0.147528792360908
ENSG00000079335	74.4351322261692	-1.04589210777701	0.412025933250333	-2.53841329725612	0.0111356391371336	0.147528792360908
ENSG00000117592	3214.94067973632	0.666398305432616	0.26252455563368	2.53842275372705	0.0111353382063895	0.147528792360908
ENSG00000162980	1022.98064370834	0.457148104364062	0.179944367199458	2.54049688511415	0.011069507968627	0.147528792360908
ENSG00000144867	1015.39191327448	0.41968779267926	0.165306697467407	2.53884324778799	0.0111219642363061	0.147528792360908
ENSG00000152495	17.0422364931003	2.48029928031527	0.977063029399967	2.53852536190881	0.0111320733980731	0.147528792360908
ENSG00000106004	106.71461083411	-3.02482782792121	1.19162406833015	-2.53840779849299	0.0111358141261229	0.147528792360908
ENSG00000122862	5.95503811697468	-2.76138143593178	1.08782986589807	-2.53843135079958	0.0111350646303196	0.147528792360908
ENSG00000161405	7.44363400043081	3.05523393191401	1.20326057705763	2.53912908821884	0.0111128811230246	0.147528792360908
ENSG00000271605	123.21648538016	1.63541371074286	0.643963197132228	2.53960741549497	0.0110976961197168	0.147528792360908
ENSG00000099331	2141.51904247901	-0.490250318845321	0.192943833690177	-2.54089653692975	0.0110568633401082	0.147528792360908
ENSG00000114473	184.891669563376	0.748803644398203	0.295077135761324	2.53765390011064	0.0111598288243187	0.147626932044317
ENSG00000256087	356.721822200273	-0.754243789676008	0.297195216492128	-2.53787324903322	0.0111528369378999	0.147626932044317
ENSG00000137710	3951.99416438511	-0.485920755272898	0.191685772083842	-2.53498603464611	0.0112451808984368	0.148645406091679
ENSG00000078124	871.157094348609	0.989657963201023	0.390449551066013	2.53466282775595	0.0112555604104815	0.148672071722103
ENSG00000166086	40.0889601199185	-1.26637514917431	0.499785012755847	-2.53383978481354	0.0112820301542445	0.148911072095258
ENSG00000105137	436.721493580843	-1.15463785681026	0.455957040302439	-2.5323391345035	0.0113304346106244	0.149439018503183
ENSG00000008382	144.156471642275	0.71279185978137	0.281514921257675	2.53198607234371	0.0113418496197778	0.149478683758361
ENSG00000163462	31.6694689806714	-2.03271153614822	0.803587579847309	-2.52954573605339	0.0114210287764009	0.150226146755095
ENSG00000095370	7.83154169896864	2.48330487290436	0.981754088087106	2.52945712479074	0.0114239130667016	0.150226146755095
ENSG00000178935	342.292593203318	-0.858806786412184	0.339497098717797	-2.52964396354402	0.0114178322340223	0.150226146755095
ENSG00000204852	311.11971964442	-0.614358071997294	0.242955938132115	-2.52868103048058	0.0114492025247144	0.150447429184699
ENSG00000244128	41.964281377415	-2.53341867805343	1.00218420926806	-2.52789722151351	0.0114747937916839	0.150672347726993
ENSG00000165948	6.9368778474763	-4.16630997293317	1.64851073495902	-2.52731746574689	0.0114937553977972	0.150809946285931
ENSG00000132256	883.303987484837	-0.617832691567987	0.244551115996512	-2.52639489724022	0.0115239864432803	0.151095099539145
ENSG00000086712	488.573289071275	-0.526492242988395	0.208471400981953	-2.52548906232934	0.0115537377918356	0.151373547679473
ENSG00000163491	15.1099664429232	-1.85692784969174	0.735415709772176	-2.52500432750749	0.0115696864587584	0.151442142533592
ENSG00000151240	514.968445578142	-2.21753759924309	0.878297997170346	-2.52481231471258	0.0115760094326538	0.151442142533592
ENSG00000119638	1599.58837447032	-0.479983453300645	0.190155187517154	-2.52416702151418	0.0115972813864748	0.1515105373985
ENSG00000108813	14.0738212544936	1.99449396901171	0.790168755524784	2.52413671771555	0.0115982811968816	0.1515105373985
ENSG00000162490	19.3360298577401	-2.06775932555698	0.819424927232581	-2.52342741456543	0.0116217050252504	0.151665215031074
ENSG00000035115	2094.63686760041	1.06059932891986	0.420371669702822	2.52300382104638	0.0116357136679445	0.151665215031074
ENSG00000100519	1762.83385939164	0.435124813534701	0.172453997095808	2.52313556578781	0.0116313551390725	0.151665215031074
ENSG00000114115	98.8366823688358	1.1275141814655	0.447220950711673	2.52115689050628	0.0116969686460566	0.152351945463913
ENSG00000145824	2401.67754903225	2.29132526753982	0.909220570037046	2.52009836012229	0.0117322044907445	0.152587317952412
ENSG00000157350	166.748774342767	-0.766746241828292	0.304242032886549	-2.52018511233854	0.0117293131872701	0.152587317952412
ENSG00000246695	21.7639476401611	-1.64503707470987	0.65315656025982	-2.51859534880197	0.0117823977522969	0.153016252474862
ENSG00000156218	175.291965589165	-1.23654857067643	0.490956360804316	-2.51865271416514	0.0117804785380916	0.153016252474862
ENSG00000118729	5.38529625384317	-3.43064897253508	1.36232127820151	-2.51823782497482	0.0117943653120177	0.153059869257199
ENSG00000128710	137.958805176425	-5.32058107217712	2.11340450065019	-2.51754033387373	0.0118177437887839	0.153251398118738
ENSG00000156381	1289.74358229703	-0.699579639965808	0.278074280484297	-2.51580131304274	0.0118762112742436	0.153897347117185
ENSG00000132357	811.197529528423	-0.456145718118216	0.181345600284873	-2.5153393156584	0.0118917871130781	0.15398695053417
ENSG00000278053	193.304162479066	-0.574362636755387	0.228412403139366	-2.51458602449421	0.0119172225150648	0.154149187364094
ENSG00000271303	206.234606089056	0.713587037217322	0.2838187956651	2.51423460361427	0.0119291049785237	0.154149187364094
ENSG00000080031	198.241638002139	-0.582273127511717	0.231593937928603	-2.51419848343018	0.0119303268920071	0.154149187364094
ENSG00000114200	16.0219624335258	4.05815938128362	1.61473455556902	2.51320526168683	0.0119639702031676	0.154471623995727
ENSG00000165125	12.8173731471733	-1.68124345570065	0.669514715454952	-2.51113742071853	0.0120342839623967	0.155225552928419
ENSG00000152465	206.148649610374	-0.765224035029929	0.304751761130161	-2.51097493970871	0.0120398243707908	0.155225552928419
ENSG00000106089	218.631801423699	-1.13020771921403	0.450237538681433	-2.51024764066533	0.0120646521205837	0.155432934820187
ENSG00000144908	343.733601965879	0.845745495897102	0.337059587756591	2.50918688154292	0.0121009445300738	0.155787612454874
ENSG00000078018	487.989795030442	-1.23645429729496	0.492942705794117	-2.50831239160557	0.0121309367266642	0.155813650033557
ENSG00000049192	48.9551442669922	-1.50091191766141	0.598501765476628	-2.50778193856476	0.0121491616460322	0.155813650033557
ENSG00000159840	180.499514280378	-1.15661909212277	0.461126411780916	-2.50824733212698	0.0121331706885116	0.155813650033557
ENSG00000110888	413.609144670214	-1.14396493510802	0.456199828820022	-2.5075961515964	0.0121555505144577	0.155813650033557
ENSG00000137767	1523.78248920298	0.610563718046084	0.243386195210018	2.50862099027115	0.0121203452698589	0.155813650033557
ENSG00000186191	8.59389852155495	3.66401877176203	1.46112131412913	2.50767594472187	0.0121528062125527	0.155813650033557
ENSG00000169860	878.223900028868	0.725277018354372	0.289313260143366	2.50689172696395	0.0121798014214042	0.155896587353363
ENSG00000225032	16.6003875970541	-2.15530609178763	0.859669449500447	-2.50713351863332	0.0121714725413502	0.155896587353363
ENSG00000108576	6.83973506880051	2.56297557159988	1.02247274478005	2.50664439192579	0.0121883264762459	0.155896587353363
ENSG00000108387	7.61707524998185	-3.16252617786876	1.26232104337672	-2.50532635454526	0.0122338453369175	0.156366309306295
ENSG00000178685	1713.06300457814	-0.968813998632959	0.387036358152631	-2.50316017662325	0.0123089822591341	0.157213646253697
ENSG00000138685	37.5378287302511	-1.86833328692035	0.746636542939276	-2.50233303551592	0.0123377804859492	0.157355379669792
ENSG00000136237	413.827290481981	0.96217725181216	0.384475391425863	2.5025717465137	0.0123294632641466	0.157355379669792
ENSG00000197635	92.4023820904916	1.97090280934954	0.787708962893449	2.50206980267169	0.0123469578651288	0.157359544002957
ENSG00000198948	76.6130196743013	-1.00343831682676	0.401159074348474	-2.50134767225807	0.012372165356045	0.157567856636908
ENSG00000153317	611.992639198071	-0.753327936846466	0.30125816758063	-2.50060585210472	0.0123981076139437	0.157785222096138
ENSG00000185104	835.088671509103	0.44603306497229	0.178493828658339	2.4988710720417	0.0124589629212815	0.158446281672005
ENSG00000138166	1883.89626588653	0.891063847417081	0.356806899528462	2.49732796253286	0.0125133166593757	0.159023771899242
ENSG00000117586	19.0287789261771	1.73681843251279	0.696143563679414	2.49491415726516	0.0125987605127764	0.159881058641436
ENSG00000142173	1681.4596329185	-1.15908552420184	0.46454347213924	-2.49510668800104	0.0125919264047637	0.159881058641436
ENSG00000248485	371.178490243669	1.02919278500425	0.412778417629888	2.49332993452932	0.0126551191767728	0.160481714581914
ENSG00000184154	50.644025057092	1.00225919898652	0.40223745570943	2.49171026904698	0.0127129693184532	0.160871090044682
ENSG00000249641	31.0067405165286	-1.7927340518086	0.719441001038589	-2.49184304094513	0.0127082182676928	0.160871090044682
ENSG00000128268	60.340428951756	1.50579778658544	0.604259851145103	2.49197060458654	0.0127036550672326	0.160871090044682
ENSG00000152527	135.878116214255	-1.13888169451621	0.457281896524951	-2.49054621049068	0.0127546908325317	0.161260050127946
ENSG00000156671	2000.16860057371	-0.672865972660283	0.270189659718295	-2.49034686731471	0.0127618477152832	0.161260050127946
ENSG00000165475	600.852392243771	0.709052734163446	0.284859646564116	2.48913014783178	0.0128056078666698	0.161639765829537
ENSG00000124256	6.0870502519954	-3.03300057009582	1.21855897124794	-2.48900598301754	0.0128100809974587	0.161639765829537
ENSG00000133131	541.383065999222	0.595460633386958	0.239385113720422	2.48745890725016	0.0128659316182568	0.162229360454601
ENSG00000140470	27.1612580444633	1.5513315465135	0.623839115222374	2.48674940166346	0.0128916172970009	0.16243803254669
ENSG00000226476	51.847687271522	-3.89737295296367	1.5680758358025	-2.48544927737446	0.0129388024456143	0.162917116629304
ENSG00000272568	6.78499745822224	3.90064874235991	1.57004281814527	2.48442188791249	0.0129761972887559	0.163272336586547
ENSG00000106351	554.682493789713	1.06100666127187	0.427117334023441	2.48411051660487	0.0129875494200055	0.163299604765402
ENSG00000240990	30.4394628096732	-4.54169852926858	1.8285838319216	-2.48372453588625	0.0130016338926166	0.16336116535465
ENSG00000134013	1007.11871464317	-0.764863696175782	0.308005628418604	-2.48327830924009	0.0130179335816589	0.163450452788357
ENSG00000183963	1962.69720628506	-1.09913354377135	0.44276676840542	-2.48242104467272	0.0130492983153432	0.163728634261459
ENSG00000255399	6.87288702254271	-3.28305917941684	1.32343505482806	-2.48071045680695	0.0131120833887236	0.164400374166514
ENSG00000137501	1544.19359545473	-1.15632117430784	0.466648964033297	-2.47792508594391	0.0132148888331969	0.165455991947471
ENSG00000005243	167.091441598948	-0.846831350102626	0.341744710410858	-2.47796476230615	0.0132134194264806	0.165455991947471
ENSG00000115641	1219.6032651626	-0.616962756289847	0.249038437443685	-2.47737964718543	0.013235103706154	0.165592476278474
ENSG00000176771	486.134283326276	0.736374790650065	0.297312815061993	2.47676774543514	0.0132578143432643	0.165635271501635
ENSG00000103184	17.6106011063351	1.63755931055885	0.661297028632343	2.47628408968593	0.0132757895207733	0.165635271501635
ENSG00000141579	1886.4515099041	0.657172970701112	0.265345453367852	2.47666942229481	0.0132614668020553	0.165635271501635
ENSG00000274276	35.3364759404295	-1.51144007311814	0.610311513411792	-2.47650591526418	0.0132675426490511	0.165635271501635
ENSG00000064115	3787.41402768303	-0.528904372161121	0.213677839619557	-2.47524204242615	0.0133145906781688	0.165978529275529
ENSG00000156414	7.27672491999851	3.72227480595144	1.50392263082229	2.47504408116808	0.0133219731861286	0.165978529275529
ENSG00000067082	8183.20936653311	-0.560891609247779	0.226702346517828	-2.47413234959026	0.0133560208367103	0.166286200599351
ENSG00000247624	5.49580968499932	4.02526216499153	1.62741195826774	2.47341316655687	0.0133829322052688	0.166504654777799
ENSG00000166343	12.993802055006	-1.71968083808984	0.695531047372424	-2.47247171005011	0.0134182333303719	0.166827112154323
ENSG00000134250	5930.01581277433	-0.595368931910288	0.24108956782086	-2.46949271713272	0.0135304772728434	0.168105070184405
ENSG00000147689	25138.3734565045	-0.57846967012657	0.234309662974745	-2.4688254969191	0.0135557305400271	0.168149693551894
ENSG00000106823	59.8803111533604	1.97296167804979	0.799207257416443	2.46864835090172	0.0135624422382258	0.168149693551894
ENSG00000104177	14.441004661412	-1.93243829673729	0.782691870356948	-2.4689643139592	0.0135504730988915	0.168149693551894
ENSG00000128591	67.3360080517411	-1.73849604488244	0.704436584315984	-2.46792413055966	0.0135899120036711	0.168372854016215
ENSG00000122691	12.9812942291949	-2.18692059232708	0.886715266690069	-2.4663166119722	0.0136510610796258	0.169012684494893
ENSG00000011198	1452.76319976494	0.53028165753225	0.215180866398097	2.46435320392845	0.0137260776028482	0.169823196730019
ENSG00000235027	117.410027441396	-1.73054021575591	0.702331613579455	-2.46399305156741	0.0137398775013891	0.169875717731013
ENSG00000171811	22.662220153475	-1.41853907688138	0.575807373993474	-2.46356531880305	0.0137562827835765	0.169960355531068
ENSG00000176125	28.8627418080485	-1.09381514313562	0.44415962661449	-2.46266224481721	0.0137909761518239	0.170270670141164
ENSG00000128463	1552.18096302425	-0.428007095480438	0.173834945266672	-2.46214646211585	0.0138108256089689	0.170397410480123
ENSG00000204282	188.890775787735	-0.830101110824153	0.337221869378083	-2.4615874182628	0.0138323684210939	0.170544853091975
ENSG00000118263	2756.05466748586	-0.658997061926675	0.267885901166999	-2.45999158244562	0.0138940274456467	0.170949421422942
ENSG00000166348	1228.10611349255	0.651290434812737	0.264738276418951	2.4601294668175	0.0138886903842143	0.170949421422942
ENSG00000073712	168.120306596235	-0.847031045678494	0.344253772183045	-2.46048442783109	0.0138749593093994	0.170949421422942
ENSG00000125144	11.3530214538879	1.83441222147059	0.746001402377828	2.45899299334228	0.0139327336956622	0.171307103993899
ENSG00000130066	21306.4881396101	0.561006386898917	0.228443035065925	2.45578240867365	0.0140578247609338	0.172725685158702
ENSG00000011454	2057.19422134683	0.431826227731964	0.175946299621933	2.45430695990683	0.0141156430053735	0.173316310077718
ENSG00000204842	916.191995728367	-0.458947870505931	0.187022362149939	-2.45397323202444	0.0141287498266508	0.173357517714303
ENSG00000285873	8.57136955466566	2.94797649645994	1.20149907597706	2.45358199219808	0.014144129044891	0.173426531233873
ENSG00000144834	18.3098710049603	3.20389887573132	1.30597665638735	2.45325891551086	0.0141568399770647	0.173462755308224
ENSG00000135838	552.754247719806	0.937306722421632	0.382267240613647	2.45196716547562	0.0142077625767805	0.173966811881942
ENSG00000132746	2825.08838658808	1.09106936553033	0.445170624004695	2.45090153459636	0.0142498928253389	0.174242671624278
ENSG00000242866	13.3331947892078	-2.81624882251791	1.14896192538638	-2.45112458497775	0.0142410653079422	0.174242671624278
ENSG00000181804	220.316248329048	0.65981080682099	0.269394030854734	2.44924063360848	0.0143157771509241	0.174927973859986
ENSG00000168255	472.325399364217	1.25604530914627	0.51306480755523	2.44812212931026	0.0143602970508072	0.175341657762265
ENSG00000150672	35.2730873360268	2.25139935996966	0.919728772106	2.44789488841846	0.0143693568456955	0.175341657762265
ENSG00000149305	23.6714023371703	2.14910256647307	0.878299172560647	2.44689125711852	0.0144094306327891	0.175710059821919
ENSG00000104312	376.765202852667	-0.719456994959324	0.294193614462793	-2.44552213097173	0.0144642571193108	0.176257729488847
ENSG00000217442	7.11443744143362	-2.58203019986278	1.05601791798561	-2.44506286861884	0.0144826893833241	0.176361462017889
ENSG00000267272	18.4051540048798	1.51099670937954	0.618340814478512	2.44363088122181	0.0145402945231303	0.176854967061012
ENSG00000198774	123.70649489774	1.33847304613611	0.547755117185322	2.44356100772539	0.0145431105148321	0.176854967061012
ENSG00000235084	8.56161288008036	2.22643848504637	0.911784320271622	2.44184774353556	0.0146123078694817	0.177355258245455
ENSG00000138080	94.7846572295868	-1.18427218301185	0.485048294080904	-2.4415551965931	0.0146241525725765	0.177355258245455
ENSG00000251136	43.1093695751943	-0.989391681507903	0.405215708167572	-2.44164197380708	0.0146206382355363	0.177355258245455
ENSG00000102804	2529.07381559433	0.544526537764437	0.223019485584063	2.44160969315477	0.0146219454628547	0.177355258245455
ENSG00000101447	410.460940709317	2.43882875263193	0.999393849458974	2.44030794661404	0.0146747465168154	0.177847524418855
ENSG00000275393	9.64152198644864	-2.00307394205857	0.821045047113181	-2.43966387605825	0.0147009332099991	0.178043522847803
ENSG00000160781	167.513227622353	-1.60175618359101	0.65679607162453	-2.43874202784009	0.0147384854822795	0.17820832250429
ENSG00000104763	6134.9729650674	0.477889220339651	0.195969334006126	2.43859184786897	0.0147446111931948	0.17820832250429
ENSG00000197961	1114.35704057194	-0.603715211935568	0.247545431490924	-2.43880571052955	0.0147358885978496	0.17820832250429
ENSG00000197915	21.2377485906007	1.58390109040075	0.649654686164767	2.43806613595185	0.0147660722062878	0.178337660680649
ENSG00000132109	645.069215516012	-0.613070240083052	0.251481073611487	-2.43783848732165	0.0147753739908092	0.178337660680649
ENSG00000197565	1003.73999683948	-0.702006784770724	0.288027466663292	-2.4372911129041	0.0147977609966178	0.178365690006013
ENSG00000178607	736.090479570574	0.568203314141025	0.233114492219018	2.43744311532198	0.0147915412706108	0.178365690006013
ENSG00000144642	108.517884407507	1.03848664803339	0.426144448943609	2.43693576346648	0.0148123103907846	0.178420099212575
ENSG00000177694	224.649025221898	1.21992682104606	0.500759150214579	2.43615482717252	0.01484432927503	0.178684719147433
ENSG00000166165	1059.10422914675	0.638910138377318	0.262334129877638	2.43548233192276	0.0148719508649934	0.178896085540404
ENSG00000184012	1258.10940891383	1.00118468818819	0.411125049519682	2.43523154173621	0.0148822632297265	0.178899092603994
ENSG00000180611	277.566747428594	-0.816346019767077	0.335273289386744	-2.43486745174444	0.0148972456377743	0.178958196077019
ENSG00000159714	212.218565493539	-0.675577539182739	0.277516555148231	-2.43436842469413	0.0149178023342259	0.179084137542338
ENSG00000186088	402.452470392573	-0.786649196538133	0.323421114382543	-2.43227532636501	0.0150042969850665	0.180000942036098
ENSG00000236824	21.7134384175441	-2.82394879466413	1.16172051555532	-2.43083319684187	0.0150641479255069	0.180570088358672
ENSG00000166689	2507.24683835213	0.556091253329772	0.228783587227261	2.43064312466341	0.0150720519221705	0.180570088358672
ENSG00000131188	142.477609894278	-0.686167344141505	0.282371090519479	-2.43001981144444	0.0150979975304137	0.180571084115763
ENSG00000112276	41.0513647069417	-1.76723656980443	0.727164347257328	-2.43031245477034	0.0150858112654199	0.180571084115763
ENSG00000168404	318.128416162098	-0.626528724053963	0.257840381194073	-2.42990923746107	0.0151026043129613	0.180571084115763
ENSG00000182795	10808.249843887	0.545241015093851	0.224562858343887	2.42801066532066	0.0151818968122879	0.180910819990393
ENSG00000272081	21.7204289196721	2.05437589957049	0.84608055761883	2.42810909797081	0.0151777768508058	0.180910819990393
ENSG00000122779	603.233953793636	0.761157493617768	0.313409838872854	2.4286330523483	0.015155862969651	0.180910819990393
ENSG00000171877	41.1231535250131	-1.51011722589524	0.621935976238298	-2.42809112768969	0.0151785289349351	0.180910819990393
ENSG00000260284	8.2829903956805	-3.55753230873775	1.46466805247695	-2.42890005194111	0.0151447066924984	0.180910819990393
ENSG00000245080	6.45430586830462	-3.04599673968602	1.25483157278	-2.42741480670415	0.0152068578863464	0.181086889726291
ENSG00000205476	1755.87815785434	0.482647302450309	0.198874532072576	2.42689346604811	0.0152287269666372	0.181225928206052
ENSG00000242512	17.0962853445164	2.93869103362956	1.21123650687974	2.42619093541021	0.0152582403618364	0.181455689226146
ENSG00000268230	11.6668736026843	-1.88909983197241	0.778876453487247	-2.42541653880328	0.0152908311943741	0.181721716447044
ENSG00000153551	435.646987423015	1.48426337224618	0.612195340399464	2.42449308953852	0.0153297750790497	0.181950228083837
ENSG00000106078	138.232165176188	1.97407897162316	0.814229367546404	2.42447527724509	0.0153305271201748	0.181950228083837
ENSG00000197020	4.79086375945596	-3.22997296870956	1.33300258144664	-2.42308080544317	0.0153895030877329	0.18252833582175
ENSG00000231764	17.3762305226373	-2.83911607541309	1.17202014483298	-2.4224123518096	0.0154178445344379	0.182620824768669
ENSG00000148344	4342.01470722305	-0.933223674077627	0.385233374562004	-2.42248916033993	0.0154145856318094	0.182620824768669
ENSG00000215458	168.68918540678	-0.756016922895652	0.3122337068314	-2.4213174502133	0.0154643660014778	0.183049908881674
ENSG00000117984	9989.88682583438	-0.634268336021896	0.262105417849957	-2.41989784577817	0.0155248677283277	0.183402709906716
ENSG00000103067	2767.30665283789	0.700392515536277	0.289431314450514	2.41989197632597	0.0155251183086567	0.183402709906716
ENSG00000261469	23.5108641293594	1.64537445202731	0.679875838518249	2.42011020072916	0.015515804203557	0.183402709906716
ENSG00000233360	11.4708036187997	-2.14003398669672	0.884485298751361	-2.41952465430215	0.0155408072081158	0.183466142996741
ENSG00000285976	291.878587429981	-0.465174593445779	0.192325135505294	-2.41868849967858	0.0155765727182759	0.183766347948392
ENSG00000166341	14.4784613684106	-1.74368499405467	0.721139837403935	-2.41795682836195	0.0156079284755074	0.184000769631938
ENSG00000154118	20.1601494843975	1.68690061891399	0.697717356366948	2.41774208928637	0.0156171416488326	0.184000769631938
ENSG00000171124	3749.00862077009	0.66527743854428	0.275226188887685	2.41720252434179	0.0156403122824768	0.184151729847785
ENSG00000039068	17762.0191320947	-0.493792797087871	0.20433137751362	-2.41662735844354	0.0156650450334332	0.184320870714368
ENSG00000116171	3048.62035795397	0.442753990583558	0.183267006763513	2.41589579271562	0.0156965528551815	0.184339108175993
ENSG00000164520	387.217737170121	1.00046312688025	0.414039258318147	2.41634846643334	0.0156770500714239	0.184339108175993
ENSG00000169583	1337.72178811481	1.21429543369096	0.502732982427393	2.41538843906334	0.0157184368071773	0.184339108175993
ENSG00000151474	117.142483674236	-0.96936997379145	0.40131234817494	-2.41549999196357	0.0157136228367772	0.184339108175993
ENSG00000183092	10.0467703713305	-2.37512848801443	0.983201079101294	-2.41570980595896	0.0157045720060708	0.184339108175993
ENSG00000109501	537.27559979799	-0.50311066493377	0.208322632782017	-2.41505523530998	0.0157328236570075	0.184386204217492
ENSG00000233954	93.2016912248913	0.933352728465942	0.386634726277375	2.41404267395357	0.0157766144645811	0.184777620926079
ENSG00000169972	257.499778792836	0.68616786198422	0.284312290300988	2.41343018009459	0.015803155336183	0.184847023375511
ENSG00000129521	629.372086991189	-0.681059578863107	0.282196165135525	-2.41342605962071	0.0158033340193924	0.184847023375511
ENSG00000067225	44078.1404431152	-0.496739445753143	0.205856270043213	-2.41304015490452	0.0158200765487794	0.184913978278041
ENSG00000126561	238.142267383173	0.637455670139972	0.264195852547538	2.41281482655096	0.0158298596624769	0.184913978278041
ENSG00000134802	81.3147698375219	1.75031547162201	0.725777623213919	2.41164154919958	0.015880886043577	0.185388229132472
ENSG00000162620	18.784079209596	-1.64037691620362	0.680557552807603	-2.4103426806981	0.0159375430850428	0.185927544953396
ENSG00000128917	11.032316233287	-1.97020774254364	0.817487130797983	-2.41007799183388	0.0159491106697866	0.185940484326646
ENSG00000119878	281.118428059195	0.524722876581418	0.217789659954349	2.40931032580429	0.0159827014146025	0.186209992431335
ENSG00000170049	20.8253077126166	-2.01591108560716	0.837059812637392	-2.40832382008098	0.0160259592388174	0.186469587242758
ENSG00000172171	134.81834268734	0.596104726325556	0.247512165596451	2.40838556314625	0.0160232488173288	0.186469587242758
ENSG00000148120	790.336021680639	0.570423086820949	0.23689241177382	2.40794157377053	0.0160427482122254	0.186542851841174
ENSG00000151136	1750.26160171379	0.485642499950455	0.201750661313742	2.40714204745646	0.0160779149059991	0.186788272661837
ENSG00000228782	56.7167180008115	0.928592615193885	0.385790909559638	2.40698417765683	0.0160848667217095	0.186788272661837
ENSG00000105559	153.092072755926	-1.222375246471	0.50790116998836	-2.40671870572579	0.016096562767806	0.186802081885655
ENSG00000213139	14.674293498563	-2.1734615661336	0.903660683170203	-2.40517442731791	0.0161647482528556	0.187471010559374
ENSG00000184156	5.14157886780328	-4.78358937124385	1.98949972047453	-2.40441821731087	0.0161982301600808	0.187558278106006
ENSG00000166073	60.1775751228967	-1.30078021336488	0.541024714917981	-2.40428981800227	0.0162039212087758	0.187558278106006
ENSG00000260710	4.32142170731004	-3.63826484590251	1.51309635328615	-2.40451630063143	0.0161938839919094	0.187558278106006
ENSG00000091317	4147.56410045715	0.590611977324902	0.245726315083482	2.40353572682783	0.0162373803066405	0.187701160254722
ENSG00000242808	5.29783318084769	2.82600900943986	1.17572220772347	2.40363666763751	0.016232898036491	0.187701160254722
ENSG00000138111	66.6812769650152	-1.05788270212048	0.440240031892442	-2.40296798447202	0.0162626111373494	0.187870671482089
ENSG00000197753	36.0656523296293	-1.63370344803035	0.680213066098752	-2.4017525235147	0.0163167428510147	0.188129293870422
ENSG00000260917	188.645517806288	0.666373565694739	0.277452221088414	2.40175970868292	0.0163164223880748	0.188129293870422
ENSG00000168350	67.2566748768941	1.79244270919534	0.746281855929712	2.40183074927144	0.0163132542315833	0.188129293870422
ENSG00000145365	200.051218507192	0.778509490562958	0.324371775204509	2.40005311828419	0.0163926928827877	0.188637984959924
ENSG00000276168	3768.61069770539	0.821263544563939	0.342184349001256	2.40006168301089	0.0163923093295676	0.188637984959924
ENSG00000154889	557.975024005938	-0.446826075257643	0.186157655583708	-2.40025624439991	0.016383598431725	0.188637984959924
ENSG00000131697	355.001645436345	-0.680395959406242	0.283543654515581	-2.39961624452031	0.016412267813841	0.188741079859171
ENSG00000133640	28.1143337466311	-1.14208010757152	0.476177920265747	-2.39843146640261	0.0164654573660244	0.189230359735325
ENSG00000225526	133.68512503093	0.783330013775517	0.326896241262271	2.39626497616118	0.0165631117025896	0.189779969836884
ENSG00000187091	1533.0624719217	-0.811081839918809	0.338473782499462	-2.39629147619461	0.0165619141499909	0.189779969836884
ENSG00000177707	62.6817609809525	1.57883883083276	0.658911439606892	2.39613206863535	0.016569119021615	0.189779969836884
ENSG00000156463	1585.82330644578	0.551360104763494	0.230121654926686	2.39595054598034	0.0165773267988459	0.189779969836884
ENSG00000197279	153.336333085024	-0.678408175957043	0.283075292966793	-2.39656442230239	0.0165495839742225	0.189779969836884
ENSG00000269397	4.88843738367976	-3.16815980260907	1.32188295360813	-2.39670221479251	0.0165433623445476	0.189779969836884
ENSG00000144935	86.8147361895713	-0.949289362813296	0.396290104644514	-2.39544049091218	0.0166004087017599	0.189867781045138
ENSG00000214106	112.12731341823	-0.808197448368123	0.337408405003095	-2.39530917542113	0.0166063557863316	0.189867781045138
ENSG00000265451	4.2708756523453	-3.5214181285265	1.47038990196176	-2.39488731786604	0.0166254737535859	0.189964201712727
ENSG00000172785	528.696607762725	0.687115166446787	0.286954104815076	2.3945124147626	0.0166424800312793	0.190036385662244
ENSG00000150630	461.333049903898	-1.01335731170523	0.423323453591541	-2.39381329597438	0.01667423412086	0.190276770497285
ENSG00000132825	442.785225997744	0.570698082302019	0.238451897900398	2.39334678116255	0.0166954528822273	0.190396700957742
ENSG00000196569	39.6838610646796	-1.49481802034054	0.625243481095293	-2.39077745796235	0.0168127402609071	0.19142895475645
ENSG00000185065	8.88967182528149	2.41879744212421	1.01177113262506	2.3906567049888	0.0168182702812067	0.19142895475645
ENSG00000142156	1520.23743431076	-0.984487549825199	0.41178425931994	-2.39078480428338	0.0168124038792617	0.19142895475645
ENSG00000153064	31.4341315330805	1.83274222081116	0.766811858715823	2.39008069577907	0.0168446712604049	0.19160678844449
ENSG00000187889	7.97278231088076	4.69156647459739	1.9640390377095	2.38873382072323	0.0169065463640011	0.192187652049601
ENSG00000128578	510.242988962743	-0.764482377189164	0.32016000808798	-2.38781346163348	0.0169489420761957	0.192546479982545
ENSG00000183682	35.0787232956036	-1.54611905333185	0.647702343130491	-2.38708269273678	0.0169826708688594	0.192683411217263
ENSG00000112096	4617.69862501313	0.712852203599423	0.298601939762838	2.38729930611167	0.016972666895954	0.192683411217263
ENSG00000164825	315.100426873133	-1.6031685882926	0.671832424016315	-2.3862626020766	0.0170205924552367	0.192815740982836
ENSG00000164684	136.106760106046	1.113441803893	0.466600961317076	2.38628270449783	0.0170196620170852	0.192815740982836
ENSG00000108819	3002.83032593424	0.534257841357985	0.223901678046592	2.38612700904729	0.0170268695282666	0.192815740982836
ENSG00000165879	89.7861659192043	0.807393058311366	0.338541945600489	2.38491291493955	0.017083164751027	0.193330099368879
ENSG00000184007	5259.86838077651	-0.524576662031343	0.219978890827039	-2.38466818365676	0.0170945322291332	0.193335679708498
ENSG00000169855	2351.40657768207	-0.624648299127513	0.262168834842957	-2.38261843556534	0.0171900014533049	0.194168383632978
ENSG00000167880	14080.1577272995	0.832075588769953	0.34921244991791	2.38272028664944	0.0171852466097519	0.194168383632978
ENSG00000185189	1405.30531562035	-1.11455108621046	0.467847420992081	-2.38229609954251	0.0172050570817196	0.194215053876757
ENSG00000185761	241.847221615699	0.676528355740352	0.284017973238857	2.38199135084805	0.0172193018797	0.194252517842124
ENSG00000279754	9.46413081012723	2.48825574630033	1.04494252204736	2.38123695208142	0.0172546090783653	0.194527390490968
ENSG00000154153	17.3911454074709	-1.9272690886176	0.809556493629	-2.38064805085835	0.0172822148145523	0.19467484971255
ENSG00000056972	1583.38346208526	0.544386240093597	0.228708064061745	2.38026692380478	0.0173001014273486	0.19467484971255
ENSG00000235823	134.722704495137	0.72979156311963	0.306601921705465	2.38025762871995	0.0173005378562252	0.19467484971255
ENSG00000115041	44.5575507899675	-1.97941458808196	0.831789801872593	-2.37970528566922	0.0173264891680492	0.194843548968215
ENSG00000142700	4.13910954993661	6.05986592147529	2.54787465916481	2.37840032659287	0.0173879370772456	0.195410956571649
ENSG00000117450	6982.92614957992	0.520679973505564	0.21897686631329	2.37778529883895	0.0174169636990715	0.195613517123053
ENSG00000153531	68.8831405428489	-1.31666204925256	0.553928504811381	-2.37695305046794	0.0174563098283855	0.195931649266961
ENSG00000135622	229.69378675725	-0.838636682915737	0.352901515358904	-2.37640431229896	0.0174822950852267	0.196099510612142
ENSG00000065923	944.872122944144	-0.695717638659517	0.292840401230914	-2.37575701896038	0.0175129909711956	0.196216385794845
ENSG00000108932	36.6811268533664	1.78253480574945	0.750313769815511	2.37571916904543	0.0175147873477934	0.196216385794845
ENSG00000198286	375.421615944395	1.21379094581973	0.511058449147454	2.37505308413268	0.0175464265290908	0.196334604325985
ENSG00000128609	1341.50687385798	0.384781024880148	0.162010876091182	2.37503206058578	0.0175474259673767	0.196334604325985
ENSG00000144671	4.94569733121664	-4.2337819942048	1.78436495381258	-2.37271079840402	0.0176580838459616	0.197324370017191
ENSG00000261762	10.9580358398417	-1.92964795785779	0.813232284512317	-2.37281278007177	0.0176532094194235	0.197324370017191
ENSG00000090097	657.823548638313	-0.813446998418544	0.343106555513732	-2.37082907728351	0.0177482365674264	0.198207222319268
ENSG00000283992	11.762998964454	3.41179136301224	1.43933933322796	2.37038708263514	0.0177694708106467	0.198216933782559
ENSG00000277806	7.67669172033205	3.0238692247228	1.27570747947179	2.37034686507823	0.0177714040412509	0.198216933782559
ENSG00000151468	82.9215355753877	1.70712027404436	0.72031486462572	2.36996396698184	0.0177898189245833	0.198297925178788
ENSG00000156711	3083.77414086903	0.499398195339888	0.210770332916727	2.36939510617556	0.0178172082658284	0.198354505797221
ENSG00000141985	3373.29652811478	0.445696060085653	0.188099386956177	2.36947109343579	0.017813547516947	0.198354505797221
ENSG00000173681	230.685587001637	-0.499339807179688	0.21079960478594	-2.36878910511598	0.0178464264642855	0.198555454385814
ENSG00000196951	25.3281933896971	1.13360094004238	0.4788821858117	2.36718126843857	0.0179241514752516	0.199295490355534
ENSG00000163840	3062.7837603853	-0.530365921252598	0.224109492654675	-2.36654822145274	0.0179548350967448	0.199511883240641
ENSG00000171503	714.384992589107	0.52046395043922	0.219985461899541	2.36590157342714	0.0179862254533557	0.199735854050725
ENSG00000104679	335.964650858699	0.447860594784017	0.189339693692548	2.3653814266292	0.0180115099119277	0.199891781975133
ENSG00000110944	88.9333068755383	1.95165113374291	0.82537458455507	2.36456412671705	0.0180513019472616	0.199991826715635
ENSG00000269927	9.15929590563773	-2.25164360439069	0.952242653149357	-2.36456915361207	0.0180510569667338	0.199991826715635
ENSG00000171766	82.7238807457067	0.919166471851607	0.388735556723215	2.3645032103561	0.0180542708745483	0.199991826715635
ENSG00000103264	787.457717648153	-0.446905399154116	0.189160418760644	-2.36257353458078	0.0181485405738445	0.200785876081133
ENSG00000210135	4486.39430197084	-1.29088330273813	0.546367284954409	-2.36266580793879	0.0181440229857334	0.200785876081133
ENSG00000109536	8.49888902993852	-2.56145917091504	1.08442632868205	-2.36204074280277	0.0181746446605343	0.200949631479875
ENSG00000068650	1655.19663017892	-0.599476983151213	0.253934233137612	-2.3607568611135	0.018237683444054	0.201521301399526
ENSG00000222041	125.092456858767	-0.724546228216997	0.306960478531167	-2.3603892972933	0.0182557660956979	0.201536549300483
ENSG00000268204	14.4759317068178	1.79024702327322	0.758493098874213	2.36026804453512	0.0182617346826638	0.201536549300483
ENSG00000249992	151.719673155494	-1.08570005963288	0.460073107622343	-2.35984247208835	0.0182826967286156	0.201642720308968
ENSG00000277758	10.719134829533	-1.84879050727798	0.78361517761303	-2.35930921209257	0.0183089927783154	0.201682517103884
ENSG00000258461	63.4935731191315	-1.36302522363306	0.577683399644628	-2.35946752922371	0.0183011824102453	0.201682517103884
ENSG00000102996	815.076876447197	0.730500523821441	0.309743808264413	2.35840234519829	0.0183537881219396	0.202050773386974
ENSG00000278192	19.908916696218	1.31672915697314	0.558448481132454	2.3578346104604	0.0183818805936491	0.202234811308469
ENSG00000172765	1443.07334927872	-0.496205311122687	0.210588853743669	-2.35627528381286	0.0184592324416278	0.202645257857556
ENSG00000188732	71.7704410570633	1.41985742416798	0.602541797380198	2.35644635831307	0.0184507322421709	0.202645257857556
ENSG00000175854	240.988716299368	0.532899256599037	0.226172426649667	2.35616367783187	0.0184647796686675	0.202645257857556
ENSG00000274012	3405.19779276499	1.05390255975359	0.447174817362793	2.35680212488029	0.0184330661948128	0.202645257857556
ENSG00000180758	2556.99136288491	-0.431764039869088	0.183301639913575	-2.3554837811198	0.0184986045581061	0.202796554621916
ENSG00000131015	418.497983124438	0.563675428324465	0.239309124292368	2.35542806815763	0.0185013786825326	0.202796554621916
ENSG00000206159	8.31490264932737	3.74316369451407	1.58990933478422	2.35432525152265	0.0185563663866928	0.20327396056008
ENSG00000164611	295.576427455916	0.98209412232478	0.417208996129567	2.35396199850826	0.0185745098830586	0.203280456304724
ENSG00000229474	13.2501703897178	-2.94897763810529	1.25282860631947	-2.35385560581085	0.018579826846008	0.203280456304724
ENSG00000197822	87.159414886176	-1.09908028273818	0.467542333341763	-2.35076099929281	0.018735063278162	0.204681369285949
ENSG00000088386	283.445124699539	-0.879127242454816	0.373998799841646	-2.3506151432225	0.0187424078518209	0.204681369285949
ENSG00000167755	421.371135348399	1.0272544473511	0.436946948686379	2.35098208246881	0.0187239354484883	0.204681369285949
ENSG00000260597	6.51725066840496	-3.99316506184402	1.69902532278554	-2.35026812625562	0.0187598919956899	0.204746543763886
ENSG00000141232	2368.73578421758	-0.592503119704663	0.25216388710481	-2.3496747552055	0.0187898215295616	0.204947384646672
ENSG00000155368	1878.06712502312	0.927699788460649	0.395031098418666	2.34842216770854	0.018853139000544	0.205511930282448
ENSG00000155093	218.179114967509	1.4567281970853	0.620585288375535	2.34734568216801	0.0189077036532916	0.205728312883642
ENSG00000102271	10.2856033362771	-3.81070835023612	1.62329023667955	-2.34752126522424	0.0188987943247174	0.205728312883642
ENSG00000175866	2635.81922824778	0.624212844752715	0.265914215590095	2.34742186824241	0.0189038374148724	0.205728312883642
ENSG00000266066	19.8754225573434	-1.28261867445376	0.546518406868556	-2.34689016569984	0.0189308343195788	0.205854008176019
ENSG00000110169	10.081389904728	-2.09560063279714	0.89330747863088	-2.34588949821504	0.018981734107384	0.206029457078865
ENSG00000125910	21.863759408131	-2.52333857459153	1.07555617499285	-2.34607790207546	0.018972141653402	0.206029457078865
ENSG00000197497	43.5870604125841	-1.23185009289427	0.525067872846619	-2.34607782459795	0.0189721455972452	0.206029457078865
ENSG00000244541	20.4816128743735	-1.4540297215195	0.620170272030824	-2.3445653348686	0.0190492727056633	0.206534673645959
ENSG00000152503	19.7173979711711	-2.00778514598988	0.85637311310834	-2.34452146530186	0.0190515138522624	0.206534673645959
ENSG00000111276	948.335589790717	0.762273960673352	0.325196992505822	2.3440375472098	0.0190762508782884	0.206676821672815
ENSG00000159450	88.9243788573771	1.28793102895234	0.549535942791493	2.34367022912096	0.0190950462630414	0.20675446255214
ENSG00000127920	29.7185124571577	-2.41656983242242	1.03138803722993	-2.34302681938484	0.0191280080631586	0.20678088227337
ENSG00000170473	1113.74620314877	0.558573906294884	0.238430174046018	2.34271483686908	0.0191440087868815	0.20678088227337
ENSG00000135482	74.1150780564284	0.908379685978302	0.387659291188925	2.34324239512579	0.0191169586084832	0.20678088227337
ENSG00000171119	40.7976104970889	2.19820588283313	0.938297773089857	2.34275935196386	0.0191417250149293	0.20678088227337
ENSG00000135697	6.73415887739826	-2.71785026825516	1.16025013175278	-2.34246926061481	0.0191566119448157	0.206791380550625
ENSG00000214193	996.060893529141	-1.29240521060434	0.551868205804841	-2.34187292728615	0.019187246412935	0.206870863538855
ENSG00000177706	408.04977599983	0.853046622411538	0.364243456332874	2.34196828406975	0.0191823449287157	0.206870863538855
ENSG00000171658	223.300845785665	-1.24725393676928	0.532665229403656	-2.34153435951814	0.0192046581577037	0.206933101445948
ENSG00000267274	7.93224193382614	-2.42037224475747	1.03465668117602	-2.3392998748207	0.0193199191848725	0.208048966194941
ENSG00000168209	5102.39642050995	-0.50017397938981	0.213921102939493	-2.33812360032233	0.019380837271983	0.208351680754272
ENSG00000261652	19.8773289538392	-1.24048381465031	0.530557003548302	-2.33807829574222	0.0193831869040759	0.208351680754272
ENSG00000127578	11.4425093296963	2.08056678569826	0.889770248302862	2.33831912189322	0.0193706997884197	0.208351680754272
ENSG00000177076	196.358355945909	-0.745436279420994	0.318899878962471	-2.3375244978024	0.0194119286581043	0.208494567421113
ENSG00000119125	36.1837462594856	2.60421285987249	1.11416354075305	2.3373703811133	0.0194199338348256	0.208494567421113
ENSG00000182938	8.9743812497957	2.60066352789634	1.11301433676701	2.33659481462793	0.0194602623438575	0.208801450942332
ENSG00000215861	59.4180066214439	-1.39213967856136	0.595883415281715	-2.33626183051798	0.0194775995491231	0.208848130457105
ENSG00000163071	363.585055478788	-0.494238052374213	0.211586052291173	-2.33587255408532	0.0194978847870759	0.208848130457105
ENSG00000164749	18.4317605474631	-1.37859515471292	0.590193775502676	-2.335834791783	0.0194998535664995	0.208848130457105
ENSG00000079950	1634.67347487315	0.533700748285883	0.228506053243586	2.33560879771076	0.0195116396476947	0.2088485498473
ENSG00000234771	255.872709205625	-1.18764535705624	0.508605635260906	-2.33510066487368	0.0195381626067807	0.209006614311645
ENSG00000230650	13.0803006806395	-2.0346101074375	0.871666589572983	-2.33416094155247	0.0195872962407701	0.209376909713549
ENSG00000009765	42.898377763003	1.51386044777647	0.64861525218726	2.33398835853987	0.0195963315013975	0.209376909713549
ENSG00000103381	869.946849176721	1.34676467456281	0.577128454935828	2.33356138143034	0.0196187007349668	0.209490018238423
ENSG00000105852	4.83140491107863	2.91473407572161	1.24941130296226	2.33288595101629	0.0196541319258866	0.209742383859746
ENSG00000236423	13.1529263623786	-1.93907671601195	0.831457608897187	-2.33214140476009	0.0196932534851131	0.210033805466002
ENSG00000112039	172.818718677183	0.829297871911962	0.355671138320484	2.33164230257196	0.019719516449419	0.210061883136142
ENSG00000140459	7.04827487339932	3.21048726564993	1.37689749430777	2.3316821178936	0.0197174202285855	0.210061883136142
ENSG00000250120	14.0991900102303	-2.66855452903435	1.14571535596008	-2.32916013139944	0.0198505841250511	0.210266435425138
ENSG00000135540	810.580396232912	0.709006260355998	0.304230970024718	2.33048680184793	0.0197804367813742	0.210266435425138
ENSG00000101955	103.860313047978	-1.29956214615269	0.557982067394009	-2.32903926863123	0.0198569854929303	0.210266435425138
ENSG00000099204	8633.09769203031	0.882809254124215	0.378812400380645	2.33046556352732	0.0197815580448517	0.210266435425138
ENSG00000139433	11183.0041754159	0.831086889636468	0.356578881804215	2.33072380908073	0.0197679279016301	0.210266435425138
ENSG00000247809	6.05551090048902	-2.45029798702293	1.05184593359335	-2.32952175671977	0.0198314417837469	0.210266435425138
ENSG00000162104	612.106962474514	-0.482190958448712	0.207031047072447	-2.32907559164292	0.0198550614938729	0.210266435425138
ENSG00000102970	17.5589107067516	1.38114493281444	0.592826978511079	2.32976059268299	0.0198188080359962	0.210266435425138
ENSG00000150394	12.4911449392997	1.84055684016789	0.790236958174013	2.32912017228457	0.0198527003176439	0.210266435425138
ENSG00000181045	292.287234698056	0.770059544985316	0.330607283665366	2.3292274037276	0.0198470218983562	0.210266435425138
ENSG00000158887	11.2082802114433	1.69198682089609	0.726693232659459	2.32833710959984	0.0198942102598053	0.210409972759714
ENSG00000160993	164.179591513571	0.701741269441169	0.301380820625176	2.32842046147959	0.0198897881985909	0.210409972759714
ENSG00000106560	39.0803514325088	-1.85213448909195	0.795680317911366	-2.3277369659636	0.0199260749819624	0.210621692689839
ENSG00000104381	180.068216224305	-0.575345761488263	0.247300915301232	-2.32650073610704	0.0199918532456007	0.211066008820389
ENSG00000135476	334.954320820979	2.1873482306071	0.940152812186503	2.32658797830962	0.0199872049876552	0.211066008820389
ENSG00000233621	92.5925601260075	1.0207073135022	0.438937158258541	2.32540648313257	0.0200502351487754	0.211431275628753
ENSG00000125735	87.8474524397164	-3.71070219039337	1.59559138528916	-2.32559678161016	0.020040071439038	0.211431275628753
ENSG00000168159	148.619277717849	-1.36307556998528	0.586407603317724	-2.32445071017734	0.0201013503900066	0.211844640535819
ENSG00000102878	141.631534411488	-1.40952418137198	0.606476640719307	-2.32411949073623	0.0201190906950714	0.211905991390802
ENSG00000166183	47.0736560352556	1.93924662704679	0.834573543330546	2.32363779386991	0.0201449150419903	0.212052365027558
ENSG00000179403	1817.81158583191	0.595097010007247	0.256131788373492	2.32340161206181	0.0201575875970262	0.21206020703404
ENSG00000019485	161.189276991331	0.736332243947414	0.316961975988094	2.32309330370616	0.0201741406362915	0.212108838777425
ENSG00000270108	15.2949231889343	-1.55802411530258	0.670836330626163	-2.32251004331908	0.0202054882649121	0.212312869894724
ENSG00000136688	1020.03203869938	2.84042059363266	1.22379656962148	2.32099081182357	0.0202873397490893	0.213047025043744
ENSG00000034693	412.924773689403	-0.508177160845662	0.219021654572144	-2.32021423561236	0.0203292908848151	0.213232461981535
ENSG00000236120	34.8061221740067	-6.30519126958468	2.71736135416287	-2.32033596117992	0.0203227101958313	0.213232461981535
ENSG00000091592	1912.73822428466	-0.872122274864934	0.375915076449171	-2.31999813123446	0.0203409784307713	0.213232461981535
ENSG00000126947	116.454154386786	-1.10111992539378	0.474730155500412	-2.31946488470506	0.0203698430158442	0.213398090506588
ENSG00000223959	309.638037125199	-0.620774020804943	0.267660044853071	-2.31926293349353	0.0203807839406146	0.213398090506588
ENSG00000130775	517.41152742028	-0.516493067725186	0.222813269215024	-2.31805345141608	0.0204464162777853	0.213959290760886
ENSG00000283511	11.8377947350578	-1.88177281439086	0.812142497458577	-2.31704758743626	0.0205011396423943	0.214405742177723
ENSG00000138641	1631.22772160663	-0.718852102933866	0.310625509912165	-2.31420820246584	0.0206563042575685	0.215268718285645
ENSG00000112078	2004.36481759844	0.418741086466454	0.180941824536787	2.31423048561843	0.0206550825690112	0.215268718285645
ENSG00000171467	580.314267054241	-0.582481065875441	0.251621681692945	-2.31490808723806	0.0206179626853622	0.215268718285645
ENSG00000149050	31.5818837379358	-1.02386217655105	0.442416691374725	-2.31424852749022	0.020654093457629	0.215268718285645
ENSG00000135127	753.222226536866	-0.777198835459385	0.335759170572944	-2.31475087972478	0.0206265695281195	0.215268718285645
ENSG00000182685	97.1526217672207	-1.48152109376392	0.639914681967346	-2.3151853450356	0.0206027909260041	0.215268718285645
ENSG00000164683	19.7651714964091	1.83266668679875	0.792185363630355	2.31343164231181	0.0206989190548882	0.2154602352909
ENSG00000245498	7.37495559521547	2.33556706013665	1.00947995488739	2.31363391499654	0.020687811689827	0.2154602352909
ENSG00000196204	202.019865894966	-0.659778093582222	0.28528947874295	-2.31266184960397	0.0207412381073849	0.215723016300921
ENSG00000086205	13.5213345374019	3.09391123771325	1.33788954497285	2.31253114230445	0.0207484311758015	0.215723016300921
ENSG00000167065	106.364551574943	-0.808145058513187	0.349551184612236	-2.31195056429197	0.0207804077637075	0.215929204927502
ENSG00000037637	1069.82203205809	0.474913201400723	0.205475050439409	2.31129375749085	0.0208166345982924	0.216179291193365
ENSG00000264268	20.0977779181622	-1.95953494334304	0.847930923106042	-2.31096058646511	0.0208350320141798	0.21624403629895
ENSG00000148660	2834.92522133434	-0.450084415386247	0.194813185953811	-2.31033855938765	0.0208694177429704	0.216474549622095
ENSG00000198130	635.570426875541	0.628486454636332	0.272060366363716	2.31009927332125	0.0208826586718313	0.216485590977545
ENSG00000116857	1352.75750878312	0.43860151721752	0.189885188560501	2.30982479751323	0.020897855845754	0.216516887576725
ENSG00000099954	53.7398421563312	1.25264573698188	0.542473218096131	2.30913839650587	0.020935902689273	0.216784748929869
ENSG00000254535	10.2185682184236	1.96266723308369	0.85026248770132	2.30830744796205	0.0209820424874347	0.21713604969971
ENSG00000073464	33.0096633974481	2.00014932925057	0.866896528609511	2.30725266884939	0.0210407384592362	0.217616805739826
ENSG00000253302	6.91758499598641	-2.92370282564943	1.26783711872733	-2.30605555119278	0.021107528521926	0.218180668367047
ENSG00000158786	23.7068294555168	-3.35216345226634	1.45389750930779	-2.30563944900238	0.0211307870813544	0.218294168227426
ENSG00000083857	9730.59006652448	-0.776147721664197	0.33695613847229	-2.30340876169563	0.0212558552441863	0.219406274079259
ENSG00000178386	22.0631265768575	1.3087906964476	0.568229202368499	2.30327954105893	0.0212631199864201	0.219406274079259
ENSG00000196369	118.830551727507	-0.690190795885519	0.29969360071815	-2.30298809928417	0.0212795126879665	0.219448060370856
ENSG00000142910	6086.95238133215	-0.804701780436558	0.349457013602499	-2.30272036077058	0.0212945818539225	0.219476156974428
ENSG00000253196	14.7406295045748	2.74302998359112	1.19136611616442	2.30242403772759	0.0213112706819876	0.219520904666893
ENSG00000146416	1277.30180456482	-0.472980606546742	0.205505033890989	-2.30155241256833	0.0213604264088244	0.219899838519102
ENSG00000204021	75.5478038845152	-1.62260614287883	0.705677361664783	-2.2993597797312	0.0214845178461263	0.221049330316134
ENSG00000162520	56.7701883028348	-1.06101707920225	0.461667846574929	-2.29822606680071	0.0215489258384165	0.221579302925235
ENSG00000121005	68.3837500537932	1.42212761031375	0.618850533203349	2.29801468046316	0.0215609536003519	0.221579302925235
ENSG00000117305	1037.90108178837	0.478210588115145	0.208188493021948	2.29700777969862	0.0216183259368235	0.221685555265049
ENSG00000050628	6.42915377415076	4.03243765783845	1.7555557123945	2.29695795432113	0.0216211683913378	0.221685555265049
ENSG00000173113	1369.28121816451	0.564259301742307	0.245598211935109	2.29748945359338	0.0215908640144677	0.221685555265049
ENSG00000161638	4265.99785999566	-0.901175479568921	0.392329892576534	-2.2969839836844	0.0216196834190826	0.221685555265049
ENSG00000087266	2030.54776172013	-0.749297226904415	0.326382041690882	-2.295767325379	0.0216891886227842	0.222126776799816
ENSG00000140497	2441.37020933015	0.464342508869809	0.202254693206807	2.29583057632693	0.0216855704383911	0.222126776799816
ENSG00000008516	43.2146687095359	-1.06359743957025	0.46342781286185	-2.29506604923454	0.0217293393916262	0.222349739184968
ENSG00000008735	90.1163045815596	-1.13079630187618	0.492732368156152	-2.29495031168284	0.0217359720289934	0.222349739184968
ENSG00000189190	333.900451013896	-0.566559384371156	0.246919666222482	-2.29450895118523	0.0217612814990866	0.222480634716654
ENSG00000261395	4.72399859166285	-3.68359708497273	1.60557442996572	-2.29425495089093	0.0217758585701032	0.222501718113715
ENSG00000196371	57.8121762232243	1.36622116645817	0.595847141793399	2.29290546287774	0.0218534482508239	0.223166258731418
ENSG00000142621	8.22638737366332	-2.43581733160156	1.06350594527557	-2.29036550516924	0.0220001374275399	0.223892640712211
ENSG00000182568	824.661828305919	0.814248874518904	0.355385519995048	2.29117065470267	0.0219535454868294	0.223892640712211
ENSG00000114405	198.33830983865	0.677437119073898	0.295723499294452	2.29077878724604	0.0219762111184179	0.223892640712211
ENSG00000075303	263.759083482245	0.515810234802793	0.225197233574469	2.29048211035072	0.0219933844619759	0.223892640712211
ENSG00000197119	415.980515990591	0.780674740913864	0.340806152229155	2.29067091602544	0.0219824539670527	0.223892640712211
ENSG00000261804	21.0332340318027	-1.67233281740062	0.73013615751379	-2.29043966689053	0.0219958422848516	0.223892640712211
ENSG00000013725	9.60846397167245	1.95004871400324	0.851502543945603	2.29012670351789	0.0220139727973771	0.22390527595227
ENSG00000176054	8.28123736646629	-2.35338588099988	1.02778393297664	-2.28976714413512	0.0220348187447414	0.22398916092782
ENSG00000230896	46.6332070364698	0.978304366134191	0.427329969637938	2.28934180994391	0.0220595002458447	0.22411191706907
ENSG00000130701	262.072900284939	0.769159797521667	0.336078531097204	2.28863115716012	0.0221007920129769	0.224403187435017
ENSG00000257335	9.21265626300544	-2.10548915043873	0.920205145765428	-2.28806496043594	0.0221337384088037	0.224609437882489
ENSG00000092929	333.531221080479	0.740303910416014	0.323583737301786	2.28782792543613	0.0221475439079712	0.224621325236634
ENSG00000162772	577.786906488408	-0.953312291051954	0.416738669103307	-2.28755419578219	0.0221634959112864	0.224654956560297
ENSG00000180817	4310.96074066787	-0.594333902028035	0.259859729316511	-2.28713353774079	0.0221880298631007	0.22477548885246
ENSG00000267248	16.5359216272515	-1.48240415251508	0.648240196685853	-2.28681306727648	0.0222067364432074	0.224836883384843
ENSG00000232818	4.2296135674288	3.31096471961398	1.44818169824244	2.28629095619166	0.0222372426149574	0.225017607542019
ENSG00000178996	1077.70417557266	0.479458464863303	0.209730125581325	2.28607341713238	0.0222499638491088	0.225018263522926
ENSG00000168961	822.680941570303	-0.667358600112896	0.292030496201128	-2.28523599005657	0.0222989939417433	0.225385908635733
ENSG00000178074	475.572547106999	-0.520062358228387	0.227635095671551	-2.28463171152998	0.0223344318672517	0.225615831913562
ENSG00000081026	477.787648488611	0.676829761728625	0.296428092851347	2.28328481021548	0.0224135971780513	0.22570698283861
ENSG00000186312	127.361098687699	-0.611705934807483	0.267819026541663	-2.28402717576275	0.0223699338676673	0.22570698283861
ENSG00000164751	676.982817290527	0.418448981391993	0.183214592327241	2.28392823997663	0.022375748645496	0.22570698283861
ENSG00000158122	115.834200286752	-0.820888271384776	0.359536876828144	-2.28318240572901	0.0224196260584389	0.22570698283861
ENSG00000131746	17041.4259102846	-0.593695533904342	0.260019597631536	-2.28327225836895	0.0224143360696938	0.22570698283861
ENSG00000166770	62.7108832065248	0.865024570527554	0.378796604345152	2.28361226210824	0.0223943284936261	0.22570698283861
ENSG00000175087	296.466250688211	0.657003299926928	0.287921921386735	2.2818800901389	0.0224964206087451	0.225867923552849
ENSG00000116117	116.697057666985	0.755859487859273	0.331187181860073	2.282272772799	0.022473240974477	0.225867923552849
ENSG00000176890	86.6135351236713	-1.09229172725053	0.478600918022305	-2.2822599918198	0.0224739950949032	0.225867923552849
ENSG00000101680	75.5708446492069	-1.00750014974013	0.44149835795273	-2.28200203147301	0.0224892203194245	0.225867923552849
ENSG00000100376	453.848889003288	-0.881437480270057	0.386284637670252	-2.2818341562485	0.0224991333940095	0.225867923552849
ENSG00000107021	763.696926851984	0.405859112160768	0.177949112485583	2.28075940639293	0.0225626876882802	0.22637811761283
ENSG00000100344	71.1328934218172	-1.27212449812523	0.558037860020436	-2.27963833507398	0.0226291473693508	0.226916870321313
ENSG00000248161	5.8005015835598	-2.88347580310589	1.26520587824871	-2.27905659677868	0.0226637011494401	0.227007291682195
ENSG00000089195	629.248340913398	-0.587340763512016	0.257697034414917	-2.27919100755479	0.0226557134195384	0.227007291682195
ENSG00000131437	525.585800356157	-0.583117920241428	0.255940403149105	-2.27833477273113	0.0227066394036124	0.227296511018127
ENSG00000100897	35.1998695553097	1.49458378708954	0.656053958914089	2.27814155647106	0.0227181450069865	0.227296511018127
ENSG00000181143	985.6910753711	1.90328483976203	0.835941415141958	2.27681606065519	0.0227972120359979	0.227959298530937
ENSG00000106571	751.763374620624	-0.756924090598448	0.332487634050229	-2.2765480970763	0.0228132253273575	0.227991193420511
ENSG00000165389	2312.11531008558	-0.48445916079638	0.212912677110605	-2.2753889874989	0.0228826054120512	0.228427760595653
ENSG00000073417	646.813771936138	-0.532940726206773	0.234217948577159	-2.27540514911138	0.0228816367780354	0.228427760595653
ENSG00000120549	3217.27273821001	0.490917354018109	0.215798439268261	2.27488834341311	0.022912628784455	0.228599117373078
ENSG00000141441	765.384219543982	0.570635789322777	0.250968783590612	2.27373213974538	0.0229820965304997	0.229163597428914
ENSG00000165449	572.463299988342	0.998955002720709	0.439417243851102	2.27336322527026	0.0230043003423944	0.22925642140551
ENSG00000170271	162.275425602247	-0.652232088884127	0.287070128476936	-2.27203050468739	0.0230846679430874	0.229694698615027
ENSG00000096060	4114.6297870278	-0.710580051745373	0.312756504235986	-2.27199128434181	0.0230870367526325	0.229694698615027
ENSG00000182107	1371.15341864711	0.409948652115519	0.180427911935636	2.27209109564911	0.0230810088173712	0.229694698615027
ENSG00000145916	946.706043553259	0.821251809584191	0.361510967997325	2.27172031358747	0.0231034084679801	0.229729026371487
ENSG00000115112	1754.25752360812	-0.909824426846922	0.40059227618121	-2.2711981257356	0.0231349868443399	0.229914438851604
ENSG00000197416	48.2656691562007	1.42936949418672	0.629450873115179	2.27081978155454	0.0231578899415699	0.230013477805124
ENSG00000146859	271.051665996822	-0.548037052205089	0.241421937269979	-2.27003833372535	0.0232052572876737	0.230231528837016
ENSG00000180264	12.4406519332958	-2.23140318582246	0.983351480282277	-2.26918170213353	0.0232572785175712	0.230231528837016
ENSG00000285676	11.2003385097768	1.85853064345791	0.81896597239886	2.269362471818	0.0232462923772213	0.230231528837016
ENSG00000258766	5.29784349419772	4.1183269608415	1.81489864876588	2.26917738003824	0.023257541244799	0.230231528837016
ENSG00000185862	7.67477610658035	-2.62367506993136	1.15590141777288	-2.26980867882877	0.0232191937699608	0.230231528837016
ENSG00000161681	4.53368105604733	-2.5095020738251	1.10572497877892	-2.2695535707228	0.0232346833858193	0.230231528837016
ENSG00000174502	645.971877950345	2.62734099308334	1.15830225171562	2.26826891615884	0.0233128212656773	0.230650333490527
ENSG00000259570	7.4631426595121	-2.5443846829508	1.12183818210456	-2.26804963811943	0.0233261814092345	0.230654159774628
ENSG00000150556	177.673094889179	0.860086553333097	0.379320349193721	2.26744110923995	0.0233632925992857	0.230892706571818
ENSG00000214708	83.9064822358575	-1.83599724846821	0.809826062989625	-2.26715011084019	0.0233810572707939	0.230939898454136
ENSG00000231971	152.109922449678	-1.44349091674543	0.636865771228131	-2.26655440119165	0.023417460319061	0.231071775462053
ENSG00000165091	19.6145767657872	1.83007334008061	0.807442428430555	2.26650628656927	0.0234204026875875	0.231071775462053
ENSG00000204588	47.9810939495016	-1.15787830384039	0.510960052318847	-2.26608381337384	0.023446252104739	0.231198511464312
ENSG00000072071	1356.47639526646	-0.597881012419863	0.263894306697098	-2.26560784847139	0.0234754041227465	0.231357655154274
ENSG00000285744	12.6808166540073	1.48668772245558	0.656825911529464	2.26344255967875	0.0236084216996825	0.232539683877372
ENSG00000081818	12.7150613421437	-2.58353313743804	1.14228514481008	-2.26172348399715	0.0237144928629211	0.233455132120639
ENSG00000280007	11.1409058721989	-2.1922908157702	0.969453435461238	-2.26136783426547	0.0237364888632061	0.233542355007715
ENSG00000269821	29.7252335594682	-1.16206946688203	0.514206474938978	-2.25992772070779	0.023825737135694	0.234031922947792
ENSG00000166592	375.356298243853	2.38948692214895	1.0573129804763	2.25996177694945	0.0238236232097869	0.234031922947792
ENSG00000101194	23.165358859619	-2.37922568164803	1.05266909249338	-2.26018384943034	0.02380984280122	0.234031922947792
ENSG00000108602	679.046656219248	1.94322439352161	0.860523731281835	2.25818803466	0.0239339389204306	0.234964936535801
ENSG00000168412	4.96696875302079	3.50815391019959	1.55370335496283	2.25793031790391	0.0239500041000633	0.234992893429926
ENSG00000116990	646.581649689952	0.456374631502575	0.202220599650601	2.25681573633499	0.0240195910261786	0.23553831855367
ENSG00000185551	562.189072508795	-0.764312426576584	0.338698509937566	-2.25661585200795	0.0240320889733032	0.23553831855367
ENSG00000143869	87.155487117232	1.60589516071785	0.711860202993217	2.25591366670789	0.0240760384504988	0.235579464838425
ENSG00000175874	313.174324404683	-0.730696858406629	0.323872833949667	-2.25612271796833	0.0240629467418811	0.235579464838425
ENSG00000196141	3465.49644646071	-0.719456690626874	0.31887946177659	-2.25620266234309	0.0240579419056881	0.235579464838425
ENSG00000149922	133.510199976733	0.953108400086102	0.422553724533576	2.25559105209205	0.0240962541151708	0.235647580810573
ENSG00000154240	63.9544956626702	-1.12693269704365	0.499875601375393	-2.25442628914659	0.0241693629845105	0.236232602804625
ENSG00000155066	9175.45166117534	-0.563447149235662	0.250122111544845	-2.25268827995897	0.02427881043561	0.23680805233223
ENSG00000258645	20.0042201457264	-1.55620281183342	0.690833459342649	-2.25264539635095	0.0242815163620932	0.23680805233223
ENSG00000221926	3314.79873006925	0.436102381648244	0.193554718160087	2.25312193778479	0.0242514616050981	0.23680805233223
ENSG00000281181	586.797109576405	0.981240891581598	0.435572503668147	2.25276132749	0.0242742017879398	0.23680805233223
ENSG00000011105	672.237524231776	0.558663843035532	0.248091544747385	2.25184555807567	0.0243320335413846	0.237170627375152
ENSG00000188112	7925.50355476549	0.43303198646183	0.19239080414795	2.25079357810067	0.0243986144776344	0.23768929687554
ENSG00000143127	20.5941349960739	-1.93517791137661	0.860057374448284	-2.25005676233868	0.0244453423064413	0.237938428888826
ENSG00000205542	24654.906518263	-0.34856841604266	0.154939567388728	-2.24970562340693	0.0244676383209141	0.237938428888826
ENSG00000173432	9217.44020613348	1.23043616349684	0.546905809454922	2.24981366484874	0.0244607762155769	0.237938428888826
ENSG00000108175	2605.38947853561	0.701905167982437	0.312026805794798	2.24950278292449	0.0244805259644673	0.237938428888826
ENSG00000129028	46.2892765835638	-0.938612168737177	0.417323086975534	-2.24912591234667	0.0245044863769301	0.237938428888826
ENSG00000272763	24.9039226613962	-4.67424270131761	2.07817636802128	-2.24920404891725	0.0244995169958863	0.237938428888826
ENSG00000175287	75.6989234228633	1.38433525002406	0.615825556224698	2.24793407163985	0.0245803941831943	0.23854521189029
ENSG00000189077	421.342497201007	0.495350128736445	0.220409483723411	2.24740841622792	0.0246139376317822	0.238665649639888
ENSG00000070495	444.15237126268	-0.452019371174462	0.201137171439901	-2.24731892140346	0.0246196524798669	0.238665649639888
ENSG00000275395	6.516236193176	3.03792932291371	1.35278361280054	2.24568755429005	0.024724027915765	0.239546862296669
ENSG00000109452	1879.16766377577	-0.65784013777018	0.293041004031375	-2.24487402349928	0.0247762209803656	0.239791199134415
ENSG00000182218	16.2651341589471	-1.61725939717379	0.720366707972864	-2.24505016580349	0.0247649122676616	0.239791199134415
ENSG00000281398	226.929033382588	-1.00906136390191	0.449672518531898	-2.24399162127212	0.0248329404438498	0.240209384195433
ENSG00000124772	10.8042540992859	2.25652492210574	1.00581267470648	2.24348427778984	0.0248656025950399	0.240394534277985
ENSG00000170965	4.75726227696057	-3.87478505397336	1.72731625545198	-2.24324007936778	0.024881337048962	0.240415919235595
ENSG00000050730	12.767797291032	2.60987194403232	1.16407140598981	2.24202048998287	0.0249600480642789	0.241045461452914
ENSG00000114942	96.0752945045996	0.712204975243543	0.317737829280195	2.24148624939301	0.0249945952430429	0.241248050394169
ENSG00000172889	144.653737330983	1.02178909450092	0.45597838641855	2.24087177141551	0.025034382238938	0.241500966807422
ENSG00000079215	187.365815927953	1.34278352957943	0.599458379874813	2.23999459288542	0.0250912739067704	0.241918524288759
ENSG00000233117	5.44175428900982	3.08549820455806	1.37761932266313	2.23973208984421	0.025108320961274	0.241951673913545
ENSG00000069011	16507.1757091117	0.708760260629599	0.31663934899923	2.2383833938192	0.0251960640118195	0.242421859536383
ENSG00000196972	37.7326339400255	1.11583482936831	0.498478290360409	2.23848229892126	0.0251896204680051	0.242421859536383
ENSG00000182327	33.1591890686433	1.50581958086109	0.672735412195189	2.2383533757313	0.0251980199349365	0.242421859536383
ENSG00000164638	86.1424545542089	-0.842800622919206	0.376681130218318	-2.23743786271092	0.0252577362323851	0.242864949959748
ENSG00000163050	410.484224633273	0.681775537193465	0.304812620398823	2.23670377001259	0.0253057074467939	0.243194687944081
ENSG00000178773	163.390073082312	-2.59718316954917	1.16180972006242	-2.23546345386888	0.0253869383311991	0.243802476312113
ENSG00000283142	11.4665778488334	2.91904277812893	1.30587269628292	2.23531955790008	0.0253963769688977	0.243802476312113
ENSG00000176485	112.275591195997	-1.02327034841238	0.458022905015122	-2.23410300491106	0.0254762963474062	0.244437707911783
ENSG00000168216	1863.69035796648	0.539565128618754	0.241616290549123	2.23314879717953	0.0255391335855275	0.244908444453664
ENSG00000172985	66.451723388539	-1.30110113956322	0.582911376219229	-2.23207367816731	0.0256100937753772	0.245192168676592
ENSG00000250848	4.94031790432299	-2.48499280900274	1.11322793637212	-2.23224079077734	0.0255990527977619	0.245192168676592
ENSG00000242259	267.80461851097	0.536444179241589	0.240334325678884	2.232074747235	0.0256100231299605	0.245192168676592
ENSG00000125637	1388.8661619654	0.472028514332284	0.211567832765988	2.2310977437406	0.0256746551819663	0.245367819641543
ENSG00000123607	222.812982947432	0.502546144241616	0.225237323291258	2.23118503140692	0.0256688750768053	0.245367819641543
ENSG00000155254	1780.52275127823	-0.905154348589663	0.405643838654961	-2.23140169364087	0.0256545327764778	0.245367819641543
ENSG00000177732	529.4843940957	-0.534820573465294	0.239726434838671	-2.23096202896945	0.0256836443193043	0.245367819641543
ENSG00000213178	513.641875756384	0.415600399761199	0.186318804055649	2.23058752372128	0.0257084639881111	0.24547302966951
ENSG00000250317	252.486997308051	0.536641170128253	0.240714216330825	2.22937048882365	0.0257892641101601	0.246112359964861
ENSG00000226137	444.180362853348	0.574612238864979	0.257793537051108	2.22896293459468	0.0258163710712474	0.24623887407495
ENSG00000128590	601.579362037421	0.654866006473257	0.294137034742927	2.22639766204756	0.025987556951687	0.247738753374822
ENSG00000162433	2417.62021167868	-0.594279269341377	0.267062460453817	-2.22524449273598	0.0260648294787748	0.247811017809164
ENSG00000163818	382.243618551701	0.540175354276831	0.242718488288056	2.22552207739426	0.0260462107268869	0.247811017809164
ENSG00000159784	24.2963178897238	-1.44491077856367	0.649141515570056	-2.2258794791376	0.0260222552453529	0.247811017809164
ENSG00000140743	25.7366596675711	-1.76483687783126	0.792918417118572	-2.22574837427108	0.0260310405670753	0.247811017809164
ENSG00000168675	41.6803375769702	2.24583434666125	1.00916200471586	2.22544481080972	0.0260513921613832	0.247811017809164
ENSG00000160703	1240.36042676711	0.641800317587258	0.288514494146084	2.22449939469001	0.0261148631884028	0.248154009955432
ENSG00000004487	3123.45788670991	-0.568813290470798	0.255741469095994	-2.22417307791914	0.0261368016518519	0.248229805859121
ENSG00000110318	31.5510041553042	-1.25750553334603	0.565660354863129	-2.22307524742529	0.0262107264156072	0.248798988223748
ENSG00000169550	878.048746974973	1.01256813119037	0.455641163477412	2.22229291897716	0.0262635163820801	0.249034164137068
ENSG00000187908	8.13630738018399	-3.0366260385727	1.3663167959439	-2.22249045579133	0.026250178327244	0.249034164137068
ENSG00000229035	45.0662618555871	3.83009749223422	1.72463846907322	2.2208118170369	0.026363709869337	0.249054409015378
ENSG00000123130	851.818630499322	-0.683403349158593	0.307693738079825	-2.22105055963569	0.026347537131678	0.249054409015378
ENSG00000171004	683.413877817108	0.743500867330979	0.334632017423906	2.22184617316258	0.0262937030972246	0.249054409015378
ENSG00000165025	863.543126301043	0.606864022113221	0.273161226481631	2.22163309899339	0.0263081111240084	0.249054409015378
ENSG00000100842	594.649979287979	0.583940390298877	0.262931142723435	2.22088712752105	0.0263586073121873	0.249054409015378
ENSG00000255112	3500.32164914036	0.379423029769338	0.170826150147804	2.22110625007383	0.0263437658214837	0.249054409015378
ENSG00000233070	5.55528747897574	4.0472404983212	1.82196619553496	2.22135872127575	0.0263266745315949	0.249054409015378
ENSG00000138621	265.076347890438	0.471945261618099	0.212531015750522	2.22059476802242	0.0263784204984226	0.249061039852074
ENSG00000148090	346.783632107921	0.530375107038459	0.238964816332157	2.2194694398076	0.0264548040669974	0.249649661097212
ENSG00000258839	72.9825544642097	-0.973703814745753	0.438754280542061	-2.2192463023786	0.0264699725809767	0.249660287807525
ENSG00000103064	218.68467600923	0.512728717076733	0.231312867999331	2.21660265384896	0.0266502560705711	0.251146010933387
ENSG00000226180	12.3474053132673	-1.76141812536165	0.794676444671333	-2.21652238111846	0.0266557468154171	0.251146010933387
ENSG00000254024	21.7871238055668	1.6473669389261	0.743296673600482	2.21629801051894	0.0266710991986947	0.251157559668217
ENSG00000184226	4.10575817809919	-3.5154365340224	1.58648315549713	-2.21586754441198	0.0267005748879499	0.251302022727825
ENSG00000137502	170.240215206032	0.687967139418613	0.31067397839214	2.21443438223926	0.026798911919707	0.252094103185434
ENSG00000144233	1149.24280710575	-0.404038692626513	0.182513597101144	-2.21374571014896	0.0268462765898275	0.252390850507413
ENSG00000184307	47.0427966309471	1.00961333346097	0.45610810957709	2.21353953648643	0.0268604706085339	0.252390850507413
ENSG00000127329	19.4584050791789	-1.73997201398453	0.786123543629214	-2.21335695653101	0.0268730457286986	0.252390850507413
ENSG00000253305	72.5914952038382	1.26359921374743	0.571026623806602	2.21285516483271	0.026907632613571	0.25247077529818
ENSG00000256288	4.15367527583431	-6.08118172661606	2.74815741630373	-2.21282146740897	0.026909956644921	0.25247077529818
ENSG00000148154	4315.71947580173	-0.639604399045781	0.289116741744552	-2.21227036243685	0.0269479896480752	0.252694255249541
ENSG00000171160	158.065036825215	-0.551928377986169	0.249558668335537	-2.21161773969754	0.0269930886313132	0.252983723129213
ENSG00000137601	439.714940821616	-0.504825194472411	0.228385996773828	-2.21040344681177	0.0270771748061463	0.253638087923328
ENSG00000153933	72.4893889754656	-0.940104680170822	0.425431068960439	-2.20976968717403	0.0271211505039128	0.253916237392873
ENSG00000183955	1683.04981325503	0.419082825748193	0.189673755013444	2.20949295656897	0.0271403717812191	0.253962457841208
ENSG00000135976	44.9742539628491	-0.973655683769277	0.440937554124394	-2.20814869285232	0.0272339096100743	0.25430235239365
ENSG00000146021	93.8308747468283	-0.907287369468303	0.410858066022796	-2.20827444925461	0.0272251473295999	0.25430235239365
ENSG00000280832	67.5222252142966	-1.04597417372357	0.47365954632115	-2.20828268288376	0.0272245737230559	0.25430235239365
ENSG00000154642	452.312564099767	0.799024160231552	0.361818604458275	2.20835565221383	0.0272194906750027	0.25430235239365
ENSG00000104419	24675.8110143753	0.54452831049264	0.246672621881556	2.20749390969746	0.0272795720185119	0.254595018854133
ENSG00000169087	98.6407484633557	0.686050668293785	0.310847042925562	2.20703617392324	0.0273115322161313	0.254759565199684
ENSG00000246090	141.677862399032	-0.928912767360837	0.421003361792392	-2.20642600906097	0.0273541856097153	0.254960017279301
ENSG00000105993	3752.80299184742	0.428499956910607	0.194267811225415	2.20571773680718	0.0274037692394174	0.254960017279301
ENSG00000177283	121.940938317916	-1.23203458342646	0.558525743673372	-2.20586892794499	0.0273931783791723	0.254960017279301
ENSG00000256433	30.2586305303362	-1.29986501953246	0.589319762484036	-2.20570410544763	0.0274047242826225	0.254960017279301
ENSG00000078043	314.305813752475	-0.548927599249907	0.248839059114818	-2.20595432727715	0.027387197761366	0.254960017279301
ENSG00000109906	89.3496777917279	-1.34679395433021	0.611123634751586	-2.20379948957083	0.0275384485019322	0.256070123386952
ENSG00000032742	176.831527882838	-0.615006384530588	0.279268744248899	-2.20220270687529	0.0276509929464339	0.256982228747856
ENSG00000139835	251.335506772382	0.597298704368645	0.271295404861012	2.20165433570336	0.0276897346436651	0.257207832930889
ENSG00000138434	4328.76790030308	-0.517408584207706	0.235085661554901	-2.20093637691668	0.027740528239192	0.257545092200832
ENSG00000261659	36.7100129237465	-1.13252648495015	0.514831356173195	-2.19980090833697	0.0278210235121984	0.258068005746215
ENSG00000105287	1595.40869261033	-0.451373760157438	0.205194844875502	-2.19973245639431	0.0278258826151918	0.258068005746215
ENSG00000126262	6.96946113071952	4.08092990868747	1.85544272560916	2.19943728381466	0.027846844002842	0.258127757834477
ENSG00000246228	66.3802299182439	-0.90547707817981	0.41190981344566	-2.19824109215903	0.0279319298027053	0.25878154245039
ENSG00000225518	7.03924744684291	2.39065319050859	1.08798659284843	2.19731861240099	0.0279976992942708	0.25898600195257
ENSG00000026297	235.088207206792	-0.709669927484227	0.322942128120782	-2.19751424694522	0.0279837401119965	0.25898600195257
ENSG00000214756	50.5503928380234	-0.938969998214099	0.427315855764636	-2.19736755738659	0.0279942063421592	0.25898600195257
ENSG00000162430	1208.96402785794	-0.341842399648166	0.155609408285058	-2.19679776059524	0.0280348930880153	0.259060480359576
ENSG00000229586	7.23870206701733	2.07223313118505	0.943250705092131	2.19690599752337	0.0280271604338459	0.259060480359576
ENSG00000117528	2040.77899185554	0.521837301546651	0.23774578942404	2.19493814300917	0.028168035232609	0.259209960079329
ENSG00000275131	212.136460001642	-0.766767002973922	0.349325698694261	-2.19499168208926	0.0281641944159314	0.259209960079329
ENSG00000181458	1176.78326015006	-1.17016834651988	0.533090574529618	-2.19506478341396	0.0281589509607584	0.259209960079329
ENSG00000168481	95.7442223241455	1.26755236844752	0.57754113207726	2.19473955714371	0.0281822854397515	0.259209960079329
ENSG00000255182	33.924038214949	-1.59817622981205	0.728142684723751	-2.1948668349506	0.0281731514712292	0.259209960079329
ENSG00000204370	734.633454258019	0.491188561238511	0.223694961414694	2.19579626707786	0.028106528977834	0.259209960079329
ENSG00000284959	8.02597675660418	-2.94923726179845	1.3430751043176	-2.19588409636774	0.0281002403264623	0.259209960079329
ENSG00000167964	103.102002883154	-1.24078976202971	0.56512372299295	-2.19560728305364	0.0281200645066707	0.259209960079329
ENSG00000130158	1336.55411760366	-0.513902459448974	0.234128235001004	-2.19496148957331	0.0281663603281458	0.259209960079329
ENSG00000170153	41.3340690359378	1.71960482456361	0.783834948517651	2.19383535757833	0.0282472479376987	0.259673123621688
ENSG00000267632	4.67683533828335	-3.14879198109626	1.43605649588833	-2.19266581092859	0.0283314657356247	0.260312728327478
ENSG00000254231	11.0653438206304	-1.61727979851096	0.737952501157559	-2.19157709469658	0.0284100573585867	0.260900005050781
ENSG00000139263	1097.01733976121	0.713994872761223	0.325836880225712	2.19126475881621	0.0284326387227619	0.260972578137318
ENSG00000123091	3817.25935761317	0.403363355446368	0.184103162241152	2.19096375388714	0.0284544155070137	0.260986229699251
ENSG00000196782	551.14008131197	0.637087153729457	0.290796043521858	2.19083845162966	0.0284634849759181	0.260986229699251
ENSG00000168291	888.921763100138	0.442444900548359	0.202043121764716	2.1898538128093	0.0285348405600918	0.261400774372789
ENSG00000235899	4.98935362598119	-2.57327491108959	1.17511393265934	-2.18980886837597	0.0285381013025245	0.261400774372789
ENSG00000135679	4230.06392847556	-0.529074445703227	0.24184354254536	-2.18767241057923	0.0286934731214746	0.262688598674921
ENSG00000121964	291.450011983115	-0.705325286766928	0.32253032094641	-2.18684954858592	0.0287535089758685	0.262832203641114
ENSG00000243477	164.01247189676	-0.950475968889759	0.434628845641511	-2.18686812534695	0.0287521524264904	0.262832203641114
ENSG00000180861	152.355918564588	-1.70364068667818	0.778987159903632	-2.18699456726467	0.02874292059601	0.262832203641114
ENSG00000137393	2421.60589740276	-0.483138132490428	0.220974468168873	-2.18639798748697	0.0287865007287014	0.26286348045998
ENSG00000170558	47.4533333574703	1.57842867933204	0.721922504191677	2.18642398618585	0.02878460033963	0.26286348045998
ENSG00000163216	2913.99341124401	3.53637984882054	1.61794052005347	2.18572920635158	0.0288354227949685	0.26316749547565
ENSG00000135441	162.470469580343	0.674457979086973	0.308600387893605	2.1855383387253	0.028849398092246	0.26316749547565
ENSG00000079263	13.5170049878023	2.07574616000966	0.950053030991905	2.18487399365747	0.0288980868140125	0.263476454085296
ENSG00000134533	36.9911646739744	-1.97926341865744	0.906269246908898	-2.18396842374196	0.0289645684164367	0.2638120194036
ENSG00000119655	1410.32477391978	0.450323682383016	0.206179831659676	2.18413061431891	0.0289526516715374	0.2638120194036
ENSG00000223511	9.51651472467732	-3.63740658339524	1.66588044632499	-2.18347396502524	0.0290009241971658	0.264007901332008
ENSG00000285928	5.0123462902926	-3.33306299008238	1.52698889111804	-2.1827683288789	0.0290528751202212	0.264345479407581
ENSG00000173821	6919.45033355939	-0.593212470634556	0.271819573981619	-2.18237583830027	0.0290818060354638	0.264473365475453
ENSG00000133805	663.920979346399	-0.430913149384519	0.197494616433737	-2.18189820647136	0.0291170462501858	0.264658468958105
ENSG00000144136	1334.25013509587	-0.673934188316265	0.30919973049557	-2.17960794220653	0.0292865355796685	0.265877607847487
ENSG00000114019	2461.98603510586	0.719847570546075	0.330285247854407	2.17947236584841	0.0292965953669441	0.265877607847487
ENSG00000123552	259.758075925984	-0.463017782930675	0.212429479081358	-2.179630552845	0.0292848581559101	0.265877607847487
ENSG00000142089	4560.20442088876	-0.879224978495025	0.403447750991751	-2.17927842287811	0.029310991134545	0.265877607847487
ENSG00000271824	5.83229312993435	2.30156586121758	1.05653043521979	2.17841889309964	0.0293748645662717	0.266321120409865
ENSG00000169469	19534.748452604	1.1654297913277	0.535156603485888	2.17773598183478	0.0294256984426292	0.26651018472313
ENSG00000165983	322.953982195158	-0.783207266823967	0.359631561115941	-2.17780459644216	0.029420587558648	0.26651018472313
ENSG00000163935	191.394455639587	0.813619207988287	0.373682703179446	2.17729962095029	0.0294582194547441	0.266668881713796
ENSG00000133069	50.9124604361441	1.2070291401577	0.5544941920025	2.17681115071491	0.0294946607328858	0.266862887109402
ENSG00000182544	734.12472636917	0.610142921137007	0.280328891754404	2.17652528541922	0.0295160050835786	0.266920170081864
ENSG00000148840	1198.14582218682	-0.385246593768629	0.177064874127139	-2.17573697588381	0.0295749336645905	0.267298933936888
ENSG00000148843	1764.63738078522	-0.389577112896475	0.179069567536505	-2.17556292929035	0.0295879578147138	0.267298933936888
ENSG00000164142	1396.03250357918	0.410311316220524	0.188681803440457	2.17462049195437	0.0296585674237599	0.267664807221841
ENSG00000107554	1086.30064760081	-0.538700714095875	0.247701300640057	-2.1747996990887	0.0296451296595961	0.267664807221841
ENSG00000254343	32.7201628303494	1.15825415240695	0.532674827301318	2.17441127878146	0.0296742618037293	0.267670573621768
ENSG00000156170	197.019509444464	-0.611621029697417	0.281309304069319	-2.17419410183001	0.0296905611504066	0.267681788383914
ENSG00000225362	24.6704911656375	-1.98847527676035	0.914711547192467	-2.1738823379497	0.0297139727984723	0.267757081796269
ENSG00000163191	34961.570018787	0.443308891508105	0.204048736547168	2.17256376593947	0.0298131654882552	0.268514827363571
ENSG00000134853	93.8075757153132	-1.72367090880165	0.793570827149808	-2.17204419546569	0.0298523295234118	0.268731426124931
ENSG00000261115	77.4033718064378	1.6665847478983	0.767367875207335	2.17181980343913	0.0298692573530342	0.26874773607267
ENSG00000105341	640.604050356627	0.413788944849819	0.190573185665657	2.171286287756	0.0299095381898858	0.268974041212938
ENSG00000105523	700.836655823446	0.70909622685742	0.32665640904904	2.17077089937325	0.0299484947378066	0.269188214329355
ENSG00000163788	987.346802601457	-0.598965044060554	0.275965261086018	-2.17043638646191	0.029973802826481	0.269279555559376
ENSG00000155085	109.54285674144	0.828918267128751	0.381956478150975	2.17019036080102	0.0299924280065041	0.26931079673113
ENSG00000279806	1249.89354620974	-0.69776860659618	0.321607241454543	-2.16962964963214	0.0300349133816721	0.269556145892352
ENSG00000224271	9.51926558303483	4.05913462708411	1.87164564590644	2.16875167367392	0.0301015419816116	0.270017817805789
ENSG00000135363	249.96966891284	0.864161794368518	0.398568290361328	2.16816494253745	0.0301461391188065	0.270281496416168
ENSG00000109943	8.45229220341502	-2.07213416510069	0.955798758538674	-2.16796072038091	0.030161675257475	0.270284488106174
ENSG00000140264	4195.6229215636	0.467608890101016	0.215833468697545	2.16652631736319	0.0302709910371811	0.271127430554178
ENSG00000166046	305.747218498654	0.722592755834117	0.333596979771955	2.16606504150031	0.0303062171081088	0.271180102489698
ENSG00000159958	45.8825026884093	1.18742535024392	0.548198531765743	2.16604985500278	0.0303073774479459	0.271180102489698
ENSG00000237523	115.689188131259	-1.09355110200006	0.505153749830847	-2.16478864576625	0.030403874733419	0.271906684550029
ENSG00000214530	1182.78654538492	0.404130865807374	0.186701323938004	2.1645848957213	0.0304194887376509	0.271909547645397
ENSG00000184731	2214.70935635042	-0.430202960144704	0.198836652264775	-2.16359989591777	0.0304950695381401	0.272218218441546
ENSG00000137409	3062.45413288962	0.368577966328182	0.170355616691805	2.1635797720423	0.0304966153590564	0.272218218441546
ENSG00000100028	1124.57663521132	0.388836474776589	0.179722648443026	2.16353630521895	0.030499954504503	0.272218218441546
ENSG00000115020	962.91719384743	0.428834289658943	0.198250002485352	2.16309853358326	0.0305336018760972	0.272381790143067
ENSG00000178202	185.496252603248	0.810142172868677	0.374609865970781	2.16262903479394	0.0305697232413901	0.272567256523909
ENSG00000070756	48296.9918156369	0.401044363498736	0.185474141379595	2.16226564261565	0.0305977063776777	0.272680010871545
ENSG00000107937	2091.81388100143	-0.43357375316182	0.200551056937875	-2.16191208254828	0.0306249535005915	0.27278609633618
ENSG00000283761	4.14520250446289	-3.30214864412777	1.52800021746765	-2.16109173701586	0.0306882537411748	0.273213051208987
ENSG00000140534	157.815015958516	1.70687873392898	0.78994224591788	2.16076395806083	0.0307135775128435	0.273301648949372
ENSG00000171962	55.1912492549868	-0.914444600290424	0.423319175659275	-2.16017759853725	0.0307589236425814	0.273568235838647
[truncated: 56,885 more rows]
