# Supplementary material for: Characterization of 3D organotypic epithelial tissues reveals tonsil-specific differences in tonic interferon signaling
Source: PLoS One. 2023 Oct 4;18(10):e0292368. doi: 10.1371/journal.pone.0292368 (PMC10550192; doi:10.1371/journal.pone.0292368)
Supplement: S23 File — Comma-separated DESeq2 results including Wald test nominal P-values, adjusted P-values, and log2 fold changes for each pairwise contrast as well as the global likelihood-ratio test nominal P-values and adjusted P-values for each gene. Results ordered by lowest global adjusted P-value. (CSV) [file pone.0292368.s032.csv]

	Cervix_Foreskin_pvalue	Cervix_Foreskin_padj	Cervix_Foreskin_log2FoldChange	Tonsil_Foreskin_pvalue	Tonsil_Foreskin_padj	Tonsil_Foreskin_log2FoldChange	Tonsil_Cervix_pvalue	Tonsil_Cervix_padj	Tonsil_Cervix_log2FoldChange	LRT_pvalue	LRT_padj
ENSG00000178919	5.26E-35	9.04E-31	3.373962564	4.68E-115	8.06E-111	6.187091831	3.79E-29	1.69E-25	2.813129266	9.60E-95	1.82E-90
ENSG00000159263	0.015022116	0.137696061	1.46256867	9.87E-52	5.66E-48	8.398951	5.21E-49	9.26E-45	6.936382237	3.92E-71	3.70E-67
ENSG00000198807	0.0004988	0.012869642	1.110729632	2.17E-63	1.86E-59	5.292566	2.37E-41	2.11E-37	4.181835944	5.05E-67	3.19E-63
ENSG00000180818	7.29E-29	4.18E-25	-4.710719039	5.31E-20	3.38E-17	-11.31493	1.29E-07	1.58E-05	-6.604208538	7.26E-63	3.43E-59
ENSG00000254166	0.381136286	0.756577563	0.696538867	9.89E-31	1.42E-27	7.84077437	8.66E-32	5.13E-28	7.144235503	1.08E-53	4.08E-50
ENSG00000196344	3.27E-07	3.46E-05	2.94985044	8.99E-41	2.58E-37	7.503673725	5.42E-25	1.60E-21	4.553823285	3.08E-48	9.70E-45
ENSG00000065320	8.06E-07	7.41E-05	2.678717676	2.16E-43	7.43E-40	7.335025	1.50E-23	3.81E-20	4.656307584	1.80E-43	4.86E-40
ENSG00000186395	1.64E-21	3.14E-18	-4.086824676	7.37E-48	3.17E-44	-6.249472	4.99E-07	4.91E-05	-2.162647128	9.23E-41	2.18E-37
ENSG00000181449	0.00111328	0.023245124	1.177055051	1.27E-34	2.73E-31	4.311197902	2.25E-20	3.07E-17	3.134142851	1.41E-37	2.97E-34
ENSG00000182752	0.011444417	0.116097403	0.929230008	2.38E-34	4.09E-31	4.437513834	1.64E-22	2.92E-19	3.508283826	3.24E-37	5.57E-34
ENSG00000101445	0.328646367	0.717649542	-0.855104875	4.90E-22	4.22E-19	6.246331	1.51E-20	2.24E-17	7.101436049	3.22E-37	5.57E-34
ENSG00000119919	0.962031603	0.991954557	0.083318927	3.79E-14	1.00E-11	9.810014	6.21E-14	3.25E-11	9.726694897	7.25E-37	1.14E-33
ENSG00000206073	4.70E-11	1.52E-08	-1.588945078	1.09E-38	2.67E-35	-3.161632	1.07E-10	2.80E-08	-1.572686779	1.19E-34	1.73E-31
ENSG00000250026	0.08407445	0.389472514	0.698461758	7.33E-27	7.88E-24	4.248899504	1.16E-19	1.36E-16	3.550437746	1.21E-30	1.64E-27
ENSG00000087495	2.54E-12	1.15E-09	-2.319183963	1.03E-27	1.19E-24	-4.047189	6.95E-06	0.000454434	-1.72800459	1.70E-29	2.14E-26
ENSG00000260027	1.42E-18	1.75E-15	6.463632458	0.05047649	0.2887128	1.566851	1.03E-16	8.74E-14	-4.896781241	7.48E-29	8.85E-26
ENSG00000283098	0.000204363	0.006559817	2.452718065	8.00E-21	5.51E-18	5.916307	7.78E-13	3.15E-10	3.463588832	6.17E-27	6.87E-24
ENSG00000178372	1.07E-30	9.22E-27	-7.147589818	1.76E-17	7.75E-15	-5.190119	0.001709891	0.038627892	1.957470867	8.77E-27	9.22E-24
ENSG00000160182	2.24E-13	1.13E-10	9.657646157	0.001588319	0.02414049	4.374717	5.48E-13	2.39E-10	-5.282929646	1.49E-25	1.48E-22
ENSG00000005073	2.28E-15	1.78E-12	4.528795877	0.32726394	0.761001947	-0.695434234	1.51E-16	1.22E-13	-5.224230111	5.82E-25	5.51E-22
ENSG00000186340	0.002134698	0.037438812	-1.23847455	1.95E-34	3.72E-31	-5.011719464	3.35E-20	4.26E-17	-3.773244915	1.61E-24	1.45E-21
ENSG00000156218	2.56E-23	6.30E-20	7.569865231	1.00E-16	4.11E-14	6.333317	0.011780479	0.153016252	-1.236548571	2.55E-24	2.09E-21
ENSG00000177508	1.17E-05	0.000655815	-1.959307786	1.94E-33	3.04E-30	-5.559799	6.87E-15	4.36E-12	-3.600491077	2.52E-24	2.09E-21
ENSG00000183844	5.92E-07	5.79E-05	-4.065945614	1.10E-09	1.23E-07	3.419522	1.16E-20	1.87E-17	7.485467795	4.71E-24	3.72E-21
ENSG00000140600	0.087377196	0.397074658	1.167409129	6.50E-18	3.02E-15	5.42356	2.70E-14	1.50E-11	4.256151208	9.70E-24	7.34E-21
ENSG00000130775	2.46E-26	1.06E-22	2.439538754	7.38E-17	3.10E-14	1.923045686	0.020446416	0.213959291	-0.516493068	1.04E-23	7.55E-21
ENSG00000183347	0.001412789	0.027843101	1.146130771	1.55E-23	1.48E-20	3.585691099	9.58E-12	2.99E-09	2.439560328	3.63E-23	2.54E-20
ENSG00000172164	1.74E-10	4.60E-08	2.971922362	2.03E-28	2.69E-25	5.114056225	9.46E-07	8.45E-05	2.142133863	5.78E-23	3.91E-20
ENSG00000182809	4.44E-24	1.53E-20	3.193124175	2.59E-19	1.39E-16	2.843081	0.225336555	0.693667519	-0.35004348	3.77E-22	2.46E-19
ENSG00000091831	3.01E-09	5.82E-07	1.979822957	4.87E-05	0.001401199	-1.400034712	4.45E-23	9.89E-20	-3.379857669	6.95E-22	4.39E-19
ENSG00000105929	1.49E-11	5.68E-09	-3.206676298	1.08E-05	0.0004058	1.974402995	6.68E-28	2.38E-24	5.181079293	1.12E-21	6.82E-19
ENSG00000107551	0.003766571	0.055703494	1.475015256	6.71E-21	4.81E-18	4.660742	1.93E-11	5.63E-09	3.185726619	2.45E-21	1.45E-18
ENSG00000133466	2.38E-06	0.000179222	1.062894104	2.04E-07	1.30E-05	-1.192439	5.50E-23	1.09E-19	-2.25533326	6.65E-21	3.81E-18
ENSG00000228630	2.34E-08	3.63E-06	-3.058154489	1.84E-10	2.48E-08	-7.160164	0.000354494	0.011274699	-4.10200916	8.52E-21	4.74E-18
ENSG00000111249	9.07E-14	5.20E-11	8.809574648	7.28E-08	5.20E-06	6.388346	4.97E-05	0.002308057	-2.421228795	1.47E-20	7.95E-18
ENSG00000186529	2.55E-10	6.55E-08	-2.263223257	1.79E-19	1.03E-16	-3.268133	0.005968621	0.095224796	-1.004910134	8.43E-20	4.43E-17
ENSG00000090382	0.898024439	0.975769566	0.15724456	1.84E-12	3.72E-10	7.111841	2.68E-12	9.53E-10	6.954596678	9.55E-20	4.88E-17
ENSG00000134830	1.97E-06	0.000154753	2.037607139	1.32E-22	1.20E-19	4.158904	2.78E-07	2.92E-05	2.121296749	1.13E-19	5.63E-17
ENSG00000233834	0.126379524	0.479972642	-0.898782057	2.60E-13	6.21E-11	4.166630416	2.23E-18	2.14E-15	5.065412473	1.42E-19	6.88E-17
ENSG00000071282	3.81E-11	1.29E-08	3.514073257	7.40E-22	6.06E-19	5.05692081	0.000511024	0.015017336	1.542847552	4.35E-19	2.06E-16
ENSG00000143153	0.000928436	0.02050545	0.916108866	1.95E-19	1.08E-16	2.492639054	1.15E-08	1.99E-06	1.576530189	6.94E-19	3.20E-16
ENSG00000198092	4.69E-19	6.21E-16	-2.000502655	0.415830048	0.820435826	-0.176219841	4.88E-16	3.77E-13	1.824282814	1.04E-18	4.70E-16
ENSG00000165272	1.36E-21	2.92E-18	-2.699433191	3.28E-05	0.001023418	-1.173767904	6.91E-08	9.10E-06	1.525665287	1.12E-18	4.92E-16
ENSG00000145287	9.29E-11	2.76E-08	3.093190363	3.43E-24	3.47E-21	4.826389173	0.00015082	0.005645128	1.73319881	1.31E-18	5.65E-16
ENSG00000160471	1.14E-19	1.64E-16	3.910153118	6.54E-05	0.001800523	1.752664	1.21E-07	1.50E-05	-2.157489075	1.66E-18	6.97E-16
ENSG00000038427	8.36E-24	2.40E-20	5.616525862	3.60E-28	4.42E-25	6.143594735	0.331058668	0.783844993	0.527068873	1.83E-18	7.54E-16
ENSG00000150687	1.11E-15	9.57E-13	2.273401964	0.293445421	0.728637388	0.298357321	3.32E-12	1.14E-09	-1.975044643	2.05E-18	8.27E-16
ENSG00000166825	1.66E-13	8.94E-11	3.629632412	0.6980078	0.9389494	-0.1973352	1.14E-14	6.99E-12	-3.826967651	3.14E-18	1.24E-15
ENSG00000136514	1.80E-20	3.10E-17	3.379380567	6.31E-08	4.60E-06	1.996383903	5.58E-05	0.002525524	-1.382996665	4.98E-18	1.92E-15
ENSG00000167772	9.67E-16	8.95E-13	2.690524049	0.2025905	0.6285145	0.4275657	1.40E-11	4.21E-09	-2.262958323	6.01E-18	2.28E-15
ENSG00000267795	2.38E-18	2.73E-15	-3.040815545	1.98E-07	1.28E-05	-1.720774	0.000208605	0.007344148	1.320041176	7.31E-18	2.71E-15
ENSG00000145335	0.344565133	0.730709123	0.437760712	7.37E-15	2.22E-12	3.490154793	6.49E-12	2.10E-09	3.052394081	1.19E-17	4.35E-15
ENSG00000137727	0.94610151	0.988236543	0.060026191	6.78E-11	9.80E-09	4.76949197	1.27E-10	3.23E-08	4.709465779	1.25E-17	4.45E-15
ENSG00000112699	0.445674393	0.798233181	-0.206375546	3.87E-12	7.31E-10	1.865401259	1.41E-14	8.07E-12	2.071776805	1.30E-17	4.55E-15
ENSG00000062096	0.000107474	0.003994913	-1.673163188	3.71E-20	2.46E-17	-4.439614947	1.52E-08	2.54E-06	-2.766451759	1.53E-17	5.26E-15
ENSG00000124920	9.88E-16	8.95E-13	3.288565763	3.62E-21	2.71E-18	3.859226078	0.138570757	0.575725275	0.570660314	2.09E-17	7.05E-15
ENSG00000164309	0.010131572	0.107048752	0.975482176	1.30E-11	2.24E-09	-2.957438448	1.22E-19	1.36E-16	-3.932920624	2.46E-17	8.17E-15
ENSG00000139278	3.63E-20	5.67E-17	3.371393568	7.98E-14	2.02E-11	2.748852	0.070343959	0.422821194	-0.622541937	3.11E-17	1.02E-14
ENSG00000196208	7.57E-12	2.96E-09	4.779394772	0.650274712	0.924223815	-0.367801318	1.78E-12	6.58E-10	-5.14719609	3.88E-17	1.24E-14
ENSG00000124615	7.92E-06	0.000484231	-1.210337935	3.99E-18	1.91E-15	-2.44774592	1.61E-05	0.000927366	-1.237407985	7.17E-17	2.24E-14
ENSG00000253552	0.91657805	0.980521718	-0.045452409	9.51E-19	4.81E-16	-4.305648178	2.29E-18	2.14E-15	-4.26019577	7.22E-17	2.24E-14
ENSG00000103034	0.002785647	0.045172264	-0.847594989	1.06E-19	6.51E-17	-2.597494	1.01E-09	2.12E-07	-1.749898996	8.45E-17	2.58E-14
ENSG00000109255	0.870556752	0.968764245	-0.05185429	2.53E-12	4.94E-10	2.146153469	9.70E-13	3.75E-10	2.198007759	1.11E-16	3.35E-14
ENSG00000267313	1.53E-14	1.01E-11	6.776008635	3.70E-05	0.001129211	3.706307	1.19E-06	0.000101859	-3.069701954	1.56E-16	4.62E-14
ENSG00000258661	0.000301217	0.008935238	3.743880293	1.76E-11	2.94E-09	6.805262	8.32E-07	7.86E-05	3.06138164	1.84E-16	5.35E-14
ENSG00000170915	7.03E-08	8.83E-06	3.133525318	2.10E-21	1.64E-18	5.498635798	2.12E-05	0.001150051	2.36511048	1.88E-16	5.38E-14
ENSG00000183484	1.06E-10	3.05E-08	3.175132448	0.3475488	0.7765324	-0.5222192	7.84E-13	3.15E-10	-3.697351652	1.94E-16	5.48E-14
ENSG00000156413	0.005705435	0.072820485	1.069647685	1.24E-16	4.87E-14	3.18847	3.14E-08	4.81E-06	2.118822281	3.06E-16	8.51E-14
ENSG00000223914	0.110310964	0.447660896	2.563335397	6.22E-10	7.48E-08	8.568636	4.21E-08	5.94E-06	6.005300996	3.38E-16	9.26E-14
ENSG00000134323	0.15776203	0.53010046	-2.112848972	9.46E-09	8.39E-07	5.325852874	3.70E-08	5.35E-06	7.438701847	3.93E-16	1.06E-13
ENSG00000151090	0.626194215	0.887013953	-0.133673739	1.06E-16	4.22E-14	-2.338319038	5.49E-15	3.62E-12	-2.2046453	5.57E-16	1.48E-13
ENSG00000113578	1.78E-13	9.27E-11	4.04350216	2.13E-18	1.05E-15	4.784269079	0.106055475	0.514258667	0.740766919	6.01E-16	1.58E-13
ENSG00000198643	0.000329246	0.009536501	-1.688380364	3.96E-07	2.34E-05	2.361819599	5.93E-18	5.27E-15	4.050199962	6.40E-16	1.64E-13
ENSG00000164684	6.16E-12	2.52E-09	3.645846675	1.79E-19	1.03E-16	4.759288478	0.017019662	0.192815741	1.113441804	6.40E-16	1.64E-13
ENSG00000188373	2.76E-16	2.80E-13	-1.772704752	4.98E-07	2.85E-05	-1.083877	0.00154437	0.035845107	0.688827991	9.53E-16	2.41E-13
ENSG00000108511	5.98E-08	7.92E-06	6.745321581	0.6964536	0.9383937	0.5872156	2.40E-08	3.84E-06	-6.158106024	1.26E-15	3.13E-13
ENSG00000198478	6.71E-08	8.57E-06	-1.990352771	0.000436949	0.008772116	1.2911617	5.28E-19	5.52E-16	3.281514471	1.32E-15	3.24E-13
ENSG00000109794	0.161414522	0.535859384	-0.893094125	7.44E-10	8.77E-08	3.443528998	5.51E-13	2.39E-10	4.336623122	1.34E-15	3.26E-13
ENSG00000180806	0.050241579	0.291242036	-0.805272274	5.64E-15	1.73E-12	-4.343653	3.01E-10	7.05E-08	-3.538380341	2.80E-15	6.71E-13
ENSG00000173597	0.011638679	0.117606896	1.020908742	4.86E-15	1.52E-12	3.121382719	8.14E-08	1.06E-05	2.100473976	4.66E-15	1.10E-12
ENSG00000100097	4.63E-18	4.97E-15	3.485000591	2.40E-06	0.000108306	1.898773	7.70E-05	0.003299618	-1.586227384	4.93E-15	1.15E-12
ENSG00000128849	0.197804754	0.58492793	-0.589351941	1.01E-09	1.14E-07	2.717229	2.11E-13	1.04E-10	3.306580872	5.70E-15	1.32E-12
ENSG00000079257	5.23E-07	5.23E-05	1.555504127	0.003079087	0.041005561	-0.936806384	2.11E-15	1.49E-12	-2.492310511	5.97E-15	1.33E-12
ENSG00000186493	0.421647327	0.784348822	-0.278298433	1.26E-15	4.35E-13	-3.193598685	3.66E-13	1.67E-10	-2.915300252	5.86E-15	1.33E-12
ENSG00000170689	7.71E-09	1.38E-06	7.943815073	0.2773791	0.713456	1.853742	9.34E-07	8.38E-05	-6.090072655	5.95E-15	1.33E-12
ENSG00000169508	0.001598622	0.030357936	3.547108019	1.14E-11	1.98E-09	7.444637	2.35E-07	2.57E-05	3.897528794	7.03E-15	1.55E-12
ENSG00000236130	0.003654025	0.054619893	3.968486089	2.29E-08	1.86E-06	7.383246855	1.05E-06	9.21E-05	3.414760766	7.98E-15	1.74E-12
ENSG00000233377	0.639274579	0.893043126	-0.811086464	1.47E-07	9.74E-06	6.6854	8.93E-08	1.15E-05	7.496486243	1.10E-14	2.36E-12
ENSG00000115935	2.24E-06	0.00017034	2.202826297	3.85E-16	1.38E-13	3.722231754	0.000222919	0.00774079	1.519405457	1.26E-14	2.68E-12
ENSG00000122592	0.000108067	0.004007109	-2.400445796	1.34E-09	1.45E-07	-7.101318528	7.43E-05	0.003228429	-4.700872732	1.58E-14	3.33E-12
ENSG00000119714	1.90E-15	1.55E-12	1.901195004	9.93E-12	1.74E-09	1.630222	0.25131379	0.721872348	-0.270972589	1.81E-14	3.77E-12
ENSG00000169908	6.67E-12	2.67E-09	1.543646629	3.11E-15	1.01E-12	1.773289402	0.306545409	0.766643807	0.229642774	2.05E-14	4.22E-12
ENSG00000154556	0.001165734	0.024019697	1.119733714	2.49E-15	8.39E-13	2.722486472	2.92E-06	0.000215329	1.602752758	3.07E-14	6.25E-12
ENSG00000197757	5.56E-05	0.002375391	-2.944697835	4.56E-11	7.06E-09	-8.986458	1.26E-05	0.000742065	-6.041760286	3.18E-14	6.41E-12
ENSG00000164125	1.17E-10	3.31E-08	2.488286349	0.911367269	0.985251866	0.045243718	2.73E-10	6.48E-08	-2.443042631	6.89E-14	1.37E-11
ENSG00000138109	0.125859975	0.479287489	1.287577232	5.75E-12	1.06E-09	5.457308	7.47E-09	1.33E-06	4.169730459	7.17E-14	1.41E-11
ENSG00000137507	0.041346098	0.259504083	1.509501291	1.35E-12	2.86E-10	5.007594817	4.82E-08	6.64E-06	3.498093526	7.27E-14	1.42E-11
ENSG00000070526	0.780826427	0.939322852	0.085035174	5.09E-11	7.75E-09	2.000169	3.21E-10	7.41E-08	1.91513335	1.05E-13	2.03E-11
ENSG00000126778	3.86E-09	7.30E-07	5.470123139	0.655597	0.9258805	0.480678	9.87E-09	1.72E-06	-4.989445174	1.16E-13	2.19E-11
ENSG00000154227	1.16E-14	7.98E-12	-1.814755532	1.33E-05	0.000482892	-1.021452	0.000752967	0.020563752	0.793303041	1.14E-13	2.19E-11
ENSG00000243766	6.09E-08	8.00E-06	7.725150324	1	1	0	7.90E-08	1.03E-05	-7.658620492	1.54E-13	2.88E-11
ENSG00000156299	9.82E-14	5.45E-11	-1.990396184	9.34E-07	4.90E-05	-1.308798	0.01098272	0.146923837	0.681598021	1.76E-13	3.27E-11
ENSG00000104783	3.80E-15	2.84E-12	2.30335775	8.64E-07	4.59E-05	1.456523	0.002675452	0.053747868	-0.846835127	1.96E-13	3.60E-11
ENSG00000119866	1.07E-06	9.43E-05	-1.481617015	0.001880109	0.027742082	0.914014422	2.18E-15	1.49E-12	2.395631437	2.03E-13	3.69E-11
ENSG00000139364	0.007147734	0.085757852	1.573428634	1.33E-12	2.86E-10	3.96696	1.60E-06	0.000132059	2.39353103	2.21E-13	3.98E-11
ENSG00000133135	0.090173509	0.402760959	-0.687381526	5.37E-08	3.95E-06	2.157386005	1.32E-12	5.00E-10	2.844767531	2.43E-13	4.30E-11
ENSG00000173917	4.41E-10	1.05E-07	6.127595838	0.2833294	0.7182382	1.152468	8.61E-09	1.52E-06	-4.975128285	2.43E-13	4.30E-11
ENSG00000214357	0.003023571	0.048073787	1.055149335	4.70E-14	1.23E-11	2.674403988	4.54E-06	0.000316386	1.619254654	3.54E-13	6.20E-11
ENSG00000168824	0.001476683	0.028610729	-0.78814373	7.48E-15	2.22E-12	-1.947817605	4.00E-06	0.000281963	-1.159673875	4.01E-13	6.96E-11
ENSG00000042980	0.007032963	0.084676092	1.777238684	2.08E-14	5.87E-12	4.991162464	4.45E-07	4.45E-05	3.213923781	4.06E-13	6.98E-11
ENSG00000012171	1.44E-12	6.68E-10	3.19398476	0.094751061	0.420586173	0.756812448	6.02E-08	8.04E-06	-2.437172312	4.52E-13	7.70E-11
ENSG00000130487	0.000152171	0.005219455	1.881619773	3.17E-05	0.000999448	-2.369615	3.17E-14	1.71E-11	-4.251234276	5.47E-13	9.25E-11
ENSG00000123364	0.030320843	0.21682049	-0.955336801	3.27E-15	1.04E-12	-3.887529	3.73E-09	6.75E-07	-2.932191884	5.61E-13	9.40E-11
ENSG00000182636	2.93E-05	0.001384342	2.229019273	3.09E-15	1.01E-12	4.164743	0.000119815	0.004671462	1.935723938	5.77E-13	9.58E-11
ENSG00000203837	0.487140667	0.820926505	-0.221876452	2.64E-14	7.32E-12	-2.448013	4.45E-12	1.47E-09	-2.226136549	6.11E-13	1.01E-10
ENSG00000149177	0.979200992	0.995576945	0.009071309	5.14E-10	6.41E-08	2.124560064	6.48E-10	1.39E-07	2.115488755	7.19E-13	1.17E-10
ENSG00000106688	3.67E-05	0.00169339	2.921173705	2.03E-16	7.77E-14	5.789742929	2.47E-05	0.001312489	2.868569224	7.76E-13	1.26E-10
ENSG00000164749	1.69E-09	3.60E-07	7.832472805	8.48E-07	4.53E-05	6.453877651	0.019499854	0.20884813	-1.378595155	7.96E-13	1.28E-10
ENSG00000176842	0.029758024	0.214579551	-1.245545215	7.60E-18	3.44E-15	-5.133631	7.70E-11	2.04E-08	-3.888085375	8.91E-13	1.42E-10
ENSG00000101210	6.33E-10	1.43E-07	2.696995307	3.84E-16	1.38E-13	3.547053	0.046889123	0.345622604	0.850057442	9.58E-13	1.51E-10
ENSG00000172927	4.67E-15	3.35E-12	3.63081904	7.73E-05	0.002048073	1.836638819	9.36E-05	0.003807115	-1.794180221	1.01E-12	1.58E-10
ENSG00000245848	1.52E-11	5.68E-09	-2.732335537	3.47E-08	2.67E-06	-2.216457	0.209235748	0.674659266	0.515879006	1.05E-12	1.64E-10
ENSG00000158528	0.40603853	0.773974397	-1.357123414	5.42E-07	3.05E-05	5.702416392	4.91E-07	4.85E-05	7.059539807	1.14E-12	1.75E-10
ENSG00000164403	5.19E-10	1.19E-07	1.951701109	0.900935998	0.98266945	0.03959162	1.18E-09	2.45E-07	-1.912109489	1.27E-12	1.94E-10
ENSG00000166634	2.47E-06	0.000185894	-3.506868677	9.27E-14	2.31E-11	-6.224472	0.001385493	0.033108445	-2.71760361	1.32E-12	2.00E-10
ENSG00000133401	0.864280691	0.968095657	-0.070743795	1.27E-09	1.39E-07	2.495624384	4.46E-10	1.00E-07	2.566368179	1.41E-12	2.11E-10
ENSG00000146070	0.13789152	0.500300212	-1.549035805	9.28E-10	1.06E-07	5.95444726	2.12E-13	1.04E-10	7.503483065	1.46E-12	2.18E-10
ENSG00000213626	8.46E-10	1.87E-07	2.936620122	2.81E-16	1.05E-13	3.909199016	0.037802707	0.306053882	0.972578893	1.60E-12	2.37E-10
ENSG00000134873	0.308683148	0.699574882	-1.901548767	2.76E-11	4.53E-09	9.654576	2.53E-11	7.14E-09	11.55612508	1.71E-12	2.50E-10
ENSG00000155093	4.51E-10	1.06E-07	4.20557006	3.78E-17	1.62E-14	5.662298257	0.018907704	0.205728313	1.456728197	2.12E-12	3.09E-10
ENSG00000232079	0.63866226	0.892840187	-0.878474949	1.39E-06	6.76E-05	7.040997	5.68E-08	7.65E-06	7.919471508	2.48E-12	3.58E-10
ENSG00000197496	4.94E-10	1.15E-07	2.934567578	8.44E-16	2.96E-13	3.789735	0.062972075	0.402003779	0.855167912	2.81E-12	4.02E-10
ENSG00000115009	0.287685336	0.682518782	0.577390547	3.09E-11	4.96E-09	3.585888167	2.31E-08	3.73E-06	3.00849762	3.03E-12	4.31E-10
ENSG00000166165	3.82E-07	3.98E-05	1.343091565	6.08E-14	1.56E-11	1.982002	0.014871951	0.178896086	0.638910138	3.56E-12	4.99E-10
ENSG00000168907	0.006154326	0.077198966	-0.9998159	1.13E-14	3.29E-12	-2.848079	5.68E-07	5.52E-05	-1.848263596	3.54E-12	4.99E-10
ENSG00000152931	0.035750404	0.238036261	-1.506111308	4.81E-07	2.79E-05	3.287657381	6.68E-12	2.12E-09	4.793768689	3.96E-12	5.51E-10
ENSG00000151229	0.160959016	0.535276647	0.399245213	3.77E-11	5.95E-09	1.836252	1.75E-07	2.01E-05	1.437007057	4.45E-12	6.15E-10
ENSG00000253368	0.022561378	0.181641789	-0.98131606	1.93E-06	8.93E-05	2.043106572	1.97E-12	7.16E-10	3.024422632	5.11E-12	6.96E-10
ENSG00000101347	0.000956299	0.020853132	-0.842349597	1.49E-13	3.66E-11	-1.893205	4.28E-05	0.002054422	-1.050855135	5.11E-12	6.96E-10
ENSG00000104044	0.642475162	0.89441822	-0.878474188	1.29E-06	6.42E-05	7.192896	5.56E-08	7.60E-06	8.071370521	5.95E-12	8.05E-10
ENSG00000255398	0.000241525	0.007407208	-1.629738759	0.000163717	0.003816736	1.572124	2.76E-13	1.33E-10	3.201862488	6.61E-12	8.88E-10
ENSG00000187546	0.963900905	0.992311661	0.083314131	1.77E-06	8.21E-05	6.791454739	2.36E-06	0.000180847	6.708140608	6.74E-12	8.99E-10
ENSG00000108242	0.918902493	0.980890546	-0.057145262	3.03E-09	3.12E-07	3.216673	1.85E-09	3.66E-07	3.273818716	7.25E-12	9.59E-10
ENSG00000145569	0.005805364	0.073822087	1.316467387	4.44E-07	2.58E-05	-2.547066502	1.38E-14	8.07E-12	-3.86353389	7.97E-12	1.05E-09
ENSG00000158352	0.062484246	0.328798853	0.798461947	1.53E-11	2.61E-09	2.853351928	9.11E-07	8.30E-05	2.054889981	9.26E-12	1.21E-09
ENSG00000125998	8.82E-09	1.55E-06	-2.39502794	1.15E-09	1.28E-07	-2.535301	0.73692134	0.955551073	-0.140272922	1.10E-11	1.43E-09
ENSG00000258175	4.87E-09	9.00E-07	8.682630767	0.03521906	0.2295242	3.377075	1.20E-06	0.000102374	-5.305555986	1.12E-11	1.44E-09
ENSG00000183778	7.91E-09	1.40E-06	5.661737127	2.93E-19	1.53E-16	8.793764	0.000740672	0.020290298	3.13202642	1.22E-11	1.56E-09
ENSG00000172575	7.20E-07	6.84E-05	-1.24541848	0.02180693	0.166086	0.5574426	5.65E-13	2.39E-10	1.802861097	1.27E-11	1.61E-09
ENSG00000156587	0.150548891	0.520641942	-0.310983383	1.38E-12	2.89E-10	-1.540666856	1.60E-08	2.66E-06	-1.229683474	1.29E-11	1.63E-09
ENSG00000186481	1.51E-08	2.51E-06	3.932830746	8.35E-12	1.48E-09	4.713858	0.127157837	0.554733937	0.781027182	1.44E-11	1.80E-09
ENSG00000135083	0.059026936	0.319257603	1.281640072	3.20E-11	5.10E-09	4.367673537	8.68E-07	8.04E-05	3.086033465	1.52E-11	1.89E-09
ENSG00000170423	2.10E-06	0.000162664	-2.787780446	0.001342944	0.02127565	1.880306	1.94E-15	1.44E-12	4.668086681	1.62E-11	2.00E-09
ENSG00000078081	0.004209312	0.06015051	-1.256665616	3.56E-14	9.57E-12	-3.384182365	2.05E-06	0.000161551	-2.127516749	1.63E-11	2.01E-09
ENSG00000157111	0.0267473	0.200517338	-1.257211306	2.76E-06	0.000122175	2.49851668	1.43E-11	4.22E-09	3.755727986	1.75E-11	2.14E-09
ENSG00000125089	3.77E-11	1.29E-08	2.204696035	0.088881975	0.404661121	0.568679897	8.91E-07	8.16E-05	-1.636016138	1.79E-11	2.17E-09
ENSG00000141756	1.27E-10	3.46E-08	3.050159081	0.2062185	0.6332194	0.6082758	2.13E-07	2.35E-05	-2.441883311	1.90E-11	2.29E-09
ENSG00000187689	0.023363793	0.185755113	2.578781575	1.22E-14	3.50E-12	8.712872863	2.00E-08	3.29E-06	6.134091289	2.07E-11	2.48E-09
ENSG00000250426	0.880452812	0.971320794	0.108488784	1.49E-08	1.26E-06	3.664641419	3.67E-08	5.35E-06	3.556152635	2.26E-11	2.69E-09
ENSG00000159184	1.80E-08	2.93E-06	7.820527779	0.005086317	0.05810179	4.100266	2.31E-05	0.001234031	-3.720262034	2.59E-11	3.06E-09
ENSG00000149131	0.5090984	0.831982704	-0.322929881	3.52E-14	9.57E-12	-3.752616546	4.41E-12	1.47E-09	-3.429686665	2.68E-11	3.15E-09
ENSG00000106537	8.62E-06	0.000512956	1.000579464	1.05E-12	2.31E-10	1.59927826	0.007389716	0.111814262	0.598698797	2.92E-11	3.41E-09
ENSG00000157368	0.891431782	0.973951712	0.04754493	5.54E-09	5.18E-07	1.972459	1.34E-08	2.28E-06	1.924914403	2.99E-11	3.47E-09
ENSG00000162723	2.07E-06	0.000161292	2.13205412	4.59E-13	1.08E-10	3.214235187	0.008888199	0.12733545	1.082181067	3.31E-11	3.82E-09
ENSG00000214041	0.001701384	0.031956677	4.618086637	5.30E-09	4.99E-07	8.286207211	3.73E-05	0.001848948	3.668120574	3.47E-11	3.98E-09
ENSG00000164176	0.152834931	0.523601154	2.190990154	1.09E-06	5.66E-05	6.758564645	3.98E-06	0.000281693	4.567574491	3.55E-11	4.03E-09
ENSG00000147100	0.000128211	0.004506127	1.024158806	1.64E-12	3.36E-10	1.875231988	0.001150916	0.028901319	0.851073181	3.56E-11	4.03E-09
ENSG00000130066	3.34E-06	0.000237616	1.062362059	1.21E-12	2.64E-10	1.623368446	0.014057825	0.172725685	0.561006387	3.68E-11	4.15E-09
ENSG00000144278	0.572717484	0.863820838	1.045107103	2.64E-07	1.64E-05	7.405208629	9.82E-06	0.000597824	6.360101526	3.86E-11	4.32E-09
ENSG00000113430	0.75380984	0.930712596	0.146005033	3.37E-12	6.51E-10	-3.271818797	3.53E-13	1.65E-10	-3.41782383	4.49E-11	4.99E-09
ENSG00000165389	1.06E-05	0.000605686	-0.934237746	2.43E-11	4.02E-09	-1.418697	0.022882605	0.228427761	-0.484459161	5.14E-11	5.69E-09
ENSG00000189431	1.05E-05	0.000603415	-1.622206711	0.005066828	0.058039129	1.000638061	7.98E-13	3.15E-10	2.622844772	5.84E-11	6.43E-09
ENSG00000175040	4.80E-13	2.36E-10	3.975551488	0.000296806	0.006343535	1.999233228	0.00024985	0.008493483	-1.97631826	6.37E-11	6.97E-09
ENSG00000037965	0.007382789	0.08741974	-1.875536658	4.97E-09	4.75E-07	-7.884482	1.07E-05	0.000638683	-6.008944944	6.80E-11	7.39E-09
ENSG00000107984	2.65E-05	0.001285916	2.135932355	0.007356396	0.07685766	-1.421794	1.15E-11	3.51E-09	-3.557725914	7.43E-11	8.03E-09
ENSG00000123407	7.30E-07	6.90E-05	-7.357666016	6.89E-07	3.73E-05	-7.374454	0.9929131	0.998095681	-0.016788036	8.32E-11	8.94E-09
ENSG00000156049	0.002767416	0.045003202	-2.633796759	4.48E-05	0.001307752	2.777799565	2.63E-10	6.33E-08	5.411596324	8.65E-11	9.20E-09
ENSG00000123388	0.010898894	0.11202368	-1.884852139	2.00E-10	2.65E-08	-7.133266	3.28E-06	0.000239134	-5.248414176	8.68E-11	9.20E-09
ENSG00000130513	5.34E-14	3.28E-11	4.170417261	9.70E-06	0.000372436	2.452793	0.001918489	0.041902731	-1.717624655	8.70E-11	9.20E-09
ENSG00000080031	5.67E-12	2.38E-09	1.644813003	1.06E-05	0.000401452	1.06254	0.011930327	0.154149187	-0.582273128	9.11E-11	9.58E-09
ENSG00000087494	2.79E-14	1.78E-11	4.002275828	5.52E-11	8.33E-09	3.449327	0.29263931	0.754571808	-0.552948402	9.78E-11	1.02E-08
ENSG00000183876	0.000977441	0.021174126	1.231499749	5.16E-12	9.66E-10	2.561782717	0.000286048	0.009452876	1.330282968	1.03E-10	1.07E-08
ENSG00000143816	0.036909656	0.242903502	0.770532145	8.05E-11	1.14E-08	2.366590711	9.07E-06	0.000554101	1.596058566	1.05E-10	1.08E-08
ENSG00000167244	4.39E-07	4.47E-05	4.012428072	0.357531133	0.783208957	-0.886918589	2.87E-08	4.52E-06	-4.89934666	1.08E-10	1.11E-08
ENSG00000121005	2.32E-07	2.56E-05	3.845378569	9.49E-13	2.12E-10	5.267506179	0.021560954	0.221579303	1.42212761	1.10E-10	1.13E-08
ENSG00000134765	1.26E-08	2.11E-06	-4.36511869	4.32E-09	4.20E-07	-4.519756	0.845648425	0.975004402	-0.154637008	1.14E-10	1.16E-08
ENSG00000124215	0.173745518	0.553060431	0.549685486	5.78E-10	7.01E-08	2.437422	1.14E-06	9.85E-05	1.887736889	1.15E-10	1.16E-08
ENSG00000168497	3.69E-05	0.001697664	-1.781760842	2.94E-11	4.78E-09	-2.959908313	0.009275842	0.130704632	-1.178147471	1.21E-10	1.21E-08
ENSG00000130045	4.40E-08	6.10E-06	3.96929036	0.721324603	0.944684095	0.289994684	2.04E-07	2.29E-05	-3.679295676	1.23E-10	1.23E-08
ENSG00000034693	2.21E-05	0.001114556	-0.910508523	5.76E-11	8.61E-09	-1.418685683	0.020329291	0.213232462	-0.508177161	1.34E-10	1.33E-08
ENSG00000159167	5.53E-11	1.76E-08	3.061611581	0.034789339	0.227326462	0.989790642	8.32E-06	0.000527998	-2.071820939	1.39E-10	1.38E-08
ENSG00000129925	5.23E-08	7.14E-06	0.858276846	7.69E-11	1.09E-08	1.024754	0.287256266	0.750937972	0.166477441	1.48E-10	1.46E-08
ENSG00000196247	0.004400812	0.0615577	-0.722065751	7.82E-12	1.40E-09	-1.759432389	6.07E-05	0.002723622	-1.037366638	1.78E-10	1.75E-08
ENSG00000268621	0.44356276	0.796924007	-0.319689755	7.67E-12	1.39E-09	-3.034941	1.02E-09	2.12E-07	-2.715251238	1.93E-10	1.88E-08
ENSG00000135547	0.642006621	0.894370935	-0.878475277	8.32E-06	0.00032667	6.617244221	4.45E-07	4.45E-05	7.495719499	2.01E-10	1.95E-08
ENSG00000109819	0.889949274	0.97362556	0.133912587	5.76E-08	4.22E-06	4.679831601	1.19E-07	1.49E-05	4.545919014	2.04E-10	1.96E-08
ENSG00000137460	2.21E-09	4.52E-07	-0.883747494	0.958578135	0.994053211	0.007584006	1.66E-09	3.32E-07	0.8913315	2.02E-10	1.96E-08
ENSG00000138642	0.063018133	0.330551043	-0.745411195	8.31E-13	1.90E-10	-2.875301437	1.16E-07	1.47E-05	-2.129890242	2.07E-10	1.98E-08
ENSG00000013810	5.68E-07	5.62E-05	-1.402955744	1.50E-09	1.60E-07	-1.698150855	0.295752441	0.757999634	-0.29519511	2.10E-10	2.00E-08
ENSG00000115507	5.86E-08	7.81E-06	-1.727709726	0.187938797	0.604680995	0.393359958	2.31E-11	6.63E-09	2.121069684	2.20E-10	2.07E-08
ENSG00000246223	5.83E-06	0.000372863	-3.338763432	6.05E-09	5.57E-07	-5.133159	0.054333701	0.372655585	-1.794395143	2.20E-10	2.07E-08
ENSG00000227467	0.019354429	0.164359798	-1.285706378	3.46E-12	6.61E-10	-4.479860651	9.17E-07	8.32E-05	-3.194154272	2.25E-10	2.11E-08
ENSG00000181381	0.87368527	0.96967905	-0.046239282	1.98E-10	2.65E-08	-1.863233894	5.54E-10	1.22E-07	-1.816994611	2.71E-10	2.53E-08
ENSG00000176153	5.59E-07	5.56E-05	2.661058638	0.284962	0.7197123	-0.5700651	1.28E-09	2.61E-07	-3.23112376	2.83E-10	2.62E-08
ENSG00000103485	0.053980642	0.303906066	-1.024796034	1.49E-12	3.10E-10	-4.180859	1.13E-07	1.43E-05	-3.156062529	2.94E-10	2.71E-08
ENSG00000007306	0.000123818	0.004388618	-1.635527124	0.001723382	0.02587328	1.328921	3.31E-12	1.14E-09	2.964447709	3.10E-10	2.85E-08
ENSG00000134326	0.03674442	0.242310368	-1.071900523	2.32E-13	5.62E-11	-3.805120833	1.45E-07	1.70E-05	-2.73322031	3.25E-10	2.98E-08
ENSG00000251381	2.79E-11	9.78E-09	3.387857172	2.35E-12	4.64E-10	3.567602121	0.719662895	0.953260719	0.179744948	3.42E-10	3.11E-08
ENSG00000198959	7.84E-13	3.75E-10	3.210197505	2.54E-08	2.02E-06	2.497022	0.110266291	0.521318468	-0.713175265	3.45E-10	3.12E-08
ENSG00000103811	9.69E-07	8.68E-05	1.799295048	0.2786927	0.7150584	-0.3988278	2.25E-09	4.30E-07	-2.198122885	3.96E-10	3.57E-08
ENSG00000197142	2.41E-11	8.64E-09	3.733756027	0.000141902	0.003390876	2.16701	0.001928659	0.042073167	-1.566745954	4.00E-10	3.58E-08
ENSG00000143753	8.97E-07	8.12E-05	-0.990925175	1.93E-09	2.01E-07	-1.212538472	0.274706275	0.743028747	-0.221613297	4.14E-10	3.69E-08
ENSG00000105997	0.886952644	0.972999855	0.071980875	1.06E-10	1.46E-08	-3.624431135	4.57E-11	1.27E-08	-3.69641201	4.50E-10	4.00E-08
ENSG00000026559	1.94E-07	2.26E-05	-1.861453442	1.36E-08	1.17E-06	-2.03322	0.633805137	0.927550883	-0.171766367	4.67E-10	4.13E-08
ENSG00000108309	2.04E-07	2.34E-05	-2.060610343	1.60E-08	1.33E-06	-2.248203	0.643300896	0.930716146	-0.18759299	4.94E-10	4.34E-08
ENSG00000116962	0.468297987	0.811304689	0.242585763	5.26E-09	4.98E-07	-1.980944001	5.52E-11	1.49E-08	-2.223529764	5.82E-10	5.10E-08
ENSG00000179674	0.011753306	0.11846258	1.281859828	3.35E-10	4.30E-08	3.087880147	8.48E-05	0.003514534	1.806020319	6.06E-10	5.28E-08
ENSG00000125675	8.51E-14	5.05E-11	5.163927683	7.54E-09	6.79E-07	4.007444527	0.076485658	0.442944141	-1.156483156	6.15E-10	5.34E-08
ENSG00000258484	2.02E-09	4.19E-07	-4.88564034	0.003311947	0.04314983	-1.742874	0.000160024	0.005927216	3.142766568	6.42E-10	5.55E-08
ENSG00000111186	5.95E-11	1.86E-08	3.024529829	1.06E-10	1.46E-08	2.984885	0.929644149	0.989090487	-0.039644887	7.15E-10	6.15E-08
ENSG00000170561	0.045813613	0.274991794	-1.035353694	8.39E-13	1.90E-10	-3.785234879	2.13E-07	2.35E-05	-2.749881185	7.58E-10	6.49E-08
ENSG00000165794	1.01E-08	1.74E-06	-1.806838922	5.76E-07	3.18E-05	-1.569727	0.459268869	0.862859351	0.23711218	7.65E-10	6.50E-08
ENSG00000173546	2.08E-07	2.35E-05	1.943765222	1.57E-11	2.65E-09	2.515359	0.116050251	0.532849569	0.571594223	7.63E-10	6.50E-08
ENSG00000116741	5.25E-05	0.002269924	1.470697461	0.020155118	0.15662548	-0.849993736	2.04E-10	5.11E-08	-2.320691197	7.80E-10	6.59E-08
ENSG00000000971	8.86E-07	8.06E-05	2.328532999	1.92E-12	3.84E-10	3.331592507	0.032680677	0.283014984	1.003059508	8.24E-10	6.93E-08
ENSG00000105376	6.33E-11	1.95E-08	2.902041812	0.000137252	0.003307312	1.728123	0.00394374	0.071900006	-1.17391862	8.66E-10	7.25E-08
ENSG00000092969	3.73E-12	1.60E-09	3.819172396	7.58E-11	1.09E-08	3.579530033	0.654784676	0.932835671	-0.239642363	8.78E-10	7.32E-08
ENSG00000175147	0.045312113	0.273830312	-0.561305175	4.41E-11	6.90E-09	-1.888470309	4.10E-06	0.000287997	-1.327165134	9.50E-10	7.89E-08
ENSG00000111199	0.014149045	0.133526395	1.167631509	2.51E-10	3.27E-08	2.959777	8.28E-05	0.003486328	1.792145519	9.83E-10	8.12E-08
ENSG00000170421	2.91E-09	5.69E-07	3.224439254	5.72E-13	1.33E-10	3.914165	0.203365532	0.668781302	0.689725586	1.04E-09	8.56E-08
ENSG00000135929	2.28E-09	4.62E-07	3.457866394	0.143893326	0.528808102	0.864538623	4.88E-06	0.000333363	-2.593327771	1.11E-09	9.10E-08
ENSG00000250742	0.000374215	0.010408064	-2.827246409	5.61E-07	3.12E-05	-6.900811	0.004003884	0.072578398	-4.073564535	1.24E-09	1.01E-07
ENSG00000086619	0.229908235	0.624721423	0.591318836	5.27E-09	4.98E-07	2.817161429	3.13E-06	0.000228802	2.225842593	1.28E-09	1.04E-07
ENSG00000179820	4.14E-11	1.37E-08	2.05566692	0.000106309	0.002643128	1.210335	0.006305269	0.099557177	-0.845331815	1.31E-09	1.06E-07
ENSG00000128342	3.58E-12	1.58E-09	3.762666886	3.39E-07	2.05E-05	2.769624	0.056621194	0.381349608	-0.993042546	1.50E-09	1.21E-07
ENSG00000148908	0.931749341	0.98378321	0.027379355	8.87E-08	6.18E-06	1.694788	1.46E-07	1.70E-05	1.667408725	1.55E-09	1.24E-07
ENSG00000239893	2.24E-08	3.54E-06	-8.168104374	0.000231492	0.005125896	-3.478243	0.001842971	0.040552199	4.689860951	1.71E-09	1.37E-07
ENSG00000214814	3.23E-10	8.06E-08	3.265577512	0.024180527	0.178546438	1.176001205	5.15E-05	0.002373355	-2.089576307	1.76E-09	1.40E-07
ENSG00000131018	0.274605317	0.669470571	0.361576943	1.43E-07	9.54E-06	-1.922197426	3.37E-10	7.69E-08	-2.283774369	1.83E-09	1.45E-07
ENSG00000107201	0.190668278	0.576844521	-0.438976105	6.65E-11	9.75E-09	-2.204684864	1.75E-07	2.01E-05	-1.765708758	1.87E-09	1.48E-07
ENSG00000204021	4.48E-05	0.002009409	-2.668984747	5.20E-10	6.44E-08	-4.291591	0.021484518	0.22104933	-1.622606143	1.92E-09	1.51E-07
ENSG00000120594	1.22E-10	3.38E-08	-1.422787714	0.01686857	0.1386736	-0.5232527	5.03E-05	0.002327562	0.899534995	1.94E-09	1.52E-07
ENSG00000110195	0.157174576	0.529346941	2.196212049	3.83E-06	0.00016315	6.514620774	2.41E-05	0.001280805	4.318408725	2.01E-09	1.56E-07
ENSG00000078900	3.91E-07	4.03E-05	-2.088665642	0.143829141	0.528808102	0.55216347	1.12E-10	2.88E-08	2.640829112	2.09E-09	1.62E-07
ENSG00000088538	2.89E-05	0.001377226	-1.62611505	0.014052092	0.121868107	0.917831461	4.66E-11	1.28E-08	2.543946511	2.21E-09	1.71E-07
ENSG00000184058	0.000142881	0.00494622	2.960845374	6.63E-12	1.21E-09	5.306723	0.001287146	0.031520885	2.345877487	2.28E-09	1.76E-07
ENSG00000134013	6.88E-11	2.08E-08	2.018692915	5.23E-05	0.00149134	1.253829219	0.013017934	0.163450453	-0.764863696	2.33E-09	1.78E-07
ENSG00000185008	0.405844086	0.773788181	-1.035962497	1.48E-06	7.13E-05	4.856466855	2.64E-07	2.82E-05	5.892429351	2.43E-09	1.85E-07
ENSG00000072682	1.95E-09	4.08E-07	1.318242704	4.35E-08	3.28E-06	1.202992558	0.598299064	0.914788361	-0.115250146	2.70E-09	2.05E-07
ENSG00000136235	1.71E-11	6.25E-09	-3.066286042	0.20350028	0.629150461	-0.575763671	4.69E-08	6.51E-06	2.490522371	2.85E-09	2.16E-07
ENSG00000111885	1.26E-09	2.74E-07	-2.70985064	0.786706386	0.959502689	0.118373817	2.33E-10	5.67E-08	2.828224457	3.27E-09	2.47E-07
ENSG00000102359	0.013706421	0.131443254	0.587536271	6.73E-10	7.98E-08	1.469007858	0.00020844	0.007344148	0.881471587	3.32E-09	2.49E-07
ENSG00000106077	4.08E-07	4.18E-05	1.308201953	5.49E-10	6.70E-08	1.598983153	0.252160004	0.721924752	0.2907812	3.55E-09	2.65E-07
ENSG00000133110	0.802457384	0.947050021	0.255236647	6.70E-09	6.13E-07	5.897237	2.87E-08	4.52E-06	5.642000616	3.57E-09	2.66E-07
ENSG00000175505	4.01E-10	9.73E-08	2.153591399	0.003950851	0.048956192	1.002125155	0.000683754	0.019204526	-1.151466243	3.80E-09	2.82E-07
ENSG00000261838	6.62E-06	0.000412677	4.654717748	0.7824774	0.958669	-0.3638525	6.50E-06	0.000429492	-5.01857029	3.84E-09	2.84E-07
ENSG00000158966	1.26E-07	1.51E-05	-2.056230516	7.20E-07	3.88E-05	-1.920279285	0.734174839	0.955551073	0.135951232	4.26E-09	3.14E-07
ENSG00000141448	1.39E-10	3.74E-08	3.491771251	1.12E-06	5.74E-05	2.672941	0.092194291	0.481386872	-0.818830307	4.53E-09	3.32E-07
ENSG00000003436	3.13E-10	7.92E-08	2.81760584	1.03E-08	9.06E-07	2.568043812	0.559569763	0.901582722	-0.249562027	4.56E-09	3.33E-07
ENSG00000256812	2.77E-09	5.49E-07	-1.531029856	0.6720847	0.9320455	-0.1081416	3.37E-08	5.04E-06	1.422888284	4.64E-09	3.37E-07
ENSG00000147168	0.064532159	0.335127014	1.693354995	1.49E-08	1.26E-06	4.966669726	2.86E-05	0.001494476	3.273314731	5.05E-09	3.66E-07
ENSG00000128713	2.16E-07	2.40E-05	4.954940717	0.674265674	0.933062154	0.438459267	1.14E-06	9.85E-05	-4.51648145	5.41E-09	3.91E-07
ENSG00000131620	0.249920664	0.646894082	0.56090031	2.12E-08	1.74E-06	2.662726151	7.53E-06	0.000481917	2.101825841	5.79E-09	4.17E-07
ENSG00000112796	0.742200421	0.927393701	0.404456602	6.53E-07	3.57E-05	5.424530152	1.82E-06	0.000146287	5.02007355	6.35E-09	4.55E-07
ENSG00000121236	0.749438498	0.929720631	-0.077202078	6.62E-07	3.60E-05	1.189347026	1.27E-07	1.56E-05	1.266549104	6.73E-09	4.81E-07
ENSG00000135253	1.03E-10	3.01E-08	3.369566	1.02E-09	1.15E-07	3.184793443	0.719776591	0.953277693	-0.184772557	6.84E-09	4.86E-07
ENSG00000165188	0.88991336	0.97362556	-0.175216911	2.39E-06	0.000108138	4.984948424	2.39E-06	0.00018271	5.160165335	7.56E-09	5.34E-07
ENSG00000139971	0.230924196	0.625352624	-0.881733085	9.34E-06	0.000359671	2.885781	6.54E-08	8.68E-06	3.767513709	7.55E-09	5.34E-07
ENSG00000087245	1.91E-10	4.98E-08	2.132008463	1.76E-05	0.00061276	1.437839	0.03777021	0.306043802	-0.694169184	7.59E-09	5.34E-07
ENSG00000076716	0.023363565	0.185755113	1.090640282	1.69E-09	1.79E-07	2.873502167	0.000155301	0.005788471	1.782861885	8.00E-09	5.61E-07
ENSG00000069667	2.21E-08	3.52E-06	-1.923542037	0.7210171	0.9446841	0.1210078	2.73E-09	5.11E-07	2.044549792	9.61E-09	6.71E-07
ENSG00000266729	0.846393157	0.962175342	-0.097022965	8.95E-07	4.72E-05	2.340116	3.87E-07	3.97E-05	2.437139361	9.73E-09	6.77E-07
ENSG00000109062	0.040927805	0.258202417	0.413193466	3.53E-09	3.57E-07	1.192873	0.000113053	0.004446835	0.779679767	9.91E-09	6.87E-07
ENSG00000112299	1.21E-08	2.07E-06	5.204321553	4.93E-11	7.57E-09	5.99207669	0.297538831	0.759071214	0.787755138	1.12E-08	7.76E-07
ENSG00000112761	0.000164306	0.005510495	2.324278613	0.024047621	0.177952399	-1.614798609	1.20E-08	2.05E-06	-3.939077222	1.18E-08	8.11E-07
ENSG00000176485	0.000202357	0.006544283	-1.63252805	3.73E-09	3.71E-07	-2.655798398	0.025476296	0.244437708	-1.023270348	1.18E-08	8.11E-07
ENSG00000136111	3.28E-07	3.46E-05	-1.027902524	5.60E-07	3.12E-05	-1.006808	0.91761382	0.987948265	0.021094705	1.34E-08	9.13E-07
ENSG00000153707	0.406184328	0.773994237	0.76641224	3.24E-07	1.97E-05	4.338004722	7.54E-06	0.000481917	3.571592482	1.40E-08	9.55E-07
ENSG00000000003	0.922642921	0.981152819	-0.027579461	6.68E-07	3.62E-05	1.409080835	4.05E-07	4.12E-05	1.436660296	1.44E-08	9.76E-07
ENSG00000137628	0.283817464	0.67930015	-0.478352271	2.02E-10	2.65E-08	-2.843941526	1.23E-07	1.52E-05	-2.365589255	1.49E-08	1.01E-06
ENSG00000147896	0.831164154	0.956598308	0.120909993	8.35E-10	9.77E-08	-3.578011871	2.21E-10	5.47E-08	-3.698921864	1.57E-08	1.05E-06
ENSG00000233276	0.001207575	0.024610992	0.741253112	1.32E-09	1.44E-07	1.387982108	0.004682959	0.080393606	0.646728996	1.69E-08	1.13E-06
ENSG00000152056	1.33E-07	1.57E-05	1.290028091	0.568766467	0.89902585	0.139988137	2.55E-06	0.000193244	-1.150039954	1.72E-08	1.15E-06
ENSG00000129048	0.07568748	0.366817774	-0.922695408	4.20E-10	5.35E-08	-3.658775358	3.74E-06	0.000268154	-2.73607995	1.76E-08	1.17E-06
ENSG00000155792	0.624847893	0.886629303	-0.151636992	2.34E-06	0.000106435	1.442596689	2.01E-07	2.27E-05	1.594233681	1.79E-08	1.19E-06
ENSG00000176387	0.31193271	0.70262869	-0.447690339	6.55E-10	7.83E-08	-2.85171	2.09E-07	2.34E-05	-2.404019797	1.88E-08	1.24E-06
ENSG00000100196	1.39E-09	3.00E-07	1.706028533	8.33E-05	0.002178233	1.118523	0.031720129	0.278234355	-0.587505254	1.91E-08	1.26E-06
ENSG00000168785	2.34E-05	0.001165339	1.176958864	1.16E-09	1.28E-07	1.689737138	0.06253232	0.400779425	0.512778274	1.95E-08	1.27E-06
ENSG00000134780	5.71E-08	7.68E-06	3.543495711	1.23E-10	1.69E-08	4.189446504	0.281556831	0.7460207	0.645950793	1.94E-08	1.27E-06
ENSG00000110092	1.31E-07	1.57E-05	1.521858511	5.81E-09	5.37E-07	1.678928195	0.585806557	0.912800984	0.157069684	1.94E-08	1.27E-06
ENSG00000163132	5.70E-06	0.000369817	3.972760236	0.724301724	0.944684095	-0.369425514	2.68E-06	0.000200273	-4.342185751	1.96E-08	1.28E-06
ENSG00000167601	3.36E-09	6.42E-07	1.612237814	2.82E-06	0.000124833	1.283074	0.212646232	0.678384596	-0.329164137	2.09E-08	1.36E-06
ENSG00000026751	0.041694638	0.260129951	-0.663517172	8.87E-10	1.02E-07	-2.027819536	4.02E-05	0.001964139	-1.364302364	2.27E-08	1.47E-06
ENSG00000115956	0.09164989	0.406349137	2.861306971	5.75E-07	3.18E-05	7.66274357	9.34E-05	0.003807008	4.801436599	2.34E-08	1.51E-06
ENSG00000127249	0.015461715	0.140083626	-0.903328352	0.000485274	0.009541869	1.295709989	3.55E-09	6.51E-07	2.199038341	2.37E-08	1.52E-06
ENSG00000134339	4.46E-06	0.000297538	2.483673312	6.69E-11	9.75E-09	3.532361752	0.0522173	0.364084275	1.04868844	2.37E-08	1.52E-06
ENSG00000162105	7.00E-10	1.56E-07	2.626320913	5.17E-07	2.95E-05	2.142203341	0.245420245	0.715299433	-0.484117572	2.43E-08	1.55E-06
ENSG00000106541	1.10E-05	0.000623914	2.113402152	1.79E-10	2.42E-08	3.063595342	0.046822439	0.345417486	0.95019319	2.49E-08	1.58E-06
ENSG00000261115	5.77E-06	0.000371888	4.00167111	1.04E-10	1.46E-08	5.668255857	0.029869257	0.268747736	1.666584748	2.67E-08	1.69E-06
ENSG00000168243	0.000623426	0.015279265	-2.334451679	0.003528228	0.045368578	1.841339956	6.35E-10	1.38E-07	4.175791635	2.71E-08	1.71E-06
ENSG00000166546	0.00888316	0.09860308	1.227999637	3.37E-09	3.43E-07	2.738355	0.000829149	0.022219107	1.510355247	2.74E-08	1.72E-06
ENSG00000198574	0.094778578	0.414119826	0.48274249	1.32E-05	0.000480367	-1.30227496	2.02E-09	3.90E-07	-1.78501745	2.75E-08	1.73E-06
ENSG00000112303	3.64E-10	8.94E-08	4.128613423	4.79E-10	6.01E-08	4.100612244	0.964635888	0.994620425	-0.028001179	2.86E-08	1.79E-06
ENSG00000138821	0.066666289	0.3413158	0.497209976	2.90E-05	0.0009341	-1.152544141	1.98E-09	3.88E-07	-1.649754117	2.94E-08	1.82E-06
ENSG00000021355	0.162741162	0.538203019	-0.420207954	3.60E-05	0.001106491	1.243500859	3.25E-08	4.94E-06	1.663708813	2.93E-08	1.82E-06
ENSG00000135046	0.0063824	0.079456726	0.881616539	3.08E-09	3.15E-07	1.91587876	0.001374929	0.032944566	1.034262221	3.15E-08	1.95E-06
ENSG00000074416	0.804140221	0.947683575	0.113088864	5.43E-07	3.05E-05	2.283262764	1.91E-06	0.000152647	2.1701739	3.31E-08	2.04E-06
ENSG00000255690	0.383069276	0.757552517	-0.885615402	1.32E-05	0.000480367	3.679140988	1.06E-06	9.28E-05	4.56475639	3.48E-08	2.13E-06
ENSG00000107485	0.869892633	0.968764245	-0.085207475	1.38E-09	1.49E-07	-3.178567	3.76E-09	6.75E-07	-3.093359444	3.48E-08	2.13E-06
ENSG00000153802	1.00E-07	1.25E-05	1.658122641	1.33E-08	1.15E-06	1.768642358	0.722181051	0.953807837	0.110519717	3.55E-08	2.17E-06
ENSG00000177409	0.035292827	0.236637991	0.661564781	8.09E-05	0.002127481	-1.241703167	1.50E-09	3.03E-07	-1.903267948	3.71E-08	2.26E-06
ENSG00000106006	0.005072757	0.067814125	-2.556870886	8.37E-08	5.90E-06	-7.798771917	0.000413942	0.012855535	-5.241901031	3.88E-08	2.35E-06
ENSG00000176170	5.30E-09	9.70E-07	2.204304375	8.59E-08	6.03E-06	2.022213	0.628277677	0.926671641	-0.18209172	3.96E-08	2.39E-06
ENSG00000055732	3.11E-06	0.000225067	-3.122850037	1.66E-06	7.82E-05	-3.231424649	0.882795046	0.982776915	-0.108574612	4.01E-08	2.42E-06
ENSG00000136689	0.985212321	0.996409744	0.006889734	1.13E-06	5.76E-05	1.809169454	1.24E-06	0.000104571	1.802279719	4.08E-08	2.45E-06
ENSG00000144452	0.058433747	0.31794833	-0.842519309	4.70E-10	5.95E-08	-2.77913168	1.43E-05	0.000840721	-1.936612371	4.10E-08	2.45E-06
ENSG00000254087	0.004106611	0.059181192	0.859839726	3.71E-09	3.71E-07	1.764187007	0.002454435	0.05023506	0.904347281	4.17E-08	2.49E-06
ENSG00000271605	0.000116577	0.00420482	2.61040154	2.86E-10	3.70E-08	4.245815	0.011097696	0.147528792	1.635413711	4.39E-08	2.61E-06
ENSG00000141934	3.19E-08	4.78E-06	1.953230494	4.11E-08	3.13E-06	1.93753	0.963973616	0.994515576	-0.015700151	4.81E-08	2.86E-06
ENSG00000231574	4.15E-08	5.81E-06	2.998001195	0.090845464	0.410127579	0.948709752	0.000113438	0.004450506	-2.049291443	5.08E-08	3.00E-06
ENSG00000223764	1.11E-07	1.36E-05	4.81157271	1.79E-09	1.88E-07	5.439682679	0.386907466	0.824305313	0.62810997	5.22E-08	3.08E-06
ENSG00000126016	2.38E-07	2.61E-05	-3.115518364	0.268258504	0.705716753	0.63071088	4.84E-10	1.08E-07	3.746229244	5.27E-08	3.10E-06
ENSG00000010030	0.734499284	0.925407545	-0.138100593	2.24E-08	1.83E-06	-2.500657289	1.40E-07	1.67E-05	-2.362556696	5.82E-08	3.41E-06
ENSG00000120149	0.294385811	0.688973482	-0.438613049	4.58E-09	4.40E-07	-2.681501487	1.13E-06	9.81E-05	-2.242888438	5.87E-08	3.43E-06
ENSG00000170017	0.14203771	0.5065835	0.573827823	5.23E-08	3.87E-06	2.126043838	7.03E-05	0.003093215	1.552216016	6.32E-08	3.67E-06
ENSG00000161682	0.055088554	0.30692959	0.553274341	2.46E-08	1.98E-06	1.590641	0.000246809	0.008438496	1.037366638	6.30E-08	3.67E-06
ENSG00000173898	6.15E-09	1.11E-06	-1.051562634	0.025946734	0.18756872	-0.402168019	0.000335337	0.010761643	0.649394615	6.43E-08	3.72E-06
ENSG00000140263	4.27E-09	7.99E-07	-1.558804647	0.05622544	0.3052568	-0.5050948	7.31E-05	0.003191707	1.053709886	6.48E-08	3.74E-06
ENSG00000136158	0.000116191	0.004199736	1.124832189	4.48E-09	4.33E-07	1.703307	0.043035446	0.329410024	0.578474391	6.69E-08	3.85E-06
ENSG00000109472	0.257144241	0.654297055	0.370916551	1.23E-07	8.35E-06	1.701099028	3.17E-05	0.00163058	1.330182477	6.77E-08	3.88E-06
ENSG00000283265	0.069755566	0.349794379	-2.978373752	6.07E-05	0.001693355	4.607469354	1.42E-06	0.000117838	7.585843106	7.20E-08	4.12E-06
ENSG00000181790	1.09E-06	9.54E-05	3.632648526	5.80E-11	8.61E-09	4.870354866	0.083305556	0.459886338	1.237706339	7.32E-08	4.17E-06
ENSG00000280693	3.59E-06	0.000249314	-1.990679689	1.15E-06	5.81E-05	-2.093295	0.81489362	0.968486346	-0.102615476	7.67E-08	4.36E-06
ENSG00000019582	0.001542923	0.029528348	2.101278455	8.88E-10	1.02E-07	4.057110408	0.002855174	0.056028855	1.955831953	7.72E-08	4.37E-06
ENSG00000147852	0.103724351	0.432956031	0.394107748	4.47E-08	3.34E-06	1.322369909	0.00012087	0.00469202	0.928262162	7.74E-08	4.37E-06
ENSG00000172594	2.76E-08	4.24E-06	-2.001094643	0.000277806	0.006012134	-1.302162756	0.053564664	0.370122878	0.698931886	7.96E-08	4.48E-06
ENSG00000244694	2.90E-08	4.42E-06	2.407773946	1.28E-07	8.63E-06	2.295405211	0.781975255	0.963457177	-0.112368735	8.04E-08	4.52E-06
ENSG00000108924	3.62E-07	3.80E-05	-7.050925807	0.7826867	0.958669	-0.2075822	8.24E-07	7.83E-05	6.843343621	8.36E-08	4.68E-06
ENSG00000006625	3.70E-06	0.00025571	-1.190944054	8.85E-07	4.68E-05	-1.265812775	0.77273823	0.962178347	-0.074868721	8.45E-08	4.72E-06
ENSG00000181458	0.00044521	0.011931222	-1.865232181	1.19E-08	1.03E-06	-3.035400527	0.028158951	0.25920996	-1.170168347	8.65E-08	4.80E-06
ENSG00000175544	1.36E-05	0.000740985	6.947242537	1	1	0	1.64E-05	0.000934841	-6.880712721	8.65E-08	4.80E-06
ENSG00000184500	3.47E-08	5.10E-06	-1.685589779	0.651546681	0.924829687	-0.136387835	4.08E-07	4.13E-05	1.549201944	9.14E-08	5.06E-06
ENSG00000110031	3.05E-08	4.61E-06	2.219582305	8.22E-08	5.82E-06	2.149499733	0.858538443	0.978009482	-0.070082572	9.81E-08	5.41E-06
ENSG00000090339	5.80E-05	0.002451215	1.671223341	2.47E-09	2.56E-07	2.472853	0.050693045	0.359089688	0.801629815	9.87E-08	5.43E-06
ENSG00000174099	2.26E-08	3.54E-06	2.4727962	0.02046796	0.1583414	1.044048	0.000890755	0.023493789	-1.42874832	1.05E-07	5.77E-06
ENSG00000163221	0.000228046	0.007121418	-1.463376332	0.024859862	0.181948431	0.886100687	3.16E-09	5.86E-07	2.349477019	1.09E-07	5.93E-06
ENSG00000175164	6.75E-05	0.002751623	3.018268635	3.89E-09	3.84E-07	4.410243752	0.033039746	0.284737589	1.391975117	1.08E-07	5.93E-06
ENSG00000115267	0.057627392	0.315073592	-0.528997086	7.14E-09	6.46E-07	-1.617494284	9.98E-05	0.003987845	-1.088497198	1.12E-07	6.03E-06
ENSG00000172201	0.130406603	0.487007945	0.902251499	6.84E-08	4.94E-06	3.18746091	9.49E-05	0.003842828	2.285209411	1.11E-07	6.03E-06
ENSG00000178690	0.104192086	0.4340496	2.824341167	1.13E-06	5.76E-05	7.662973	0.000168275	0.006194106	4.838631911	1.11E-07	6.03E-06
ENSG00000114378	2.27E-05	0.001139284	2.10848094	0.368537818	0.789418758	-0.450226572	2.91E-07	3.04E-05	-2.558707512	1.14E-07	6.14E-06
ENSG00000147614	2.44E-07	2.66E-05	3.378722671	0.179094179	0.59047646	0.916902568	8.62E-05	0.003563775	-2.461820103	1.23E-07	6.59E-06
ENSG00000170786	0.532897768	0.844149546	-0.26100812	1.25E-05	0.000459891	1.820522283	6.08E-07	5.88E-05	2.081530403	1.23E-07	6.60E-06
ENSG00000148734	8.54E-05	0.003302975	-3.022024159	2.84E-07	1.75E-05	-4.257647	0.154423743	0.601757187	-1.235622819	1.26E-07	6.75E-06
ENSG00000152128	0.270585756	0.665917311	-1.814575469	9.75E-05	0.002479833	4.526894902	2.06E-05	0.001123095	6.341470371	1.34E-07	7.12E-06
ENSG00000237380	0.000153653	0.005234837	3.583503137	0.064539208	0.333452576	-2.143074253	3.15E-07	3.26E-05	-5.72657739	1.40E-07	7.40E-06
ENSG00000115415	0.814974098	0.951250255	-0.073101595	7.27E-08	5.20E-06	-1.683388176	2.60E-07	2.80E-05	-1.610286581	1.40E-07	7.40E-06
ENSG00000157570	0.35670788	0.737868842	-1.240095156	4.20E-05	0.001242277	4.262710675	8.47E-06	0.000532025	5.502805832	1.40E-07	7.40E-06
ENSG00000111348	0.00864584	0.096592	-0.804858374	1.07E-08	9.43E-07	-1.757505	0.001964326	0.042694076	-0.952646577	1.56E-07	8.21E-06
ENSG00000172331	5.49E-08	7.43E-06	1.440160538	1.57E-06	7.45E-05	1.273054172	0.526634719	0.889363874	-0.167106366	1.60E-07	8.41E-06
ENSG00000134762	2.06E-07	2.35E-05	-1.239725323	5.17E-05	0.0014764	-0.9661978	0.251986712	0.721894439	0.273527477	1.62E-07	8.50E-06
ENSG00000089127	0.098156334	0.421983938	-0.53993278	8.54E-09	7.61E-07	-1.882113	4.05E-05	0.001973326	-1.342180273	1.66E-07	8.67E-06
ENSG00000121039	6.72E-08	8.57E-06	2.084426546	0.077828021	0.372470406	0.68123629	0.000277378	0.009252362	-1.403190256	1.72E-07	8.95E-06
ENSG00000076067	7.66E-05	0.002995748	0.883868665	1.93E-08	1.59E-06	1.254784	0.095979143	0.489926264	0.370915771	1.79E-07	9.28E-06
ENSG00000113657	0.057903588	0.315662621	1.654473465	2.87E-08	2.25E-06	4.774168647	0.000182693	0.006628767	3.119695181	1.81E-07	9.36E-06
ENSG00000163975	1.19E-07	1.44E-05	1.97499844	0.128998319	0.500068683	0.568287101	0.000156984	0.005838946	-1.40671134	1.83E-07	9.46E-06
ENSG00000173432	0.000158745	0.005365825	2.066763351	1.68E-09	1.78E-07	3.297199515	0.024460776	0.237938429	1.230436163	1.85E-07	9.55E-06
ENSG00000146373	0.014710234	0.136216137	-0.559491969	1.69E-08	1.40E-06	-1.299867707	0.001352243	0.032488544	-0.740375738	1.88E-07	9.64E-06
ENSG00000138696	1.16E-05	0.000653102	1.954589455	6.73E-09	6.13E-07	2.574398422	0.15060775	0.595034487	0.619808967	1.88E-07	9.65E-06
ENSG00000245694	0.008492157	0.095557597	-1.234791591	7.95E-09	7.12E-07	-2.754557	0.001548674	0.035892826	-1.519765041	1.89E-07	9.67E-06
ENSG00000249267	0.061095879	0.324530597	-3.05378253	0.000415136	0.008402835	4.024668	2.48E-06	0.000188178	7.07845057	1.97E-07	1.01E-05
ENSG00000167555	2.04E-08	3.28E-06	1.266775038	0.000155791	0.003681841	0.8567879	0.067071137	0.413043901	-0.409987181	1.98E-07	1.01E-05
ENSG00000156113	1.36E-06	0.000114135	3.0739394	8.56E-10	9.95E-08	3.89641	0.182898973	0.645318681	0.822470485	2.00E-07	1.02E-05
ENSG00000138604	0.755045518	0.930874975	-0.099927965	8.09E-06	0.00031851	1.42181	1.83E-06	0.000146775	1.521738334	2.17E-07	1.10E-05
ENSG00000137965	0.915226192	0.980521718	-0.056008463	1.69E-08	1.40E-06	-2.977282698	3.13E-08	4.81E-06	-2.921274236	2.41E-07	1.20E-05
ENSG00000014257	6.02E-06	0.000381016	-2.447141519	0.144397058	0.529982807	0.776631733	2.39E-09	4.53E-07	3.223773252	2.39E-07	1.20E-05
ENSG00000136231	0.114621292	0.4563511	-0.448614757	0.000213784	0.00480804	1.049067926	1.32E-07	1.59E-05	1.497682683	2.40E-07	1.20E-05
ENSG00000133328	0.007890638	0.091051924	-1.575097549	5.73E-09	5.33E-07	-3.557934314	0.001265185	0.031025822	-1.982836765	2.37E-07	1.20E-05
ENSG00000105855	0.010591206	0.10964001	0.947314804	2.50E-08	2.00E-06	2.065041342	0.002546883	0.051808953	1.117726538	2.45E-07	1.22E-05
ENSG00000126803	0.210139199	0.60017346	0.316471087	2.40E-07	1.51E-05	1.300459	9.15E-05	0.003758501	0.98398762	2.47E-07	1.23E-05
ENSG00000198948	0.002416194	0.040803608	-1.146577207	4.36E-08	3.28E-06	-2.150015524	0.012372165	0.157567857	-1.003438317	2.50E-07	1.24E-05
ENSG00000198353	1.45E-05	0.000783583	-3.94782849	2.57E-05	0.000845596	-3.698838	0.811404715	0.967730893	0.248990617	2.59E-07	1.28E-05
ENSG00000139629	0.489193141	0.821523571	-0.310332148	1.45E-08	1.24E-06	-2.554934	6.46E-07	6.21E-05	-2.244602046	2.82E-07	1.39E-05
ENSG00000204866	0.049535096	0.288703025	-1.44936873	5.42E-10	6.66E-08	-4.772281	1.64E-05	0.000934841	-3.322912694	2.86E-07	1.41E-05
ENSG00000118322	0.001998813	0.035748001	-0.987032929	0.011685766	0.106943406	0.803303143	2.03E-08	3.32E-06	1.790336072	2.99E-07	1.47E-05
ENSG00000167755	4.14E-08	5.81E-06	-2.387343118	0.001661271	0.02505019	-1.360089	0.018723935	0.204681369	1.027254447	3.26E-07	1.60E-05
ENSG00000159674	1.04E-06	9.20E-05	2.705658639	4.25E-09	4.15E-07	3.252530597	0.318522864	0.773925602	0.546871958	3.48E-07	1.70E-05
ENSG00000272899	9.98E-09	1.73E-06	3.272282343	1.13E-07	7.75E-06	3.029935078	0.665386279	0.936871967	-0.242347264	3.48E-07	1.70E-05
ENSG00000067141	0.002628229	0.043312909	-0.760722246	0.01178498	0.1076223	0.6289376	3.52E-08	5.21E-06	1.389659849	3.58E-07	1.74E-05
ENSG00000139055	7.42E-06	0.00045565	-2.826635489	5.20E-06	0.000216476	-2.877406	0.938017783	0.98991026	-0.050770503	3.63E-07	1.76E-05
ENSG00000198053	3.87E-08	5.50E-06	1.085244996	0.000504676	0.009878215	0.6874636	0.043443497	0.331210092	-0.397781407	3.65E-07	1.77E-05
ENSG00000168453	0.000121131	0.004323783	-1.401947485	3.69E-07	2.21E-05	-1.856599098	0.214061679	0.679971877	-0.454651613	3.72E-07	1.80E-05
ENSG00000164120	1.93E-05	0.001010597	1.771416614	0.633763324	0.921972967	-0.197585829	2.04E-06	0.000161177	-1.969002444	3.97E-07	1.91E-05
ENSG00000186642	0.019884435	0.166883756	1.21977734	0.000743071	0.013373179	-1.994673306	3.35E-08	5.04E-06	-3.214450646	3.99E-07	1.92E-05
ENSG00000156966	0.007472587	0.088058804	0.979006198	3.81E-08	2.93E-06	2.005979641	0.004643378	0.079917351	1.026973443	4.02E-07	1.93E-05
ENSG00000171345	2.75E-06	0.000204022	2.091248584	1.58E-08	1.32E-06	2.521294	0.334905109	0.787015696	0.430045369	4.23E-07	2.02E-05
ENSG00000105991	0.169639051	0.546139548	-0.424198991	5.24E-08	3.87E-06	-1.744344905	4.34E-05	0.002072854	-1.320145914	4.32E-07	2.06E-05
ENSG00000143013	0.548265642	0.853113709	-0.133396186	2.36E-05	0.000789861	0.935624328	1.40E-06	0.000117224	1.069020514	4.44E-07	2.10E-05
ENSG00000179930	0.000219955	0.006969287	2.441791282	1.18E-08	1.03E-06	3.731288952	0.033935195	0.288400489	1.28949767	4.43E-07	2.10E-05
ENSG00000119917	0.680237657	0.907051885	-0.2010242	2.82E-08	2.22E-06	-2.715547	2.74E-07	2.90E-05	-2.514522702	4.44E-07	2.10E-05
ENSG00000268460	0.196000638	0.583195538	-0.628881207	2.69E-08	2.12E-06	-2.943287	1.44E-05	0.000841895	-2.314405906	4.52E-07	2.13E-05
ENSG00000113389	2.15E-06	0.000164133	2.86540301	4.02E-09	3.95E-07	3.552057134	0.244763357	0.714321687	0.686654124	4.57E-07	2.15E-05
ENSG00000127152	8.16E-06	0.000494588	-1.685950641	6.38E-06	0.000261801	-1.705953	0.958091111	0.993300501	-0.020002408	4.90E-07	2.30E-05
ENSG00000167107	0.076195616	0.367623548	0.582220752	0.000163041	0.003806944	-1.245228	3.06E-08	4.77E-06	-1.827449149	5.12E-07	2.39E-05
ENSG00000206072	0.003523028	0.053216597	1.38249944	2.91E-08	2.27E-06	2.611956	0.008020805	0.118538561	1.229456264	5.10E-07	2.39E-05
ENSG00000180891	4.64E-08	6.38E-06	1.899633201	1.10E-05	0.000412599	1.529188	0.284812694	0.749716508	-0.370445431	5.20E-07	2.42E-05
ENSG00000067066	0.649197956	0.897087628	-0.109499268	3.03E-07	1.85E-05	-1.236016329	3.06E-06	0.000224861	-1.126517061	5.28E-07	2.45E-05
ENSG00000170542	0.469822663	0.812391851	-0.473988952	3.60E-05	0.001106491	2.690592039	1.26E-06	0.000105316	3.164580991	5.28E-07	2.45E-05
ENSG00000162909	1.35E-06	0.000114135	0.775536629	1.59E-06	7.54E-05	0.770392421	0.974421471	0.994709477	-0.005144208	5.34E-07	2.46E-05
ENSG00000182103	0.00503058	0.067512578	-4.031744985	0.007835585	0.080292583	2.230977256	8.54E-06	0.000532725	6.262722241	5.32E-07	2.46E-05
ENSG00000149212	0.515851245	0.834607924	0.231249699	1.75E-06	8.17E-05	1.700125796	3.61E-05	0.001815177	1.468876097	5.54E-07	2.55E-05
ENSG00000197093	0.090636083	0.403674295	-0.616316691	4.76E-08	3.55E-06	-2.092571969	0.000138916	0.005288619	-1.476255278	5.83E-07	2.68E-05
ENSG00000117472	3.68E-08	5.32E-06	2.399792701	2.16E-06	9.92E-05	2.06539538	0.44259968	0.85647888	-0.334397321	6.10E-07	2.79E-05
ENSG00000161896	0.000228227	0.007121418	4.889983528	1.35E-06	6.63E-05	6.36534723	0.080053012	0.452224472	1.475363702	6.09E-07	2.79E-05
ENSG00000188039	3.87E-07	4.01E-05	2.596770669	0.06489419	0.3340828	0.9841406	0.000831076	0.022219107	-1.612630095	6.11E-07	2.79E-05
ENSG00000249116	0.984242181	0.996342697	-0.011176685	7.91E-07	4.24E-05	-3.508521107	8.90E-07	8.16E-05	-3.497344422	6.14E-07	2.80E-05
ENSG00000166510	3.81E-08	5.47E-06	2.597630458	3.42E-06	0.000147304	2.19846	0.383485091	0.821795331	-0.39917084	6.16E-07	2.80E-05
ENSG00000126368	0.015131156	0.138327066	0.470229474	9.82E-08	6.81E-06	1.028224	0.003717671	0.069066328	0.557994223	6.37E-07	2.89E-05
ENSG00000254750	0.041337503	0.259504083	-1.313004475	2.02E-07	1.30E-05	-4.347020782	0.000367839	0.0116574	-3.034016308	6.48E-07	2.93E-05
ENSG00000125730	2.36E-09	4.72E-07	3.826303515	1.15E-05	0.000431316	2.810929	0.113031622	0.526208224	-1.015374026	6.57E-07	2.96E-05
ENSG00000111962	0.885724471	0.972736469	-0.049985002	4.00E-07	2.36E-05	-1.821532203	8.52E-07	7.98E-05	-1.771547201	6.73E-07	3.03E-05
ENSG00000048052	3.12E-07	3.33E-05	2.124602758	4.87E-07	2.81E-05	2.089771627	0.93119421	0.989108727	-0.034831131	6.82E-07	3.06E-05
ENSG00000135299	0.026746053	0.200517338	0.894678964	1.44E-07	9.61E-06	2.089997982	0.002109829	0.045084926	1.195319018	6.88E-07	3.07E-05
ENSG00000112276	3.37E-08	5.00E-06	4.505996034	0.000933296	0.015914133	2.738759465	0.015085811	0.180571084	-1.76723657	6.89E-07	3.07E-05
ENSG00000010932	2.04E-05	0.001056549	-6.255244426	0.282650526	0.717786317	0.949503457	8.66E-07	8.04E-05	7.204747883	7.03E-07	3.13E-05
ENSG00000234380	1.63E-06	0.000133667	5.048905039	9.84E-05	0.002495856	4.136575	0.184258806	0.648299856	-0.912329792	7.22E-07	3.21E-05
ENSG00000121578	1.36E-07	1.60E-05	1.494266977	0.02608095	0.188380665	0.632026506	0.002305755	0.047946221	-0.86224047	7.69E-07	3.41E-05
ENSG00000169515	0.073237567	0.359912124	0.672845622	0.000214317	0.004811542	-1.481508	5.68E-08	7.65E-06	-2.154353442	7.77E-07	3.44E-05
ENSG00000186469	0.002848568	0.045889154	1.933681551	4.36E-08	3.28E-06	3.501027	0.009578435	0.132835406	1.567345798	7.84E-07	3.46E-05
ENSG00000110777	0.975298028	0.995478195	-0.015809205	1.32E-05	0.000480367	2.134874989	1.24E-05	0.000732531	2.150684194	7.89E-07	3.47E-05
ENSG00000148218	0.980277903	0.995766784	-0.00749374	9.92E-06	0.000379435	1.336395875	8.90E-06	0.00054592	1.343889615	7.97E-07	3.50E-05
ENSG00000256612	1.10E-07	1.35E-05	6.650612091	0.1206927	0.4833606	1.980111	8.16E-05	0.003446631	-4.670501276	8.36E-07	3.66E-05
ENSG00000258976	8.63E-07	7.90E-05	4.440772645	1.18E-05	0.000439667	3.972952	0.470219027	0.867296242	-0.467820674	8.46E-07	3.70E-05
ENSG00000100433	0.004251508	0.060484284	-2.182237156	0.005411844	0.06105624	1.97237	3.74E-08	5.36E-06	4.154606972	8.54E-07	3.73E-05
ENSG00000138449	0.051360613	0.294920494	-0.886733772	0.001148763	0.018913371	1.442254002	2.38E-07	2.60E-05	2.328987774	8.76E-07	3.81E-05
ENSG00000016082	0.204009238	0.592585758	-0.738635673	7.19E-08	5.17E-06	-3.615601234	2.16E-05	0.001163384	-2.876965561	8.95E-07	3.89E-05
ENSG00000006016	3.94E-05	0.001782799	1.957857076	0.5994139	0.9113398	-0.254723	3.80E-06	0.000270182	-2.212580069	9.13E-07	3.95E-05
ENSG00000197915	4.84E-07	4.87E-05	-3.142410195	0.004169457	0.050517958	-1.558509105	0.014766072	0.178337661	1.58390109	9.22E-07	3.98E-05
ENSG00000249082	0.736229985	0.926000536	-0.180096919	2.57E-05	0.000845596	2.211653034	5.80E-06	0.000389064	2.391749953	9.26E-07	3.99E-05
ENSG00000116117	0.001959294	0.03526114	1.065700876	8.65E-08	6.05E-06	1.821560364	0.022473241	0.225867924	0.755859488	9.43E-07	4.06E-05
ENSG00000158186	6.37E-06	0.000400133	1.422673876	2.98E-07	1.83E-05	1.612147317	0.537907444	0.893613946	0.18947344	9.52E-07	4.09E-05
ENSG00000235098	0.013480863	0.129864639	-0.528915087	0.005089183	0.058101792	0.592467939	1.44E-07	1.70E-05	1.121383026	9.78E-07	4.18E-05
ENSG00000105143	0.001057701	0.022408456	-3.891987922	2.84E-06	0.000125235	-7.319775	0.039707349	0.314177553	-3.427787422	9.77E-07	4.18E-05
ENSG00000059378	0.869226576	0.968764245	-0.037658591	1.17E-06	5.90E-05	-1.117517229	2.67E-06	0.000200103	-1.079858639	1.01E-06	4.29E-05
ENSG00000011028	1.23E-05	0.000685926	1.235965764	2.42E-07	1.52E-05	1.459138	0.428439939	0.849947967	0.223171821	1.07E-06	4.55E-05
ENSG00000182621	3.81E-05	0.00174445	3.126658341	0.5854519	0.9065967	-0.4261604	3.58E-06	0.000257798	-3.552818771	1.08E-06	4.57E-05
ENSG00000170558	0.000424577	0.011540046	2.846485255	3.07E-08	2.38E-06	4.424914	0.0287846	0.26286348	1.578428679	1.08E-06	4.59E-05
ENSG00000166828	0.146270394	0.513797903	-0.719268912	2.64E-08	2.09E-06	-2.793903	3.73E-05	0.001848948	-2.074634321	1.09E-06	4.60E-05
ENSG00000276600	2.16E-07	2.40E-05	-1.25436868	0.272683583	0.710201948	-0.262664838	4.32E-05	0.002070192	0.991703842	1.09E-06	4.61E-05
ENSG00000104447	3.55E-06	0.000247458	1.065525249	1.09E-06	5.66E-05	1.120139886	0.811119354	0.967730893	0.054614637	1.11E-06	4.65E-05
ENSG00000015532	0.000110879	0.004093723	0.815394317	1.89E-07	1.23E-05	1.09756	0.178378608	0.638734965	0.282165378	1.11E-06	4.65E-05
ENSG00000123146	4.38E-06	0.000295493	1.339741163	0.6498967	0.9241956	0.1331576	3.52E-05	0.001780154	-1.20658354	1.13E-06	4.72E-05
ENSG00000146072	1.31E-05	0.000717288	1.57874367	1.12E-07	7.70E-06	1.921888595	0.34311542	0.792961009	0.343144925	1.14E-06	4.77E-05
ENSG00000128487	0.139862596	0.503964835	0.336945529	5.67E-07	3.15E-05	1.138179	0.000422788	0.013035774	0.801233518	1.15E-06	4.79E-05
ENSG00000111335	0.650708983	0.897789215	-0.173562942	2.24E-07	1.42E-05	-1.986746	2.29E-06	0.000177083	-1.813183239	1.17E-06	4.89E-05
ENSG00000198300	0.047377696	0.280983542	-3.368720039	0.000818747	0.01434475	4.125662	2.85E-06	0.000210859	7.494382385	1.18E-06	4.89E-05
ENSG00000178947	1.98E-07	2.29E-05	2.08687839	0.018031082	0.144773971	0.964875893	0.004077575	0.073536572	-1.122002496	1.20E-06	4.97E-05
ENSG00000249992	6.37E-08	8.24E-06	2.537522573	0.002111873	0.030228604	1.451822513	0.018282697	0.20164272	-1.08570006	1.22E-06	5.03E-05
ENSG00000165215	0.018258453	0.15822695	1.791715098	1.94E-07	1.25E-05	3.867318439	0.002783769	0.054995399	2.075603341	1.22E-06	5.03E-05
ENSG00000110911	0.35984783	0.73977559	0.189260911	1.56E-06	7.44E-05	0.9904571	0.000101694	0.00404654	0.801196154	1.22E-06	5.03E-05
ENSG00000008394	0.090689689	0.403704037	-0.740052185	4.10E-08	3.13E-06	-2.403389	0.000147003	0.005537209	-1.663337229	1.25E-06	5.15E-05
ENSG00000135925	1.53E-08	2.51E-06	-4.256679519	0.092150938	0.413163142	-1.17476062	4.63E-05	0.002172149	3.081918899	1.27E-06	5.20E-05
ENSG00000111331	0.261927981	0.658191725	-0.470660315	6.49E-08	4.71E-06	-2.269716	1.84E-05	0.001025729	-1.799056123	1.27E-06	5.20E-05
ENSG00000162817	4.50E-05	0.002009409	1.859365026	1.86E-07	1.22E-05	2.353273781	0.234789729	0.704613778	0.493908754	1.35E-06	5.50E-05
ENSG00000131773	1.25E-08	2.11E-06	3.852830343	5.38E-06	0.000222843	3.086095253	0.239057493	0.708475472	-0.766735089	1.36E-06	5.52E-05
ENSG00000129993	1.15E-06	9.96E-05	2.604308634	1.10E-07	7.63E-06	2.83924	0.650806226	0.9317772	0.234931574	1.39E-06	5.66E-05
ENSG00000092295	4.81E-05	0.002129349	-2.017389226	0.1510563	0.54212	0.6974064	4.25E-08	5.95E-06	2.714795632	1.40E-06	5.67E-05
ENSG00000176971	0.223549596	0.616521214	0.840753424	1.31E-06	6.48E-05	3.269765202	0.000250613	0.008503155	2.429011778	1.45E-06	5.87E-05
ENSG00000249641	0.004459567	0.062109552	-1.803264737	2.82E-07	1.74E-05	-3.595999	0.012708218	0.16087109	-1.792734052	1.46E-06	5.91E-05
ENSG00000138496	0.783576456	0.940455733	-0.06731494	1.24E-06	6.19E-05	-1.190550575	4.77E-06	0.00032777	-1.123235635	1.59E-06	6.40E-05
ENSG00000141526	2.75E-07	2.97E-05	1.484460163	2.67E-05	0.000872989	1.213055	0.346919215	0.796060496	-0.271405381	1.60E-06	6.41E-05
ENSG00000130649	0.711152597	0.917932748	-0.223733104	4.06E-05	0.001211934	2.404425	8.52E-06	0.000532725	2.62815804	1.61E-06	6.47E-05
ENSG00000172548	6.77E-08	8.57E-06	-2.244586761	0.090622927	0.409539038	-0.701613803	0.000209285	0.007353519	1.542972958	1.63E-06	6.51E-05
ENSG00000189134	7.39E-06	0.00045565	-6.283820848	0.20818538	0.636543357	-0.997545489	0.000180237	0.006553038	5.286275359	1.63E-06	6.51E-05
ENSG00000177706	0.003108731	0.049079763	1.088002179	1.21E-07	8.26E-06	1.941048801	0.019182345	0.206870864	0.853046622	1.63E-06	6.51E-05
ENSG00000154240	1.06E-07	1.31E-05	2.789723721	0.001755902	0.02624699	1.662791	0.024169363	0.236232603	-1.126932697	1.68E-06	6.67E-05
ENSG00000159182	6.71E-05	0.00274412	6.650157116	1	1	0	7.93E-05	0.003374191	-6.583627307	1.69E-06	6.72E-05
ENSG00000166387	5.91E-06	0.000375412	-0.979701445	0.795876033	0.960309078	0.055455522	1.71E-06	0.000139213	1.035156967	1.73E-06	6.81E-05
ENSG00000277559	0.901287803	0.976009697	-0.076887424	3.05E-06	0.000133403	-4.064874	4.89E-06	0.000333363	-3.987987046	1.73E-06	6.81E-05
ENSG00000167600	0.957970983	0.990402345	-0.02628844	2.06E-05	0.000701288	2.099988	1.66E-05	0.000945103	2.1262764	1.72E-06	6.81E-05
ENSG00000230978	1.24E-05	0.000685926	4.136902652	7.16E-06	0.000287124	4.242552	0.86809233	0.980188403	0.105649086	1.72E-06	6.81E-05
ENSG00000158246	0.655911493	0.899095937	0.109894538	5.82E-06	0.000240245	1.114397209	4.40E-05	0.002084033	1.004502671	1.78E-06	6.99E-05
ENSG00000117266	3.16E-06	0.000227772	1.577246632	7.61E-07	4.09E-05	1.673364039	0.774952206	0.962283382	0.096117407	1.78E-06	6.99E-05
ENSG00000056998	0.000707951	0.01688388	2.4410088	1.58E-07	1.04E-05	3.718756064	0.040871875	0.319692509	1.277747263	1.80E-06	7.03E-05
ENSG00000134321	0.021802223	0.178113602	-1.988597609	3.64E-09	3.66E-07	-5.152925399	0.000294184	0.009650005	-3.16432779	1.83E-06	7.13E-05
ENSG00000096060	0.004118286	0.059243406	-0.89622517	2.74E-07	1.70E-05	-1.606805222	0.023087037	0.229694699	-0.710580052	1.83E-06	7.13E-05
ENSG00000126391	0.000114155	0.004169927	-0.897082245	2.72E-06	0.000120945	-1.091061135	0.40493766	0.837346985	-0.19397889	1.88E-06	7.31E-05
ENSG00000069535	0.926023292	0.982137266	0.077560272	3.02E-05	0.00096114	3.178091074	4.78E-05	0.002235008	3.100530802	1.90E-06	7.38E-05
ENSG00000157601	0.540890705	0.848161191	-0.282791012	1.46E-07	9.73E-06	-2.432978	3.39E-06	0.000244914	-2.150187297	1.92E-06	7.44E-05
ENSG00000180113	0.530969893	0.843439666	-0.809207438	1.69E-05	0.000592405	5.341044341	1.18E-06	0.000101157	6.150251779	1.97E-06	7.59E-05
ENSG00000140526	2.15E-07	2.40E-05	1.257619795	0.000474449	0.00939685	0.8480694	0.09076844	0.477859028	-0.409550379	1.97E-06	7.59E-05
ENSG00000111057	2.67E-05	0.001288613	1.050759942	5.40E-07	3.05E-05	1.253394	0.417033578	0.844565438	0.202633725	2.00E-06	7.68E-05
ENSG00000077092	3.50E-06	0.000245285	3.558225546	1.42E-08	1.21E-06	4.339737837	0.280006333	0.745467594	0.781512291	2.04E-06	7.83E-05
ENSG00000251442	9.17E-06	0.000536418	-1.968515191	6.54E-05	0.001800523	-1.755330669	0.643875548	0.930784747	0.213184522	2.05E-06	7.83E-05
ENSG00000111961	0.001435382	0.028203079	-0.896563753	0.041733034	0.255249502	0.571682295	1.77E-07	2.02E-05	1.468246048	2.05E-06	7.83E-05
ENSG00000176399	0.046684577	0.278690159	-1.066953696	0.001850223	0.027377562	1.585159839	4.91E-07	4.85E-05	2.652113535	2.05E-06	7.83E-05
ENSG00000171617	3.97E-05	0.001793531	1.407783057	0.757765882	0.955537784	-0.105765764	1.00E-05	0.000605461	-1.513548821	2.11E-06	8.02E-05
ENSG00000139144	2.07E-05	0.001067139	-4.300524809	5.40E-05	0.001536367	-3.983959	0.772040993	0.962152967	0.316565422	2.13E-06	8.10E-05
ENSG00000168916	3.30E-06	0.00023557	2.282561378	1.67E-07	1.09E-05	2.566447598	0.557788388	0.901582722	0.28388622	2.15E-06	8.16E-05
ENSG00000187608	0.676432037	0.905963972	0.215109575	1.34E-06	6.59E-05	-2.496470075	1.52E-07	1.76E-05	-2.71157965	2.19E-06	8.29E-05
ENSG00000238042	8.59E-05	0.003313354	3.114878339	1.14E-06	5.77E-05	3.81579819	0.240088439	0.709412058	0.700919851	2.25E-06	8.49E-05
ENSG00000164920	0.918975572	0.980890546	-0.037531509	1.37E-06	6.66E-05	-1.848522732	2.30E-06	0.000177083	-1.810991223	2.29E-06	8.62E-05
ENSG00000084628	0.030593598	0.217819991	-1.275187376	1.13E-06	5.76E-05	-3.622543296	0.002169811	0.045925087	-2.34735592	2.35E-06	8.86E-05
ENSG00000108582	0.009896448	0.105691118	0.815954215	2.56E-07	1.59E-05	1.62962	0.010035377	0.137775265	0.813665954	2.38E-06	8.95E-05
ENSG00000109339	2.97E-07	3.19E-05	1.571226788	8.97E-05	0.002313167	1.202847437	0.225397166	0.693667519	-0.368379351	2.40E-06	8.98E-05
ENSG00000145358	5.04E-06	0.000328969	1.796175841	2.39E-06	0.000108138	1.85357662	0.872656827	0.980765225	0.057400779	2.41E-06	8.99E-05
ENSG00000172782	3.00E-05	0.001412426	-2.928060398	5.74E-05	0.001624132	-2.785628	0.852760528	0.976693181	0.142432846	2.41E-06	8.99E-05
ENSG00000125813	0.317275939	0.706906569	-2.468698955	1.65E-06	7.79E-05	10.39684	3.57E-08	5.24E-06	12.86553723	2.41E-06	8.99E-05
ENSG00000171236	0.800797539	0.946890874	0.088727214	1.26E-05	0.000462593	1.531315	3.89E-05	0.001916513	1.442587433	2.42E-06	8.99E-05
ENSG00000159348	0.000459133	0.012247116	-0.905955409	1.46E-06	7.04E-05	-1.246374483	0.188919483	0.652786613	-0.340419073	2.48E-06	9.18E-05
ENSG00000115738	0.196853163	0.583840487	0.764863961	1.52E-06	7.26E-05	2.831882473	0.00042055	0.013003418	2.067018513	2.48E-06	9.18E-05
ENSG00000152952	2.14E-06	0.000164133	1.841833872	9.12E-07	4.80E-05	1.90766957	0.865149582	0.978880908	0.065835697	2.48E-06	9.18E-05
ENSG00000170458	0.012226093	0.12102988	-0.890391073	2.55E-07	1.59E-05	-1.840666389	0.007965513	0.117917453	-0.950275316	2.65E-06	9.77E-05
ENSG00000101846	3.66E-05	0.00169339	2.262683512	0.85355153	0.972889697	-0.101280635	1.62E-05	0.000927366	-2.363964147	2.65E-06	9.77E-05
ENSG00000182704	0.000461205	0.012283323	0.725009716	3.70E-07	2.21E-05	1.051522779	0.11370247	0.528086786	0.326513063	2.67E-06	9.81E-05
ENSG00000160145	0.151429717	0.521695691	0.65232704	1.34E-06	6.59E-05	2.186183075	0.000663634	0.018698485	1.533856035	2.71E-06	9.93E-05
ENSG00000186007	0.000150835	0.005200629	1.876116149	1.24E-07	8.39E-06	2.604960889	0.127222131	0.554733937	0.72884474	2.76E-06	0.000101135
ENSG00000124134	7.96E-06	0.000484231	-2.614127256	0.000194601	0.004452282	-2.118902	0.420993469	0.846433406	0.495225003	2.92E-06	0.000106707
ENSG00000011677	0.000108605	0.004018393	4.18696785	3.45E-07	2.08E-05	5.472086129	0.119560626	0.539292926	1.285118279	2.96E-06	0.000107872
ENSG00000139679	0.558664329	0.85858149	0.177281319	7.30E-06	0.000292058	1.357502	9.64E-05	0.003892598	1.180221013	3.17E-06	0.000115401
ENSG00000151092	0.033991506	0.231430099	-0.492031714	3.72E-07	2.21E-05	-1.188187804	0.003017972	0.058513113	-0.69615609	3.24E-06	0.000117559
ENSG00000225431	0.000180678	0.005989541	-2.207033049	1.54E-05	0.000547722	-2.639049	0.511954235	0.885670365	-0.432016139	3.29E-06	0.000119208
ENSG00000159216	1.67E-05	0.000889228	1.246889047	1.09E-06	5.66E-05	1.411674	0.568770151	0.905836999	0.164784826	3.39E-06	0.000122497
ENSG00000228314	1.95E-06	0.000154056	4.119574262	2.45E-08	1.98E-06	4.818986	0.379590713	0.819623812	0.699411836	3.48E-06	0.000125586
ENSG00000136052	0.005052869	0.067758149	1.768029709	0.0229012	0.1722847	-1.579232	8.36E-07	7.86E-05	-3.347261216	3.61E-06	0.000130279
ENSG00000188290	7.01E-07	6.70E-05	1.508226562	3.81E-05	0.001155846	1.252809848	0.399107222	0.831633491	-0.255416714	3.65E-06	0.000131037
ENSG00000164251	0.01916358	0.163303315	-0.768173757	3.33E-07	2.02E-05	-1.676645747	0.005726882	0.092730628	-0.90847199	3.65E-06	0.000131037
ENSG00000204103	0.000301876	0.00893937	-1.362313302	0.1225524	0.4872352	0.5793395	2.55E-07	2.77E-05	1.941652827	3.94E-06	0.000141341
ENSG00000285976	0.010149713	0.107048752	-0.482237387	6.22E-07	3.42E-05	-0.947411981	0.015576573	0.183766348	-0.465174593	3.96E-06	0.000141572
ENSG00000106415	1.21E-06	0.000104441	1.655299336	1.58E-05	0.000557685	1.474651103	0.58812024	0.913685225	-0.180648233	3.96E-06	0.000141572
ENSG00000079393	0.061082311	0.324530597	-1.424929283	6.28E-06	0.000258328	-5.028254	0.001446593	0.034246317	-3.603324544	4.01E-06	0.000142794
ENSG00000254369	0.043742205	0.268082568	-1.912548582	2.42E-06	0.000108691	-6.943398376	0.000813535	0.021881751	-5.030849794	4.03E-06	0.000143313
ENSG00000236740	0.014119579	0.133474776	-0.979214131	0.009255517	0.090281289	1.00478686	5.18E-07	5.06E-05	1.984000991	4.20E-06	0.000149294
ENSG00000132821	6.37E-08	8.24E-06	3.448684394	0.000290775	0.006245674	2.31487	0.071777475	0.427584164	-1.133814153	4.23E-06	0.000149746
ENSG00000185761	0.008126801	0.092843037	0.765620525	5.13E-07	2.93E-05	1.442149	0.017219302	0.194252518	0.676528356	4.25E-06	0.00015043
ENSG00000080854	0.000239982	0.00737301	-3.446762229	1.51E-05	0.000538076	-4.390643233	0.385415542	0.823198332	-0.943881004	4.29E-06	0.000151336
ENSG00000230148	0.000182721	0.006041519	5.587204028	0.9641235	0.9949067	-0.0812501	0.000175499	0.006420156	-5.668454124	4.34E-06	0.000152864
ENSG00000108578	0.037394401	0.244813804	-0.81342788	0.004135404	0.05029301	1.109734	7.88E-07	7.54E-05	1.92316238	4.50E-06	0.000158364
ENSG00000198759	1.00E-06	8.96E-05	4.056992063	1.33E-07	8.96E-06	4.369701458	0.677333186	0.941300496	0.312709395	4.54E-06	0.000159529
ENSG00000143995	0.716897638	0.919876006	0.109155928	1.53E-05	0.000544145	1.299043621	7.46E-05	0.00323374	1.189887692	4.57E-06	0.000159842
ENSG00000057149	0.003030672	0.048073787	0.726383466	0.05423601	0.2998491	-0.4717691	1.01E-06	9.00E-05	-1.198152536	4.57E-06	0.000159842
ENSG00000163644	0.283177847	0.678278554	-0.370447074	5.35E-07	3.04E-05	-1.746360934	8.04E-05	0.003401722	-1.37591386	4.64E-06	0.000161079
ENSG00000173267	0.022429771	0.180836084	-0.636978186	4.89E-07	2.82E-05	-1.409114	0.005957514	0.095224796	-0.77213579	4.61E-06	0.000161079
ENSG00000087258	0.000416352	0.011370367	-2.707664735	3.78E-06	0.00016127	-3.655612	0.243275147	0.712082455	-0.947946857	4.63E-06	0.000161079
ENSG00000280350	0.968631008	0.993460297	0.083321071	8.44E-05	0.002193206	6.960519	0.000102525	0.00405065	6.877198133	4.63E-06	0.000161079
ENSG00000106066	0.003593661	0.053951953	-2.88923106	0.010566028	0.099610143	2.29312501	1.35E-07	1.62E-05	5.18235607	4.65E-06	0.000161233
ENSG00000007237	2.86E-06	0.000210493	-3.415179967	0.4086411	0.8164754	0.586932	4.05E-08	5.76E-06	4.002111963	4.72E-06	0.000163331
ENSG00000250421	0.659303	0.900507163	-0.878474997	0.000570672	0.010795567	5.583260371	6.68E-05	0.002963404	6.461735368	4.75E-06	0.000163839
ENSG00000120075	2.74E-06	0.000204022	7.774406757	0.01913489	0.1508569	4.040081	0.003199149	0.061093101	-3.73432619	4.75E-06	0.000163839
ENSG00000112584	2.70E-05	0.001299589	-3.721458066	0.000140469	0.003366833	-3.268607083	0.633750057	0.927550883	0.452850983	4.80E-06	0.000165207
ENSG00000188508	1.83E-06	0.000147565	-6.620216813	8.97E-06	0.000350136	-6.155738	0.738331911	0.955983041	0.464478678	4.90E-06	0.000168221
ENSG00000182158	0.291577599	0.686922167	0.24156518	3.91E-06	0.000165447	1.056311594	0.000369496	0.01168909	0.814746414	4.93E-06	0.000169059
ENSG00000153714	5.67E-05	0.00240351	1.430045023	0.86764964	0.975062267	-0.059404453	2.78E-05	0.001467025	-1.489449477	5.39E-06	0.0001844
ENSG00000229847	6.24E-05	0.002605696	-6.625562503	0.000598011	0.01113503	-5.680559	0.640310294	0.930196812	0.945003698	5.43E-06	0.000185363
ENSG00000153551	0.005618813	0.072196924	1.708912139	2.17E-07	1.38E-05	3.193175512	0.015329775	0.181950228	1.484263372	5.44E-06	0.000185669
ENSG00000176194	0.000396407	0.010912285	-6.150475521	4.02E-05	0.001207528	-7.129055	0.639936964	0.930196812	-0.978579691	5.54E-06	0.000188571
ENSG00000233608	0.002912006	0.046649035	1.913886023	0.047538039	0.278194543	-1.31885698	9.28E-07	8.37E-05	-3.232743003	5.55E-06	0.000188612
ENSG00000123612	0.030829867	0.218733141	1.722916287	8.63E-07	4.59E-05	3.855687054	0.004153595	0.074292522	2.132770766	5.69E-06	0.000193101
ENSG00000179388	0.08479009	0.39099799	-1.07655994	3.77E-07	2.24E-05	-3.535841151	0.000482994	0.014432188	-2.45928121	5.76E-06	0.000194692
ENSG00000135114	0.378957591	0.75501317	0.451568932	1.94E-05	0.000665477	-2.209386	2.65E-07	2.82E-05	-2.660954892	5.76E-06	0.000194692
ENSG00000111674	9.19E-07	8.28E-05	2.007484076	3.04E-05	0.000965873	1.710104	0.454258677	0.861376388	-0.29738041	5.81E-06	0.00019536
ENSG00000189377	0.776845912	0.938332744	0.096528591	2.23E-05	0.000753341	1.443106	7.60E-05	0.003265859	1.346577559	5.79E-06	0.00019536
ENSG00000183741	0.058902851	0.319182488	0.419140713	1.33E-06	6.59E-05	1.069559	0.003222487	0.061305123	0.650417885	5.81E-06	0.00019536
ENSG00000091513	0.269864757	0.665272389	-1.536989929	0.000120858	0.002961137	5.004504983	1.65E-06	0.000135031	6.541494912	5.91E-06	0.000198455
ENSG00000155893	0.021568711	0.176625263	1.083702168	0.005312191	0.060168698	-1.327010766	3.89E-07	3.97E-05	-2.410712935	5.94E-06	0.000198837
ENSG00000166016	2.14E-05	0.001080788	-1.439649422	8.50E-05	0.002206044	-1.329768619	0.74749396	0.958255331	0.109880803	6.00E-06	0.000200669
ENSG00000119699	7.43E-07	6.98E-05	1.99023497	4.01E-05	0.001206968	1.653846	0.395687525	0.829309781	-0.336389267	6.06E-06	0.000202355
ENSG00000153064	0.004707869	0.064850988	2.469448255	5.44E-07	3.05E-05	4.302190476	0.016844671	0.191606788	1.832742221	6.13E-06	0.000204343
ENSG00000162543	1.15E-05	0.000646665	5.639041274	0.00029459	0.006303996	4.681672091	0.240420629	0.71015756	-0.957369183	6.17E-06	0.000205147
ENSG00000244300	4.71E-07	4.77E-05	3.521625961	0.002397926	0.033514468	2.154328936	0.033105941	0.284949465	-1.367297026	6.24E-06	0.000207248
ENSG00000069188	1.99E-06	0.000155388	0.989635837	0.00010151	0.00256081	0.8099844	0.384868177	0.822980336	-0.179651469	6.26E-06	0.000207507
ENSG00000165449	0.005415689	0.070481794	1.229688765	4.42E-07	2.58E-05	2.228644	0.0230043	0.229256421	0.998955003	6.32E-06	0.000209148
ENSG00000144711	1.23E-06	0.000105017	1.008909415	0.000331518	0.006947331	0.747658922	0.206525015	0.672862056	-0.261250493	6.40E-06	0.000211435
ENSG00000001561	0.0008082	0.018740011	1.929278067	2.09E-07	1.33E-05	2.978296511	0.062305861	0.40004475	1.049018444	6.45E-06	0.000212707
ENSG00000197416	0.004012182	0.058450115	1.949821689	4.30E-07	2.53E-05	3.379191183	0.02315789	0.230013478	1.429369494	6.64E-06	0.00021802
ENSG00000107242	0.111583368	0.450035978	0.710480917	2.89E-06	0.000127003	2.035438882	0.001815373	0.040093815	1.324957965	6.64E-06	0.00021802
ENSG00000166313	0.350708537	0.734287915	0.594440087	7.23E-05	0.00194095	-3.235132857	2.28E-06	0.000177038	-3.829572945	6.65E-06	0.00021802
ENSG00000119900	1.42E-06	0.000118386	-1.548941196	0.003748648	0.047214852	-0.929995443	0.054309952	0.372655585	0.618945753	6.74E-06	0.000220199
ENSG00000069974	0.314641301	0.704411657	-0.266923534	0.000410643	0.008343801	0.9314447	5.82E-06	0.00038915	1.198368191	6.73E-06	0.000220199
ENSG00000161714	0.000140261	0.004885545	0.923843006	1.43E-06	6.93E-05	1.169101	0.31120682	0.768251326	0.24525779	6.79E-06	0.000221415
ENSG00000188906	0.024231409	0.189586808	-0.747364094	0.008288464	0.08354015	0.8667098	1.04E-06	9.21E-05	1.614073894	7.02E-06	0.000228703
ENSG00000257042	3.22E-06	0.00023071	6.489592215	0.000251506	0.005505292	5.128222	0.152725808	0.599458492	-1.361370452	7.17E-06	0.000233221
ENSG00000146411	2.53E-06	0.000189471	1.863547353	1.01E-05	0.000383327	1.749815976	0.769968427	0.962063957	-0.113731377	7.40E-06	0.000240104
ENSG00000038295	0.004166336	0.059734845	1.38269931	0.04804068	0.279561843	-0.970789151	1.43E-06	0.000117838	-2.353488462	7.45E-06	0.000241392
ENSG00000173221	6.15E-07	5.95E-05	1.809403108	0.000502444	0.00985696	1.264751651	0.130763142	0.563691131	-0.544651457	7.49E-06	0.000242232
ENSG00000183439	2.04E-05	0.001056549	-6.866736459	0.001840164	0.027293125	-4.153241639	0.125377753	0.552106159	2.71349482	7.59E-06	0.000245061
ENSG00000170293	0.227790507	0.621810301	-0.392774919	0.00075059	0.013437979	1.055348133	5.61E-06	0.00037829	1.448123052	7.67E-06	0.000247443
ENSG00000146938	0.004577807	0.063461551	3.493242314	0.018260825	0.146005057	-4.008256336	4.62E-06	0.000319929	-7.50149865	7.79E-06	0.000250634
ENSG00000138646	0.077080813	0.369958615	-1.137459592	1.94E-07	1.25E-05	-3.479939235	0.000491782	0.014596646	-2.342479643	7.89E-06	0.000253393
ENSG00000197353	0.005452966	0.070699539	-2.571027995	0.009875913	0.094944836	2.363357611	9.28E-08	1.19E-05	4.934385606	8.13E-06	0.000260347
ENSG00000187714	0.001855573	0.0339629	-3.595464185	4.82E-05	0.00139353	-6.330043	0.096008356	0.48993472	-2.7345792	8.12E-06	0.000260347
ENSG00000035664	0.002597201	0.042966197	-1.197470073	2.23E-06	0.000101878	-1.889018	0.084473352	0.462820252	-0.691547943	8.15E-06	0.000260558
ENSG00000113504	6.19E-07	5.95E-05	2.123598852	0.000999335	0.016757852	1.410187667	0.086407272	0.467399714	-0.713411185	8.26E-06	0.000263583
ENSG00000026025	5.76E-07	5.67E-05	2.220709074	6.91E-05	0.001871465	1.768206	0.307289274	0.767101377	-0.452502646	8.31E-06	0.00026443
ENSG00000258689	0.12230151	0.471687396	0.528108505	3.18E-06	0.000138477	1.56606	0.001792075	0.039677828	1.037951192	8.31E-06	0.00026443
ENSG00000154065	0.565722506	0.86180766	-0.239692203	1.27E-06	6.32E-05	-2.046072	1.93E-05	0.00106873	-1.806380035	8.33E-06	0.000264565
ENSG00000170537	7.99E-07	7.39E-05	1.817061939	0.004974119	0.05722561	1.039868	0.032517959	0.282226772	-0.777193493	8.35E-06	0.000264678
ENSG00000169991	0.000185126	0.006090035	-0.797608583	1.32E-05	0.000480367	-0.929867555	0.536190855	0.891997057	-0.132258972	8.53E-06	0.000269882
ENSG00000128683	5.05E-06	0.000328969	3.652878871	0.126458454	0.495494808	1.265803028	0.001581242	0.036407255	-2.387075843	8.56E-06	0.000270317
ENSG00000148082	0.026282726	0.19859214	1.402499023	1.18E-06	5.95E-05	3.022512478	0.007136001	0.108995669	1.620013455	8.57E-06	0.000270317
ENSG00000101160	1.38E-06	0.000114854	1.432744884	0.00016221	0.003797044	1.119553	0.29019628	0.752829961	-0.313192012	8.80E-06	0.00027708
ENSG00000159763	7.56E-05	0.002974187	5.244727656	1.70E-05	0.000592405	5.686772059	0.60095827	0.915771931	0.442044403	9.02E-06	0.000283413
ENSG00000258837	1.90E-06	0.000151448	7.528811313	0.001163116	0.01909486	5.220753	0.036545445	0.301633703	-2.308058589	9.16E-06	0.000287478
ENSG00000197712	6.27E-06	0.000395079	1.087448048	2.61E-05	0.000854856	1.012488815	0.754946048	0.959524066	-0.074959233	9.23E-06	0.000289203
ENSG00000158856	4.67E-06	0.000308765	1.246266675	3.19E-05	0.001004797	1.13275184	0.673307523	0.939755962	-0.113514835	9.28E-06	0.000290426
ENSG00000144810	8.00E-05	0.003119851	2.872757696	0.885364676	0.978896322	-0.106616263	4.48E-05	0.00212026	-2.979373959	9.34E-06	0.000291705
ENSG00000170271	1.25E-06	0.00010615	1.414330034	0.009675515	0.093678808	0.762097945	0.023084668	0.229694699	-0.652232089	9.38E-06	0.000292582
ENSG00000116711	1.06E-05	0.000605686	-1.668624557	0.000411249	0.008343801	-1.335467562	0.381553618	0.820146225	0.333156996	9.50E-06	0.000295753
ENSG00000177707	0.008140547	0.09284596	1.838519611	6.53E-07	3.57E-05	3.417358442	0.016569119	0.18977997	1.578838831	9.54E-06	0.000296362
ENSG00000152242	0.840720845	0.960137527	0.039426277	3.18E-05	0.001000495	0.8136103	7.58E-05	0.003262199	0.774184001	9.55E-06	0.000296362
ENSG00000101335	7.89E-07	7.34E-05	2.505187146	2.76E-05	0.000894592	2.130393	0.450375784	0.859742526	-0.374794459	9.69E-06	0.000300212
ENSG00000232756	4.23E-05	0.001907383	5.333627127	3.08E-05	0.000974557	5.426446502	0.910437597	0.986561936	0.092819375	9.76E-06	0.000301388
ENSG00000125845	0.000900411	0.020147824	0.979700405	1.10E-06	5.66E-05	1.43512	0.119545876	0.539292926	0.455419932	9.76E-06	0.000301388
ENSG00000203485	1.21E-06	0.000104441	1.101405507	0.003302855	0.04311503	0.6670802	0.055295353	0.376537999	-0.434325353	9.95E-06	0.000306816
ENSG00000283167	0.414234201	0.779918958	-0.818668846	1.50E-06	7.18E-05	-7.378602478	2.04E-05	0.001118342	-6.559933632	1.00E-05	0.000308822
ENSG00000248485	1.04E-06	9.20E-05	-2.008860342	0.016471318	0.136244726	-0.979667557	0.012655119	0.160481715	1.029192785	1.02E-05	0.000312132
ENSG00000110811	3.94E-06	0.000268936	2.313368126	3.48E-06	0.000149563	2.3261	0.979198973	0.995813922	0.012732293	1.02E-05	0.000313804
ENSG00000137486	3.73E-06	0.000256686	-1.609955146	0.001909399	0.028025263	-1.073993524	0.126230333	0.553389179	0.535961622	1.03E-05	0.000316165
ENSG00000047936	1.82E-06	0.000147565	3.828250356	0.070515547	0.350111145	1.467678524	0.002586276	0.052282952	-2.360571832	1.04E-05	0.00031707
ENSG00000187054	0.748377794	0.929462206	-0.154731704	0.000132358	0.003207348	1.842504086	3.44E-05	0.001750582	1.99723579	1.05E-05	0.00031922
ENSG00000140682	4.81E-06	0.000317261	1.680734695	0.159698	0.5575773	0.5223129	0.001510723	0.035315829	-1.158421818	1.06E-05	0.000324019
ENSG00000108821	8.65E-06	0.000513152	1.330829187	1.23E-05	0.000456047	1.307895	0.938839312	0.989999082	-0.022934518	1.06E-05	0.000324019
ENSG00000118523	3.51E-05	0.001641141	1.435852319	2.97E-06	0.000130456	1.619991809	0.590909078	0.913943155	0.18413949	1.07E-05	0.000325839
ENSG00000064886	0.119889214	0.466356303	0.868841079	4.93E-06	0.000205909	2.479002285	0.002191139	0.046211456	1.610161206	1.07E-05	0.000325846
ENSG00000183196	4.45E-06	0.000297538	2.42118572	2.61E-06	0.000116857	2.478269	0.911410568	0.986721694	0.057082793	1.08E-05	0.000327037
ENSG00000174514	0.819681261	0.952428993	0.151636912	4.33E-05	0.001272608	2.678880004	0.000113647	0.004450506	2.527243092	1.09E-05	0.000328768
ENSG00000249326	0.643862348	0.894466776	-0.378650296	1.18E-05	0.000439667	-6.179149002	4.26E-05	0.002053617	-5.800498706	1.10E-05	0.000330859
ENSG00000151474	0.014696811	0.136216137	-0.947252914	1.36E-06	6.63E-05	-1.916623	0.015713623	0.184339108	-0.969369974	1.10E-05	0.000330859
ENSG00000110852	0.659232588	0.900507163	0.20176885	1.55E-05	0.000549753	-2.017666	1.99E-06	0.000157552	-2.219434631	1.10E-05	0.000332341
ENSG00000164199	0.089320757	0.400660054	1.453904161	2.02E-06	9.31E-05	4.025170156	0.001975125	0.042824072	2.571265996	1.16E-05	0.000347011
ENSG00000138771	0.0019436	0.03505203	1.705539692	4.45E-07	2.58E-05	2.775611113	0.050559178	0.358924208	1.070071421	1.16E-05	0.000347308
ENSG00000165591	0.00188933	0.034434234	-0.774784033	0.088372786	0.403517456	0.411470401	1.71E-06	0.000139213	1.186254433	1.17E-05	0.000350032
ENSG00000188921	4.66E-06	0.000308765	1.475585889	3.33E-05	0.001037193	1.338527748	0.665558878	0.936871967	-0.137058141	1.17E-05	0.000351151
ENSG00000183508	7.84E-07	7.33E-05	2.560812375	0.000522636	0.010137493	1.810957531	0.131831046	0.564222691	-0.749854845	1.22E-05	0.000363335
ENSG00000127507	1.01E-05	0.000588929	-1.224912579	0.000601093	0.01117639	-0.95072	0.324762368	0.779614421	0.274192606	1.26E-05	0.00037524
ENSG00000163399	0.004996331	0.067288005	-0.564310709	2.71E-06	0.00012065	-0.943275831	0.059473143	0.390895755	-0.378965123	1.26E-05	0.000375842
ENSG00000233101	0.000200933	0.006510459	6.510944362	1	1	0	0.00023337	0.008056485	-6.444414563	1.27E-05	0.000376593
ENSG00000205476	1.84E-06	0.000147694	-0.94707819	0.01905351	0.1504431	-0.4644309	0.015228727	0.181225928	0.482647302	1.27E-05	0.000377796
ENSG00000100219	0.339093146	0.725786782	-0.210639481	0.000539427	0.01035807	0.7614241	1.01E-05	0.000608365	0.972063623	1.28E-05	0.000380473
ENSG00000152527	1.60E-06	0.00013187	2.226871786	0.02005189	0.15631752	1.087990092	0.012754691	0.16126005	-1.138881695	1.30E-05	0.000383793
ENSG00000068724	0.238228578	0.633358822	-0.223529931	0.00089648	0.015463027	0.626559279	6.91E-06	0.000453561	0.850089211	1.32E-05	0.000388376
ENSG00000261222	0.000345511	0.009891048	3.440161592	0.4003374	0.8112778	-0.8601645	1.49E-05	0.000864171	-4.300326045	1.32E-05	0.000389251
ENSG00000136810	0.315234845	0.705018341	0.25448153	1.01E-05	0.000383327	1.118407061	0.000646308	0.018326497	0.86392553	1.36E-05	0.000399383
ENSG00000165238	0.058939778	0.319182488	1.55455387	6.68E-06	0.000272246	3.570056819	0.00497221	0.084102014	2.01550295	1.37E-05	0.000401009
ENSG00000151150	0.000867714	0.019591886	-0.606172261	7.49E-06	0.000298459	-0.8169958	0.250293747	0.721227314	-0.210823518	1.37E-05	0.000401009
ENSG00000077274	0.442904928	0.796924007	1.477414774	8.43E-05	0.002193206	6.798059629	0.000502997	0.014879852	5.320644856	1.40E-05	0.000409062
ENSG00000088756	0.971518574	0.994444023	-0.035106338	0.000122973	0.002994137	3.460223	0.00012049	0.004687502	3.495329697	1.41E-05	0.000411358
ENSG00000160868	0.009916482	0.105773757	-4.155855074	0.012959338	0.115350432	2.768498368	8.87E-06	0.00054592	6.924353442	1.42E-05	0.000413319
ENSG00000166147	1.35E-06	0.000114135	2.00425217	0.000220617	0.004929502	1.536419	0.251239171	0.721872348	-0.467833542	1.42E-05	0.000415071
ENSG00000069966	0.098296768	0.422482112	-0.316995752	2.21E-06	0.000101258	-0.9162933	0.002061975	0.044382381	-0.599297557	1.45E-05	0.000422459
ENSG00000138623	1.44E-06	0.000119075	1.816199452	0.00041599	0.008410222	1.332991	0.195188151	0.660622528	-0.483208919	1.47E-05	0.000425907
ENSG00000162614	1.23E-05	0.000685926	1.961668099	2.52E-05	0.000834736	1.89323404	0.865115661	0.978880908	-0.068434058	1.53E-05	0.000442757
ENSG00000117152	0.0007786	0.0182256	2.418895148	3.33E-06	0.000144272	3.289899807	0.139696312	0.577402103	0.871004659	1.53E-05	0.000444389
ENSG00000132321	1.97E-05	0.001031975	1.527485977	0.451906655	0.842651698	0.272280287	0.000438578	0.013329651	-1.255205691	1.56E-05	0.000450092
ENSG00000169902	3.51E-06	0.000245285	1.400710049	0.067076039	0.340118174	0.554167434	0.004976395	0.084102014	-0.846542615	1.56E-05	0.000450092
ENSG00000136205	2.26E-05	0.001138179	1.31789391	9.73E-06	0.000372829	1.375424104	0.852383935	0.976640715	0.057530194	1.56E-05	0.000450182
ENSG00000153721	0.088425935	0.398890457	-0.48848713	0.003639399	0.046347781	0.824081264	4.21E-06	0.000294525	1.312568393	1.57E-05	0.000451583
ENSG00000189337	1.93E-06	0.000153144	-1.168609457	0.049224699	0.284007692	-0.481233089	0.005186021	0.086331703	0.687376368	1.58E-05	0.000454111
ENSG00000149564	0.729180892	0.924100965	0.259797668	6.15E-05	0.001709164	2.843962209	0.000240922	0.008301054	2.584164541	1.60E-05	0.000458803
ENSG00000158315	0.00011885	0.004254058	-0.758371484	0.519057499	0.877767919	0.126114476	7.16E-06	0.000462693	0.884485959	1.60E-05	0.00045901
ENSG00000186526	0.001705437	0.031997858	-4.788022518	4.37E-05	0.001279535	-6.837243	0.285758229	0.750023922	-2.049220533	1.63E-05	0.000465718
ENSG00000070404	3.11E-06	0.000225067	1.291667277	0.0487865	0.2822984	0.5462492	0.007079754	0.108230587	-0.745418096	1.63E-05	0.000466091
ENSG00000232679	0.399436727	0.769745951	1.078835747	2.60E-05	0.000853206	5.107986566	0.000420495	0.013003418	4.029150819	1.67E-05	0.000476443
ENSG00000064787	0.942182096	0.987110901	-0.023405346	0.000100953	0.002550518	1.252566	7.50E-05	0.003241341	1.275971789	1.67E-05	0.000477175
ENSG00000104267	0.000221879	0.006991621	-1.941296638	4.15E-05	0.001230784	-2.155242082	0.684316212	0.943855844	-0.213945444	1.69E-05	0.000479882
ENSG00000142156	1.88E-06	0.000150617	1.965067867	0.0174916	0.1418873	0.9805803	0.016812404	0.191428955	-0.98448755	1.73E-05	0.000492879
ENSG00000085831	0.001990837	0.03564241	-0.8870802	6.79E-06	0.000276259	-1.295214103	0.15817269	0.606721092	-0.408133903	1.74E-05	0.000495079
ENSG00000118513	0.000493702	0.012792382	-1.997068714	3.62E-05	0.001108722	-2.41944863	0.491857461	0.878101278	-0.422379916	1.79E-05	0.00050793
ENSG00000117643	8.42E-06	0.000507779	2.820826625	0.043184191	0.25996641	1.337816297	0.008849024	0.127081422	-1.483010328	1.84E-05	0.000521662
ENSG00000111666	2.31E-05	0.001154019	1.699225362	7.99E-06	0.000315145	1.791137	0.813179444	0.967988983	0.091911737	1.87E-05	0.000527045
ENSG00000136694	0.678383255	0.906601204	0.645596134	3.89E-06	0.000165442	7.161868855	2.58E-05	0.001365218	6.51627272	1.89E-05	0.000533022
ENSG00000167741	0.000374977	0.010408064	-1.282811852	0.2346116	0.6687364	0.4269927	2.11E-06	0.000164886	1.709804514	1.94E-05	0.000546927
ENSG00000164099	2.91E-05	0.001377226	0.974423393	2.29E-05	0.000770508	0.986938076	0.957011497	0.993243401	0.012514684	1.99E-05	0.000559281
ENSG00000167191	0.263091159	0.659068636	0.969560606	1.38E-05	0.000498856	3.673786	0.001036407	0.026512625	2.704225783	2.01E-05	0.00056418
ENSG00000171243	0.079680554	0.377659485	-3.154582726	0.002991933	0.039935	4.06837327	1.98E-05	0.001094709	7.222955996	2.05E-05	0.000575621
ENSG00000105516	0.102790273	0.431362056	-0.514788563	0.003694699	0.04677346	0.90674	6.03E-06	0.000400306	1.421528609	2.10E-05	0.000588958
ENSG00000128274	2.28E-06	0.000172557	1.414922482	0.003693055	0.04677346	0.8694593	0.068071787	0.41676254	-0.545463141	2.12E-05	0.000592574
ENSG00000175928	2.56E-05	0.001253157	4.037109368	1.22E-06	6.11E-05	4.638660325	0.461592308	0.863734567	0.601550957	2.23E-05	0.000623304
ENSG00000196782	3.51E-06	0.000245285	-1.343981843	0.014226576	0.12291021	-0.706894689	0.028463485	0.26098623	0.637087154	2.24E-05	0.000625022
ENSG00000198535	9.33E-05	0.003568187	2.235857388	1.10E-06	5.66E-05	2.784967	0.329394215	0.783062503	0.549110098	2.27E-05	0.000631835
ENSG00000243244	2.13E-06	0.000164133	2.623615523	5.98E-05	0.001684985	2.226108286	0.457694116	0.862812787	-0.397507237	2.41E-05	0.000669284
ENSG00000152778	0.587742787	0.870551559	0.135781729	0.000104352	0.002613347	-0.9766381	9.87E-06	0.000598995	-1.112419802	2.41E-05	0.000669284
ENSG00000169550	2.93E-06	0.000214853	-2.127334848	0.014046459	0.121868107	-1.114766717	0.026263516	0.249034164	1.012568131	2.45E-05	0.000678464
ENSG00000185052	0.441040084	0.79587224	-0.420505926	0.00061915	0.01145427	1.859652	2.80E-05	0.001470718	2.280157591	2.46E-05	0.000680676
ENSG00000196975	0.099224562	0.424183657	-0.400121056	3.41E-06	0.000147304	-1.128405354	0.002735292	0.054535569	-0.728284298	2.58E-05	0.000713511
ENSG00000170899	0.000544475	0.013779861	-0.952216118	2.85E-05	0.000921323	-1.154027133	0.466551467	0.866100456	-0.201811015	2.61E-05	0.000721006
ENSG00000105963	0.087263296	0.396871534	0.563299108	7.14E-06	0.000286894	1.456818175	0.005304137	0.087723019	0.893519067	2.63E-05	0.000723872
ENSG00000138061	2.56E-05	0.001253157	1.800812947	7.35E-06	0.000293426	1.917549099	0.784100931	0.963808416	0.116736152	2.64E-05	0.000726306
ENSG00000117791	6.89E-05	0.002797254	4.252885508	8.99E-06	0.000350136	4.727135369	0.553728149	0.899947602	0.474249862	2.64E-05	0.000726452
ENSG00000104490	0.003942804	0.057732716	1.326909285	2.29E-06	0.000104295	2.158431335	0.062041274	0.399461236	0.831522049	2.65E-05	0.000726956
ENSG00000170153	0.006753719	0.082621142	2.307389552	1.69E-06	7.93E-05	4.026994376	0.028247248	0.259673124	1.719604825	2.73E-05	0.000748272
ENSG00000229417	0.001052342	0.022324952	-1.813636791	0.1352307	0.5120257	0.7632739	2.65E-06	0.000199876	2.57691071	2.74E-05	0.00075053
ENSG00000184979	0.523526655	0.839926588	-0.284089717	4.04E-06	0.00016977	-2.083762	7.03E-05	0.003093215	-1.799671899	2.76E-05	0.000753541
ENSG00000155324	0.544828293	0.850382907	0.167686565	3.74E-05	0.001137673	1.134998661	0.000438599	0.013329651	0.967312097	2.78E-05	0.000759422
ENSG00000054356	0.00681898	0.0831471	2.682825757	0.044984856	0.267160665	-2.477452527	1.78E-05	0.001000955	-5.160278285	2.81E-05	0.000765965
ENSG00000162493	5.80E-06	0.000372243	1.245519302	0.000324045	0.006815635	0.98791678	0.347946828	0.79708113	-0.257602522	2.82E-05	0.000767913
ENSG00000189120	0.000302408	0.008939737	-1.199273494	5.70E-05	0.001616584	-1.336734	0.68019985	0.942415026	-0.137460116	2.83E-05	0.000768648
ENSG00000006747	0.227634836	0.621810301	1.180449643	1.82E-05	0.000627058	4.067392327	0.001511634	0.035315829	2.886942684	2.89E-05	0.000783246
ENSG00000237975	0.00020856	0.006669643	-1.951245868	0.280917274	0.716447113	0.556385702	1.82E-06	0.000146287	2.50763157	2.90E-05	0.000785078
ENSG00000086062	3.96E-06	0.000269484	0.987415363	0.007959069	0.081267527	0.568105965	0.050045756	0.357047952	-0.419309398	2.91E-05	0.000788055
ENSG00000166348	0.034943429	0.235313083	0.560177908	4.91E-06	0.000205521	1.211468	0.01388869	0.170949421	0.651290435	2.97E-05	0.000800549
ENSG00000005020	0.816935838	0.951619327	0.061488802	5.49E-05	0.001558398	-1.07573595	2.01E-05	0.001102876	-1.137224752	2.98E-05	0.000802718
ENSG00000065809	6.94E-05	0.002807517	1.370103838	9.08E-06	0.000352029	1.52805	0.645720741	0.931159791	0.157946509	2.98E-05	0.000802718
ENSG00000172602	0.000117596	0.004232706	1.834738258	3.26E-06	0.000141816	2.213215	0.418231723	0.844970659	0.378477076	2.99E-05	0.000803935
ENSG00000174502	0.001743861	0.032506093	3.66840382	7.56E-08	5.37E-06	6.295744813	0.023312821	0.230650333	2.627340993	3.00E-05	0.000804719
ENSG00000088340	9.70E-06	0.000565509	2.521854299	0.1445033	0.5299891	0.8362695	0.002958525	0.057675022	-1.685584813	3.00E-05	0.000804719
ENSG00000251363	3.66E-05	0.00169339	5.564634674	0.003310899	0.04314983	4.009804	0.086413345	0.467399714	-1.554830396	3.01E-05	0.000806145
ENSG00000204839	0.443739145	0.796924007	0.363842968	3.44E-05	0.001063937	1.944004833	0.000727584	0.019993371	1.580161866	3.05E-05	0.000816439
ENSG00000137752	0.004024276	0.058455796	-0.529827627	9.00E-06	0.000350136	-0.820020904	0.117703079	0.536850446	-0.290193276	3.17E-05	0.000844599
ENSG00000182782	7.63E-05	0.002989134	-1.27596819	0.6650084	0.9287889	0.1389942	1.15E-05	0.000683366	1.414962405	3.17E-05	0.000844599
ENSG00000071967	0.000498928	0.012869642	-1.535700899	4.86E-05	0.001401007	-1.793740695	0.560384182	0.901582722	-0.258039795	3.17E-05	0.000844647
ENSG00000112245	0.003190132	0.049833183	-1.410692827	1.31E-05	0.000479805	-2.128269709	0.149874822	0.594097363	-0.717576882	3.19E-05	0.000847474
ENSG00000054654	0.764388969	0.933644201	0.085014964	7.38E-05	0.001975251	1.123051	0.00024888	0.008476714	1.03803633	3.19E-05	0.000847474
ENSG00000210196	8.44E-06	0.000507779	2.464296267	0.1200855	0.4820986	0.8605297	0.00373167	0.069181815	-1.603766566	3.20E-05	0.000847474
ENSG00000073060	0.772253421	0.936402855	0.085578514	6.04E-05	0.001692578	-1.195188	1.72E-05	0.000972561	-1.280766818	3.21E-05	0.000849841
ENSG00000205189	0.035537792	0.237539904	1.528169236	3.63E-06	0.0001554	3.33466906	0.010239542	0.139715132	1.806499824	3.23E-05	0.000854844
ENSG00000153132	0.223098935	0.615821784	1.645935188	2.37E-05	0.000790716	5.494600006	0.001202701	0.029739656	3.848664818	3.32E-05	0.000875174
ENSG00000125285	0.394006395	0.766458587	0.524687347	3.01E-05	0.000960866	2.558834	0.000891968	0.023493789	2.034146513	3.35E-05	0.000881868
ENSG00000174145	0.461246086	0.807560712	0.495038068	6.92E-05	0.001871465	-2.99688234	3.31E-06	0.000239891	-3.491920409	3.36E-05	0.000885285
ENSG00000163331	0.000257078	0.007800748	-1.463791733	9.50E-05	0.00243544	-1.564128237	0.803560983	0.967240743	-0.100336505	3.38E-05	0.00088922
ENSG00000162512	0.175533463	0.555486717	0.473184089	0.001052077	0.017541521	-1.154747387	3.76E-06	0.000268349	-1.627931476	3.40E-05	0.000891726
ENSG00000226476	6.06E-07	5.89E-05	9.691706641	0.00311315	0.041424397	5.794333688	0.012938802	0.162917117	-3.897372953	3.44E-05	0.00090055
ENSG00000110719	3.77E-06	0.000258443	1.671449474	0.000766798	0.013600791	1.216679751	0.207725208	0.673602266	-0.454769723	3.47E-05	0.000909447
ENSG00000170961	3.10E-06	0.000225067	3.70193722	0.037384238	0.238308934	1.660440613	0.009148617	0.129885945	-2.041496607	3.56E-05	0.000929309
ENSG00000138670	0.19801421	0.585065169	0.535554847	1.56E-05	0.000552659	1.784405216	0.002399447	0.049604388	1.248850369	3.57E-05	0.000931076
ENSG00000088386	0.024854529	0.192535874	-0.828004854	4.50E-06	0.0001889	-1.707132	0.018742408	0.204681369	-0.879127242	3.57E-05	0.000931543
ENSG00000055332	0.624025579	0.88649658	-0.123801381	1.55E-05	0.000549753	-1.092705771	0.000127761	0.004916575	-0.96890439	3.61E-05	0.000940089
ENSG00000173320	0.87355207	0.96967905	0.044834886	0.000105472	0.002629929	1.074182974	0.000206865	0.007341008	1.029348088	3.64E-05	0.000945203
ENSG00000132613	0.613033827	0.882467118	0.108048451	5.11E-05	0.001465214	0.8596991	0.000398186	0.012419899	0.751650693	3.64E-05	0.000945203
ENSG00000163364	0.06883318	0.347600489	1.642940333	0.001894123	0.027877155	-3.311127472	2.72E-06	0.000202255	-4.954067806	3.72E-05	0.000962883
ENSG00000186918	0.111720099	0.450228459	-0.349492719	0.004717325	0.055062126	0.618967056	1.02E-05	0.000611099	0.968459775	3.72E-05	0.000962883
ENSG00000205744	0.020903718	0.17290792	-0.544006968	0.02515203	0.1832095	0.5222326	5.62E-06	0.00037829	1.066239557	3.72E-05	0.000962883
ENSG00000188257	0.729873012	0.924169598	-0.878451389	0.000102091	0.00257171	8.765897806	1.91E-05	0.001062056	9.644349195	3.75E-05	0.000967161
ENSG00000106560	3.36E-06	0.000237662	3.945298068	0.015087164	0.12774343	2.093163579	0.019926075	0.210621693	-1.852134489	3.75E-05	0.000967161
ENSG00000150782	0.048244618	0.284360619	0.444982808	0.009695208	0.09376394	-0.585671045	5.18E-06	0.000351386	-1.030653853	3.77E-05	0.000969804
ENSG00000148735	0.000941939	0.020697405	4.327310965	0.446734	0.8383572	-1.25898	0.000246151	0.008438496	-5.586291267	3.77E-05	0.000969804
ENSG00000174226	0.043086197	0.265545139	-1.676020156	0.008592526	0.085580649	2.08100524	4.62E-06	0.000319929	3.757025396	3.80E-05	0.000974351
ENSG00000159267	5.88E-06	0.000374469	0.891552949	0.01732672	0.1406162	0.4705553	0.031414975	0.276498432	-0.420997607	3.80E-05	0.000974351
ENSG00000163687	0.050596633	0.292519781	1.780105802	1.62E-05	0.000570279	3.781312494	0.009387391	0.131623357	2.001206692	3.81E-05	0.000976023
ENSG00000184319	5.36E-05	0.002307617	1.039669943	4.28E-05	0.001264238	1.052767	0.958406056	0.993300501	0.013097072	3.83E-05	0.000980532
ENSG00000266028	0.880464538	0.971320794	-0.032056432	3.62E-05	0.001108722	-0.886050895	6.95E-05	0.00307226	-0.853994462	3.84E-05	0.000981559
ENSG00000083454	0.004176297	0.059778035	3.984498721	0.09336656	0.4171311	-3.044571	3.50E-05	0.001780007	-7.029069779	3.86E-05	0.000983486
ENSG00000160223	1.88E-05	0.000995406	-1.998883792	0.002651177	0.0363744	-1.380442	0.194195232	0.659028187	0.618441767	3.99E-05	0.001016953
ENSG00000175183	9.42E-05	0.003592277	-1.575863794	0.5797005	0.9033837	0.2218451	8.35E-06	0.000528418	1.797708927	4.03E-05	0.00102496
ENSG00000164362	8.58E-06	0.000512956	2.169370705	0.080501942	0.379982415	0.855445908	0.006769635	0.105023854	-1.313924796	4.04E-05	0.001027457
ENSG00000188293	0.00051676	0.013230437	-3.802960061	2.08E-05	0.000708822	-4.685931	0.42531357	0.848143264	-0.882970489	4.06E-05	0.001029885
ENSG00000138166	0.045681512	0.274807834	0.714227054	6.96E-06	0.000281207	1.605291	0.012513317	0.159023772	0.891063847	4.14E-05	0.001050073
ENSG00000013725	0.026166508	0.198061931	2.636537189	6.34E-05	0.001756007	4.586585903	0.022013973	0.223905276	1.950048714	4.18E-05	0.00105731
ENSG00000237515	0.626133725	0.887001296	1.045109393	0.000116255	0.002853309	6.945151	0.001060474	0.026934526	5.900041387	4.25E-05	0.001073776
ENSG00000157227	2.74E-05	0.001316819	1.153576352	7.01E-05	0.001890557	1.093589	0.827307861	0.970029825	-0.059987132	4.30E-05	0.001083958
ENSG00000069869	7.00E-05	0.002822395	-1.026154435	0.000412131	0.008351833	-0.9105943	0.656305898	0.933412654	0.11556011	4.34E-05	0.00109407
ENSG00000189058	1.29E-05	0.000709953	6.421384084	0.004077094	0.049890757	4.27201908	0.048445775	0.350842133	-2.149365004	4.42E-05	0.001113352
ENSG00000197119	0.026055046	0.197502043	0.764578501	6.39E-06	0.000261801	1.545253	0.021982454	0.223892641	0.780674741	4.45E-05	0.00111754
ENSG00000178573	0.003291001	0.050781764	0.902494961	5.30E-06	0.000220271	1.397314	0.106569356	0.514633961	0.494819262	4.53E-05	0.001136664
ENSG00000253669	0.486214049	0.820450442	0.314503248	0.000178249	0.004116467	-1.908503886	1.15E-05	0.000683636	-2.223007134	4.54E-05	0.001137814
ENSG00000054219	4.23E-06	0.000286516	2.884968485	4.74E-05	0.001374289	2.556042868	0.585044057	0.912572231	-0.328925617	4.58E-05	0.001146692
ENSG00000169562	0.000876269	0.019759109	2.804095109	0.457508224	0.843690595	-0.65804933	5.93E-05	0.002668647	-3.462144439	4.60E-05	0.001149726
ENSG00000182378	0.000105564	0.003948329	-1.369795402	0.000340268	0.007096142	-1.264774876	0.767398602	0.961884142	0.105020526	4.62E-05	0.001152676
ENSG00000099260	0.733165044	0.925163616	-0.131989207	0.000387887	0.007973235	1.366393532	0.000101966	0.00404654	1.498382739	4.73E-05	0.001180246
ENSG00000196878	1.44E-05	0.000778892	1.619918463	8.01E-05	0.002112997	1.472720519	0.693391612	0.946575336	-0.147197944	4.83E-05	0.001202604
ENSG00000138795	0.020952747	0.173146979	-2.267717366	0.023028833	0.17286696	1.791375074	2.20E-05	0.001181416	4.059092441	4.84E-05	0.0012029
ENSG00000165795	1.29E-05	0.000708749	-1.666279247	0.6589018	0.9270858	-0.1684382	8.81E-05	0.003634059	1.497841077	4.86E-05	0.001208212
ENSG00000100304	9.12E-06	0.000535373	-0.684800874	0.1446254	0.5302109	-0.2247011	0.002901058	0.056741376	0.460099769	4.88E-05	0.001211237
ENSG00000077782	4.43E-06	0.000297538	2.136327623	0.009267901	0.090342344	1.216091127	0.045737243	0.34046649	-0.920236496	4.89E-05	0.001211699
ENSG00000129595	0.152559065	0.523207434	-0.42176656	6.56E-06	0.000268015	-1.334176989	0.002081826	0.04475549	-0.912410429	4.93E-05	0.001219058
ENSG00000257582	0.96908779	NA	0.083320283	0.000453682	NA	6.355745	0.000538661	0.015674076	6.272424978	4.93E-05	0.001219058
ENSG00000106991	0.000489126	0.012745016	1.915513109	0.690153699	0.937235523	-0.225104259	0.0001097	0.004324499	-2.140617368	4.95E-05	0.001221384
ENSG00000184221	0.357108692	0.737896525	1.875963692	9.64E-05	0.002460186	6.893066	0.002698805	0.054033843	5.017102338	4.98E-05	0.001227119
ENSG00000128383	0.460100935	0.807504245	0.3855555	5.38E-05	0.001532123	2.096647	0.00096287	0.025027575	1.71109187	5.10E-05	0.001255737
ENSG00000211448	3.66E-08	5.32E-06	-6.210552828	0.7040352	0.9412173	-0.4264756	2.92E-07	3.04E-05	5.784077255	5.18E-05	0.00127346
ENSG00000129682	0.004292686	0.060636834	4.64837981	1.41E-05	0.000507089	6.895462165	0.048397	0.350729922	2.247082355	5.22E-05	0.00128212
ENSG00000149531	0.309389734	0.699940877	-0.239536387	0.001567518	0.02389433	0.7326935	3.12E-05	0.001616202	0.972229838	5.24E-05	0.001284571
ENSG00000178750	0.002229879	0.038713489	-1.059046171	0.147841659	0.535588983	0.484879903	7.45E-06	0.000479721	1.543926073	5.26E-05	0.001287116
ENSG00000102996	0.036059964	0.239541972	0.652095564	8.45E-06	0.000331075	1.382596	0.018353788	0.202050773	0.730500524	5.26E-05	0.001287116
ENSG00000136717	0.002093726	0.036795252	1.438505023	4.01E-06	0.000168909	2.151546566	0.123475498	0.549497279	0.713041543	5.28E-05	0.001288968
ENSG00000197083	4.95E-06	0.000324953	-5.561034077	0.053180191	0.29637451	-1.937461447	0.00324392	0.061617149	3.623572629	5.29E-05	0.001289644
ENSG00000232680	0.968990248	NA	0.083320017	0.000488764	NA	6.293792	0.000580221	0.016688653	6.210471762	5.30E-05	0.001289718
ENSG00000171992	0.002929193	0.046793652	0.823829045	7.13E-06	0.000286894	1.242311668	0.129719856	0.560868027	0.418482623	5.31E-05	0.001291946
ENSG00000273179	6.28E-05	0.002616404	4.812699767	3.08E-05	0.000974557	5.005909769	0.824724873	0.969593023	0.193210002	5.33E-05	0.001294924
ENSG00000236345	3.84E-05	0.001752391	2.411965823	6.39E-05	0.001767723	2.345247654	0.895142602	0.98439663	-0.066718169	5.34E-05	0.001295187
ENSG00000106004	0.015175119	0.138508185	-2.747875554	1.11E-06	5.73E-05	-5.772703382	0.011135814	0.147528792	-3.024827828	5.35E-05	0.001295667
ENSG00000105141	0.001202564	0.024601807	-4.672247142	1.41E-06	6.85E-05	-6.979384	0.111123824	0.52226004	-2.307137071	5.36E-05	0.001296837
ENSG00000165443	0.684729739	0.90816568	-0.878470368	0.001117767	0.01843834	5.945221	0.000183542	0.006632506	6.823691228	5.42E-05	0.001310656
ENSG00000134070	0.148328117	0.517329262	0.577385165	1.77E-05	0.00061276	1.709284871	0.004396202	0.076929205	1.131899705	5.45E-05	0.001315827
ENSG00000170477	0.033142144	0.22891177	-1.205126964	0.01649361	0.1362981	1.356344	5.95E-06	0.00039631	2.561471266	5.51E-05	0.001328586
ENSG00000006118	0.000190671	0.006224854	0.99721699	2.11E-05	0.000714689	1.136736275	0.601443156	0.916116374	0.139519286	5.54E-05	0.001334751
ENSG00000185518	0.011290823	0.115218628	-1.448755445	1.24E-05	0.000456261	-2.61106	0.057078321	0.383370095	-1.162304309	5.61E-05	0.001350209
ENSG00000158470	0.00023738	0.00733237	0.994703529	1.85E-05	0.000638051	1.158678	0.544299807	0.896782318	0.163974108	5.64E-05	0.001353985
ENSG00000058091	7.08E-06	0.000438222	1.35729019	0.008961162	0.087953662	0.79115237	0.060208384	0.392738978	-0.56613782	5.68E-05	0.001362969
ENSG00000146555	0.00011263	0.004122981	3.000429767	9.03E-06	0.000350541	3.432427555	0.521540438	0.889198664	0.431997788	5.69E-05	0.001363529
ENSG00000205622	0.286297305	0.681212092	-0.606599444	6.96E-06	0.000281207	-2.801926	0.000484748	0.014458142	-2.195326353	5.71E-05	0.001366034
ENSG00000233429	0.266365021	0.661621435	0.54590049	0.000507066	0.009891245	-1.741874388	4.77E-06	0.00032777	-2.287774878	5.81E-05	0.001387566
ENSG00000088387	0.167503292	0.542939054	-0.395475203	0.003919507	0.04883065	0.8254656	2.01E-05	0.001102876	1.2209408	5.82E-05	0.00138808
ENSG00000283703	0.005347586	0.070128358	2.243086352	0.124020851	0.491334438	-1.479312851	5.15E-05	0.002373355	-3.722399204	5.85E-05	0.001395277
ENSG00000242207	0.000539705	NA	6.233620688	1	NA	0	0.000618648	0.017654796	-6.167090895	5.88E-05	0.001400108
ENSG00000105880	2.09E-05	0.001068674	-1.95550538	0.004323148	0.051832587	-1.297724723	0.15693505	0.604205965	0.657780657	5.90E-05	0.001401648
ENSG00000162377	0.005577666	0.071721785	-0.528234574	1.63E-05	0.000572384	-0.824369759	0.123745488	0.549975147	-0.296135185	5.91E-05	0.001403706
ENSG00000127418	0.004690213	0.064659542	0.820078124	7.86E-06	0.00031204	1.292042853	0.100167454	0.499340547	0.47196473	5.92E-05	0.001403729
ENSG00000018236	0.000152898	0.005219455	-2.234603806	0.000382892	0.007889405	-2.095159	0.813810883	0.967988983	0.139445112	5.93E-05	0.001404396
ENSG00000198853	6.40E-05	0.002648886	0.998909296	7.23E-05	0.00194095	0.991748219	0.976859695	0.995135948	-0.007161077	5.98E-05	0.001413783
ENSG00000147041	0.572495169	0.863820838	-0.194404449	0.000705373	0.01282779	1.163147891	7.83E-05	0.00333647	1.35755234	5.99E-05	0.001415208
ENSG00000134533	0.016324243	0.145749145	-2.005265633	7.87E-06	0.00031204	-3.984529	0.028964568	0.263812019	-1.979263419	6.09E-05	0.001436895
ENSG00000119042	0.004949048	0.066937481	1.233064423	0.144021694	0.528967759	-0.657203074	2.16E-05	0.001163384	-1.890267497	6.13E-05	0.001444204
ENSG00000121440	1.82E-06	0.000147565	4.163696307	1.82E-06	8.43E-05	4.163769988	0.999931935	0.999931935	7.37E-05	6.14E-05	0.00144517
ENSG00000200033	0.000152871	0.005219455	5.442475614	0.000156078	0.003683572	5.434981152	0.99298481	0.998095681	-0.007494462	6.16E-05	0.001447742
ENSG00000224269	0.969413703	0.993789809	0.083320833	0.000492001	0.009663101	6.409444	0.000582176	0.016694359	6.326123588	6.17E-05	0.001449041
ENSG00000179241	0.000515473	0.01321715	-0.90739889	9.74E-05	0.002479833	-1.019883083	0.6706532	0.939220106	-0.112484193	6.22E-05	0.001459593
ENSG00000090661	0.000724094	0.017121179	-1.177191276	0.2871272	0.7223725	0.3691664	8.90E-06	0.00054592	1.546357721	6.25E-05	0.001464848
ENSG00000108950	0.229910897	0.624721423	0.769337043	2.73E-05	0.000888254	2.676785	0.002703449	0.054065948	1.907448326	6.29E-05	0.001470955
ENSG00000151834	0.070254822	0.351376224	2.197602737	0.001736454	0.026046809	-5.27741962	7.03E-06	0.000457853	-7.475022357	6.44E-05	0.001503251
ENSG00000196597	0.000648889	0.015679957	-0.976850543	9.60E-05	0.00245837	-1.125456364	0.619935139	0.922667213	-0.148605821	6.43E-05	0.001503251
ENSG00000132429	2.83E-06	0.000208696	4.424046956	0.000353878	0.007344354	3.395496528	0.219489822	0.686180682	-1.028550428	6.47E-05	0.001505941
ENSG00000110723	0.005006024	0.067288005	-1.025816711	0.089871751	0.407255429	0.616372622	6.86E-06	0.000451493	1.642189333	6.46E-05	0.001505941
ENSG00000158055	0.013006509	0.1269252	-0.641457753	0.050011288	0.286910373	0.505429305	8.90E-06	0.00054592	1.146887058	6.50E-05	0.001511495
ENSG00000253910	7.94E-06	0.000484231	2.691490395	0.011198716	0.103643842	1.553135985	0.045813435	0.340517166	-1.13835441	6.68E-05	0.001551486
ENSG00000113269	0.004048758	0.058684823	0.820183854	9.28E-06	0.000358087	1.26169103	0.118499284	0.538167187	0.441507176	6.81E-05	0.001576667
ENSG00000184497	0.000192389	0.006269046	2.054827238	0.7977461	0.9603978	0.14913	0.000518827	0.015171421	-1.905697208	6.81E-05	0.001576667
ENSG00000161544	0.000206068	0.006602227	1.976960463	7.99E-06	0.000315145	2.37177	0.442518648	0.85647888	0.394809792	6.81E-05	0.001576667
ENSG00000285103	0.494827542	0.825058862	0.33714338	0.00015284	0.003617071	-1.902867253	8.17E-06	0.000520551	-2.240010633	6.86E-05	0.001584071
ENSG00000183032	0.017880352	0.155526522	1.673854159	1.08E-05	0.000408334	3.038456	0.031849496	0.278804624	1.364601943	6.90E-05	0.001592955
ENSG00000172638	6.54E-06	0.00040889	2.268791761	0.01511946	0.127891008	1.226120015	0.037028648	0.303669115	-1.042671746	6.97E-05	0.001606809
ENSG00000168795	0.014109635	0.133474776	-0.421008979	0.051288661	0.291036083	0.331355395	1.10E-05	0.000658634	0.752364374	6.99E-05	0.001610402
ENSG00000170989	0.069278008	0.348618934	-1.437239216	3.00E-06	0.000131361	-3.975553199	0.003135535	0.060184165	-2.538313983	7.00E-05	0.001610432
ENSG00000189325	0.005067524	0.067796847	4.045735493	0.207814884	0.636324051	-2.330866997	0.000122326	0.004738213	-6.37660249	7.03E-05	0.001614483
ENSG00000149591	1.64E-05	0.000877615	1.98156214	7.48E-05	0.00199521	1.822015967	0.726763536	0.95446444	-0.159546174	7.07E-05	0.001622676
ENSG00000102312	9.55E-05	0.003633658	1.852825465	1.21E-05	0.000447799	2.077467526	0.634493641	0.927762352	0.224642061	7.08E-05	0.001622753
ENSG00000120457	0.004238372	0.060415232	1.584884779	6.82E-06	0.000276668	2.466692651	0.09276833	0.482806413	0.881807872	7.18E-05	0.001643653
ENSG00000141968	4.63E-05	0.002052003	1.766196623	0.322362	0.7568598	0.433433	0.002018578	0.04365974	-1.33276364	7.23E-05	0.00165361
ENSG00000160991	8.47E-05	0.003281949	1.638281832	2.36E-05	0.000789483	1.761332159	0.765367114	0.961450722	0.123050326	7.31E-05	0.001668499
ENSG00000156804	0.22430148	0.617258049	-0.385957452	0.003181914	0.04204813	0.933213227	3.16E-05	0.001628774	1.319170679	7.34E-05	0.001674066
ENSG00000083444	1.91E-05	0.001008221	0.939451813	0.000791535	0.013965957	0.737802269	0.357730788	0.804769794	-0.201649544	7.37E-05	0.001677917
ENSG00000020633	0.001060185	0.022408456	2.980393521	3.91E-06	0.000165447	4.165955112	0.142788374	0.582939754	1.185561591	7.55E-05	0.00171439
ENSG00000103942	0.435844612	0.792725116	0.217612458	6.11E-05	0.001701127	1.1163	0.001244349	0.030557025	0.89868779	7.54E-05	0.00171439
ENSG00000141485	0.000710677	0.016888405	2.292748603	2.38E-06	0.000108039	3.192167	0.180430042	0.641829875	0.899418302	7.61E-05	0.001727002
ENSG00000222041	1.48E-05	0.000799831	1.348825735	0.04772541	0.278513316	0.624279507	0.018255766	0.201536549	-0.724546228	7.71E-05	0.001748072
ENSG00000171310	0.00035377	0.010010875	1.367767411	1.35E-05	0.000489771	1.664871	0.435002586	0.85349061	0.297103275	7.78E-05	0.00176058
ENSG00000118922	8.94E-06	0.000527018	2.069105244	0.01718792	0.1400181	1.116468	0.038425139	0.309262355	-0.952637209	7.79E-05	0.00176058
ENSG00000177551	0.000845427	0.019316817	2.310530221	2.59E-06	0.000116034	3.248062637	0.168438731	0.625192526	0.937532417	7.97E-05	0.001800342
ENSG00000182010	2.90E-05	0.001377226	1.682453383	0.1815687	0.5947792	0.539136	0.004421485	0.07729555	-1.143317336	7.98E-05	0.001800342
ENSG00000181788	0.075408693	0.366001824	-0.421103747	0.01158373	0.106179053	0.595659709	1.71E-05	0.000970187	1.016763456	8.04E-05	0.001809722
ENSG00000156127	4.91E-05	0.002159262	4.815280029	0.01334411	0.1174951	3.002632	0.043406826	0.331072485	-1.812647665	8.04E-05	0.001809722
ENSG00000160360	8.61E-06	0.000512956	1.726881548	0.008627516	0.085652864	1.021396573	0.067840751	0.416485051	-0.705484975	8.06E-05	0.001811835
ENSG00000105146	0.000945683	0.020726715	-1.958593567	0.2250271	0.65687	0.6606373	8.45E-06	0.000532025	2.619230906	8.08E-05	0.001813784
ENSG00000106123	3.73E-05	0.001711838	-3.251731654	0.004300052	0.051652848	-2.147782628	0.174295674	0.63231709	1.103949025	8.21E-05	0.001841525
ENSG00000214290	0.437374326	0.793946537	0.303418685	7.71E-05	0.002046242	1.496801524	0.001475201	0.034738544	1.193382839	8.23E-05	0.001842837
ENSG00000063660	7.13E-05	0.002844439	0.770250026	0.000158325	0.003716218	0.7325762	0.845815572	0.975004402	-0.037673825	8.30E-05	0.001857051
ENSG00000023909	0.014399406	0.134788781	0.838080562	1.04E-05	0.000395343	1.507353994	0.0496553	0.35554635	0.669273431	8.38E-05	0.001871951
ENSG00000136542	1.06E-05	0.000606696	1.712099457	0.000755795	0.013475084	1.309778597	0.300558558	0.760875779	-0.40232086	8.42E-05	0.001878784
ENSG00000116717	0.000537226	0.013632698	0.772758963	2.77E-05	0.000896529	0.935560575	0.465107517	0.865335553	0.162801612	8.55E-05	0.001906807
ENSG00000061656	0.000487503	0.012745016	1.997893014	0.848207	0.9718262	-0.1126971	0.00024639	0.008438496	-2.110590092	8.62E-05	0.001918816
ENSG00000123384	1.06E-05	0.000605686	1.573902178	0.001637019	0.02481491	1.125341	0.209087304	0.674659266	-0.448560734	8.66E-05	0.001923663
ENSG00000142173	1.55E-05	0.000832664	2.008956173	0.06774736	0.3420157	0.8498706	0.012591926	0.159881059	-1.159085524	8.66E-05	0.001923663
ENSG00000271122	2.07E-05	0.001067139	-1.01101134	0.011857929	0.108132618	-0.590465998	0.080459926	0.452959516	0.420545342	8.99E-05	0.001995175
ENSG00000138439	0.937881043	0.985514155	0.022038883	0.00024876	0.00545907	1.027532873	0.000341801	0.010949323	1.00549399	9.03E-05	0.001999386
ENSG00000182534	2.09E-05	0.001068674	1.24241048	0.000577979	0.0108917	1.005266	0.415836691	0.844546553	-0.237144363	9.02E-05	0.001999386
ENSG00000142871	0.000105937	0.003953681	1.300658796	5.13E-05	0.001468505	1.35840051	0.862376673	0.97839577	0.057741714	9.20E-05	0.00203161
ENSG00000128510	0.17978328	0.562649226	-0.861960788	3.59E-06	0.000153886	-2.997605636	0.000972716	0.025198136	-2.135644848	9.20E-05	0.00203161
ENSG00000126003	1.93E-05	0.001010597	-0.802346441	0.01366436	0.1195197	-0.4618724	0.070606544	0.423949256	0.340474011	9.28E-05	0.002046848
ENSG00000203760	0.437289203	0.793875777	0.409432675	8.33E-05	0.002178233	2.059641834	0.001578257	0.036407255	1.650209159	9.35E-05	0.002057588
ENSG00000100379	0.648048456	0.896989255	-0.158160238	3.23E-05	0.001014001	-1.480491	0.000214736	0.007515323	-1.322330728	9.35E-05	0.002057588
ENSG00000275216	0.00347538	0.052685968	1.476177449	0.2382874	0.6731463	-0.5998745	4.22E-05	0.002038199	-2.076051961	9.41E-05	0.002067346
ENSG00000221968	0.000112383	0.004122689	1.888482649	0.549247432	0.892501139	0.294758856	0.001099201	0.027754143	-1.593723793	9.45E-05	0.002075215
ENSG00000130589	0.802931263	0.947112224	0.070719806	0.000150387	0.003568844	-1.075286	5.35E-05	0.002440776	-1.146005368	9.49E-05	0.00208034
ENSG00000132329	6.53E-05	0.002688621	-2.03706426	0.003242147	0.042590269	-1.452737337	0.27124984	0.739190005	0.584326923	9.51E-05	0.002083396
ENSG00000182938	0.032042757	0.224103914	3.453521669	0.000105215	0.002627323	6.054185	0.019460262	0.208801451	2.600663528	9.66E-05	0.002114475
ENSG00000126705	1.50E-05	0.000805366	0.871990327	0.013875922	0.120878605	0.496114278	0.061675593	0.398606683	-0.37587605	9.71E-05	0.002121897
ENSG00000163293	6.13E-05	0.002567717	-0.976799219	0.001832964	0.027209793	-0.758929135	0.372297935	0.815176992	0.217870084	9.72E-05	0.002122154
ENSG00000180861	5.74E-06	0.000371011	3.583145111	0.01779268	0.143257	1.879504	0.028742921	0.262832204	-1.703640687	9.79E-05	0.002135376
ENSG00000118515	0.001822906	0.033648999	-0.926440529	6.65E-05	0.001816963	-1.185525766	0.383795241	0.821965032	-0.259085237	9.81E-05	0.002137105
ENSG00000169299	1.68E-05	0.000893066	-0.705303224	0.031505214	0.213909708	-0.352085451	0.031329404	0.27635862	0.353217773	9.92E-05	0.002155148
ENSG00000139531	0.706469325	0.916099241	0.091872744	0.000144298	0.003433809	0.9198501	0.000625737	0.017828494	0.827977356	9.92E-05	0.002155148
ENSG00000167642	0.156625154	0.528172438	0.184195402	2.83E-05	0.000915166	0.5438995	0.005615134	0.091504554	0.359704085	9.94E-05	0.002158244
ENSG00000124249	0.173940487	0.553271599	0.830235576	0.001645434	0.0249205	-2.054277	8.65E-06	0.000537473	-2.884512323	9.96E-05	0.002159615
ENSG00000112297	0.092314952	0.408507907	-0.405347577	0.010701811	0.100559614	0.614265394	2.28E-05	0.001223176	1.019612971	0.000100039	0.002166179
ENSG00000278518	0.637514641	0.892665991	-0.684720763	0.001415774	0.02196428	3.802757	0.000614613	0.01756786	4.487477333	0.000100265	0.002168591
ENSG00000106366	1.11E-05	0.000626854	1.789474998	0.014615092	0.125038618	0.994238416	0.050782722	0.359421183	-0.795236582	0.000100972	0.002181388
ENSG00000254285	0.010569118	0.109477229	3.700909934	6.54E-05	0.001800523	5.688109698	0.053659475	0.37056748	1.987199764	0.000101128	0.002182275
ENSG00000163083	0.011900444	0.119268841	2.19896731	1.79E-05	0.000619066	3.670866532	0.051052581	0.359921371	1.471899222	0.000102065	0.002197477
ENSG00000196937	0.040724824	0.257410209	0.529692989	0.022602782	0.170861543	-0.59056945	1.52E-05	0.00087976	-1.120262439	0.000102007	0.002197477
ENSG00000142185	0.000343368	0.009846085	-5.792303463	0.003991183	0.04933067	-3.748955	0.242016375	0.711560962	2.043348798	0.00010248	0.002203903
ENSG00000103313	0.000111424	0.004105034	-6.468098265	0.00702735	0.0741008	-3.470348	0.084748627	0.463756799	2.997749953	0.000102984	0.002212219
ENSG00000213853	1.27E-05	0.000704778	-1.538815539	0.182685	0.5968404	-0.4691915	0.00242487	0.049912132	1.069624054	0.000103824	0.002227746
ENSG00000127948	0.000638092	0.015506185	-0.652027038	0.481280518	0.858876808	0.134083768	3.83E-05	0.001892368	0.786110806	0.000104374	0.002237016
ENSG00000173110	0.223868682	0.616857892	0.70665145	4.30E-05	0.001265919	2.365639602	0.003990298	0.072539374	1.658988152	0.000105457	0.00225766
ENSG00000186442	0.972975386	0.9950096	0.025290235	0.000431952	0.008692089	2.449568	0.000523583	0.01528537	2.424277719	0.000105777	0.002261961
ENSG00000140853	0.581081903	0.866636108	-0.290013785	1.41E-05	0.000506653	-2.315323	0.000148008	0.005561244	-2.025308954	0.000106981	0.002285126
ENSG00000135002	0.588519693	0.870568428	0.152043954	0.000121165	0.002961137	1.076170009	0.000962056	0.025027575	0.924126056	0.000107562	0.002294932
ENSG00000189182	0.008440764	0.095290906	-3.926715975	3.45E-05	0.001064742	-7.509887	0.058618857	0.388440049	-3.58317099	0.000108111	0.002304052
ENSG00000033178	0.036567433	0.241606255	0.448134313	0.02738478	0.194517736	-0.473655242	1.75E-05	0.000982111	-0.921789555	0.000108433	0.002308317
ENSG00000183580	0.166739612	0.542111332	0.9592375	4.77E-05	0.001380451	2.72590938	0.005952952	0.095224796	1.76667188	0.000108905	0.002315768
ENSG00000051596	0.761056354	0.932053582	-0.080125592	0.000585215	0.010979954	0.902247268	0.000184184	0.006642223	0.98237286	0.000109055	0.002316352
ENSG00000198208	0.000162254	0.005462969	2.848049925	0.4994683	0.8681908	0.5402004	0.001647395	0.037501958	-2.307849484	0.000110077	0.002335442
ENSG00000181444	0.240792512	0.635891815	-0.371697326	0.003665783	0.046545973	0.902859148	4.85E-05	0.002255778	1.274556474	0.000110334	0.002338269
ENSG00000115652	0.001776168	0.033001041	0.742284144	2.29E-05	0.000770508	1.004647697	0.267256715	0.735703275	0.262363552	0.000112563	0.002382826
ENSG00000132164	0.001367162	0.027089925	1.442106125	0.51074374	0.873886241	-0.296896283	0.000114483	0.004473381	-1.739002408	0.000113089	0.002391301
ENSG00000172243	1.02E-05	0.000593769	-2.080486698	0.08687873	0.399502	-0.8006921	0.006796751	0.105174382	1.279794618	0.000113778	0.002403176
ENSG00000068078	5.54E-05	0.002370208	-1.096691979	0.002990591	0.039935	-0.80743678	0.287748859	0.751468318	0.289255198	0.000114053	0.002406306
ENSG00000184012	0.069956459	0.350503815	0.746631932	2.17E-05	0.000733753	1.747817	0.014882263	0.178899093	1.001184688	0.000115187	0.002427531
ENSG00000145819	3.93E-05	0.001782799	1.324577989	0.176552611	0.586067466	0.437908374	0.005752696	0.093063854	-0.886669616	0.000115803	0.002437782
ENSG00000186187	0.135512131	0.495280657	0.369050003	3.24E-05	0.001014001	1.025008	0.007738831	0.11545377	0.655957919	0.000117311	0.002464052
ENSG00000167363	0.000117999	0.004238347	1.260630372	9.37E-05	0.002406884	1.278529	0.955305289	0.993192646	0.01789821	0.000117287	0.002464052
ENSG00000131188	2.61E-05	0.001272913	1.200998144	0.075038305	0.364698879	0.5148308	0.015097998	0.180571084	-0.686167344	0.000118964	0.002496002
ENSG00000117984	0.060404061	0.323351547	-0.491955107	1.73E-05	0.000601255	-1.126223443	0.015524868	0.18340271	-0.634268336	0.000120519	0.002523033
ENSG00000149090	2.04E-05	0.001056549	2.236774731	0.030896929	0.211503454	1.157123357	0.031174658	0.275828423	-1.079651374	0.00012039	0.002523033
ENSG00000116661	2.59E-05	0.001266899	1.52557878	0.000475533	0.00939685	1.268620415	0.47473064	0.868888975	-0.256958365	0.000120898	0.002528162
ENSG00000280237	0.025106041	0.193699301	-1.710907302	3.35E-05	0.001042222	-3.551554041	0.036653996	0.301633703	-1.840646739	0.000121215	0.002532007
ENSG00000101004	0.000114911	0.004174947	1.291177967	9.62E-05	0.002459829	1.30531	0.965580965	0.994620425	0.014132085	0.000121708	0.002539492
ENSG00000123989	3.67E-05	0.00169339	1.000015847	0.000699289	0.012759135	0.821513449	0.460786308	0.86364053	-0.178502397	0.000122755	0.002558522
ENSG00000103089	0.007956911	0.091571012	1.399560217	1.21E-05	0.000447799	2.292755	0.08164916	0.455735039	0.893194896	0.000125156	0.002605697
ENSG00000187957	0.408718574	0.774894979	0.402840223	0.000453559	0.009063284	-1.761783466	1.58E-05	0.000914229	-2.16462369	0.00012569	0.002613942
ENSG00000232537	0.005911052	0.074779149	4.428758186	3.91E-05	0.001180666	6.434417548	0.0725895	0.429473783	2.005659362	0.000127571	0.002650137
ENSG00000269994	2.12E-05	0.001078828	6.187390621	0.000949122	0.016104178	4.835755824	0.207596923	0.673602266	-1.351634797	0.000127863	0.002653293
ENSG00000232316	0.010198695	0.107124615	-3.04139663	0.000225706	0.005023647	-5.837536949	0.092165072	0.481375679	-2.796140319	0.000128218	0.002654833
ENSG00000092377	8.78E-06	0.000519253	-7.4269949	0.6660541	0.9293967	-0.5171667	3.67E-05	0.001827636	6.909828156	0.000128082	0.002654833
ENSG00000117983	3.86E-05	0.001758011	6.578293576	2.93E-05	0.000942142	6.675582004	0.9294391	0.988963349	0.097288427	0.000129329	0.002671995
ENSG00000166006	0.684922801	0.90816568	-0.878471054	0.002039408	0.02941158	5.638543	0.000363861	0.011551951	6.517014399	0.000129283	0.002671995
ENSG00000285756	9.65E-05	0.003647382	1.147149833	0.431312141	0.829038698	0.232384531	0.001860247	0.040775061	-0.914765302	0.000131139	0.002705012
ENSG00000133321	0.000291662	0.008711895	-1.322058445	0.000566716	0.010761975	-1.257814913	0.860513057	0.978084898	0.064243532	0.000131213	0.002705012
ENSG00000176171	0.000115263	0.004174947	0.769253208	0.5367827	0.887502	0.1235022	0.001207418	0.029773476	-0.64575102	0.00013145	0.002706946
ENSG00000143631	2.46E-05	0.001216638	-1.308904435	0.31628737	0.750686192	-0.307801885	0.001289328	0.031530908	1.00110255	0.000131779	0.002710789
ENSG00000173482	0.000293642	0.008755814	1.215854714	0.8717277	0.9757504	0.05435239	0.000543396	0.015786002	-1.161502323	0.000132061	0.002713636
ENSG00000176907	0.000628882	0.015369196	3.303050717	0.825978992	0.96851496	-0.220261724	0.000297442	0.009721001	-3.523312441	0.000132849	0.002726873
ENSG00000131724	0.921762501	0.980924029	-0.024084377	0.000446941	0.008941414	0.860263776	0.00030805	0.009994185	0.884348153	0.000134189	0.00275138
ENSG00000198113	0.001059328	0.022408456	0.61367047	4.31E-05	0.001266256	0.766199449	0.414419297	0.843878148	0.152528979	0.00013557	0.002776684
ENSG00000116525	0.000276418	0.008314277	-1.001495113	0.000571035	0.010795567	-0.94804847	0.847494522	0.975262915	0.053446643	0.00013897	0.002843257
ENSG00000260877	5.26E-05	0.002269924	3.745120986	0.104664079	0.444745783	1.554018887	0.010031469	0.137775265	-2.191102099	0.000141253	0.002886829
ENSG00000230105	0.008463079	NA	-3.832561604	0.000196397	NA	-6.189345336	0.204939584	0.67071283	-2.356783732	0.000147114	0.003003375
ENSG00000176788	0.75193823	0.930320084	-0.063544191	0.000700065	0.012759135	0.680272624	0.000211922	0.007431478	0.743816814	0.000147431	0.003006606
ENSG00000135678	4.60E-05	0.002047212	-1.463072055	0.6476616	0.9239869	-0.1634604	0.000296961	0.009721001	1.299611623	0.000151716	0.003090657
ENSG00000090447	0.00108835	0.02289127	-1.120789838	0.00019772	0.004505656	-1.280538	0.647129203	0.931542109	-0.15974774	0.000152618	0.003105686
ENSG00000130159	2.62E-05	0.001275481	-0.802015415	0.1013776	0.4363778	-0.3097225	0.010272186	0.140053057	0.492292908	0.00015493	0.003149355
ENSG00000187260	0.000295671	0.008791119	2.817028463	0.629232699	0.920652147	0.397600873	0.001550463	0.035892826	-2.41942759	0.000157163	0.003191329
ENSG00000119411	0.001494356	0.02888808	-1.012859458	0.309440489	0.74481304	0.321684066	2.82E-05	0.001477824	1.334543525	0.000157675	0.00319829
ENSG00000148600	0.147619469	0.51599618	-0.494761213	2.04E-05	0.000699055	-1.465871	0.004876725	0.08304914	-0.971109839	0.000158183	0.003205149
ENSG00000250451	0.284776126	0.680024045	-1.117068034	3.37E-05	0.001046563	-6.395087	0.000719142	0.019878512	-5.278019237	0.000158527	0.003208687
ENSG00000151376	6.71E-05	0.00274412	2.03335169	0.227213085	0.660672827	0.62528945	0.005263116	0.087206832	-1.408062239	0.000159868	0.00323237
ENSG00000281386	0.014849891	0.136714857	-1.831719241	0.060585438	0.32072999	1.203457413	3.65E-05	0.001821578	3.035176654	0.000161083	0.003253465
ENSG00000186191	0.067693587	0.344591512	3.414304047	6.55E-05	0.001800712	7.078323	0.012152806	0.15581365	3.664018772	0.000161757	0.0032636
ENSG00000285820	0.000160395	0.00541098	-1.82795931	0.001927908	0.028133715	-1.486379804	0.491282248	0.878101278	0.341579505	0.000162237	0.00326979
ENSG00000182195	2.09E-05	0.001068674	-2.191447193	0.451782413	0.842651698	-0.38235074	0.000452088	0.013692801	1.809096453	0.000166256	0.003347225
ENSG00000006210	2.53E-05	0.001248575	3.47875127	3.01E-05	0.000960866	3.446926	0.966951206	0.994620425	-0.031825564	0.000167357	0.003365806
ENSG00000163376	0.342187461	0.728405974	-0.286319127	3.97E-05	0.001196436	-1.295462442	0.001533203	0.035679079	-1.009143315	0.000168237	0.003379919
ENSG00000181274	0.000174156	0.005784468	-0.885059463	0.9890844	0.9990723	-0.003185234	0.000186723	0.006693024	0.881874229	0.000170145	0.003414625
ENSG00000111860	2.78E-05	0.001331753	1.821704379	0.038345892	0.242462725	0.909927071	0.032760638	0.283360811	-0.911777308	0.000171087	0.003429827
ENSG00000181885	0.001348927	0.026799406	0.745714062	4.38E-05	0.001279754	0.9505749	0.37827529	0.81924213	0.204860862	0.000171265	0.003429827
ENSG00000196371	0.055891943	0.309939162	1.184065356	3.00E-05	0.000960313	2.550286522	0.021853448	0.223166259	1.366221166	0.000171984	0.003440587
ENSG00000116141	0.508820676	0.831916729	-0.148469463	0.001629829	0.0247277	0.702137139	0.000141836	0.00537676	0.850606602	0.000173917	0.003475589
ENSG00000134317	8.04E-05	0.003129082	-1.084089001	0.003968684	0.049087852	-0.791658153	0.287837491	0.751573323	0.292430847	0.000175894	0.003511378
ENSG00000130826	0.000458323	0.012244487	-0.580963577	0.000378888	0.007825652	-0.589320087	0.959961038	0.993587778	-0.00835651	0.000176957	0.003528883
ENSG00000151491	0.000370542	0.010383018	1.452674787	4.37E-05	0.001279535	1.665804	0.596862327	0.914785972	0.213128715	0.000179129	0.003568444
ENSG00000091317	0.086880708	0.395759224	0.42108243	3.86E-05	0.001169502	1.011694407	0.01623738	0.18770116	0.590611977	0.000179562	0.003573302
ENSG00000203867	0.67548766	0.905686191	-0.288114538	0.001192212	0.01953524	2.192499	0.000264375	0.008902123	2.480613542	0.000181213	0.003602366
ENSG00000130479	0.002076672	0.036607726	0.755296197	4.03E-05	0.001207528	1.005109	0.304126614	0.763494362	0.249813298	0.000181531	0.003604902
ENSG00000100994	0.021974943	0.178676229	0.822893505	0.06277381	0.3286869	-0.6686473	3.31E-05	0.001688852	-1.49154078	0.000182954	0.003629353
ENSG00000166897	0.008037678	0.092124452	1.816572152	1.11E-05	0.000414408	3.003373	0.07867151	0.44921475	1.186801234	0.000183465	0.003635675
ENSG00000174792	0.1262462	0.479972642	1.458022159	9.18E-05	0.002365007	3.583001653	0.010937362	0.146648084	2.124979494	0.000183701	0.003636549
ENSG00000103381	0.062735248	0.329575556	1.076859624	2.75E-05	0.000894592	2.423624	0.019618701	0.209490018	1.346764675	0.000184077	0.003640179
ENSG00000184828	0.039653381	0.252961224	-0.583321449	0.03471626	0.2272186	0.595001	3.13E-05	0.001616202	1.178322431	0.000186659	0.003687395
ENSG00000186197	0.163759179	0.539229985	-0.697892724	0.0086272	0.085652864	1.277699324	6.56E-05	0.002925016	1.975592048	0.000187326	0.003696705
ENSG00000088543	3.34E-05	0.001564868	2.375837019	0.001387585	0.02172284	1.850463879	0.313402909	0.770037357	-0.52537314	0.000188222	0.003710517
ENSG00000174028	0.018812575	0.161592784	0.556953247	0.077354818	0.371653071	-0.421885325	3.97E-05	0.00194834	-0.978838572	0.000189111	0.003724177
ENSG00000147459	7.41E-05	0.002944105	1.174317484	0.236611285	0.670990136	0.351468432	0.005448865	0.089694418	-0.822849053	0.000190411	0.003745874
ENSG00000230836	0.103066177	0.431658613	2.59280118	0.000179992	0.004151145	5.759544648	0.009886161	0.136252752	3.166743468	0.0001918	0.003769277
ENSG00000187634	0.001805421	0.033436238	2.882438371	1.77E-05	0.00061276	3.924099531	0.192846887	0.657832847	1.04166116	0.000193241	0.003793658
ENSG00000140044	6.87E-05	0.0027956	-0.990952153	0.5408092	0.8880401	-0.1511205	0.000755939	0.020613252	0.839831695	0.000195429	0.003832637
ENSG00000106266	0.191834216	0.578630379	0.255032774	6.24E-05	0.001730514	0.777725527	0.007012531	0.107944409	0.522692753	0.000195805	0.003836037
ENSG00000131016	0.006134541	0.077096258	1.431117143	0.220800172	0.651541468	-0.660641643	8.32E-05	0.003486328	-2.091758786	0.000198216	0.003879256
ENSG00000140459	0.048581067	0.285561069	3.553297051	7.99E-05	0.002110564	6.763784	0.01971742	0.210061883	3.210487266	0.000198673	0.003884184
ENSG00000144741	0.000223176	0.00700684	-2.105382814	0.001850631	0.027377562	-1.763433267	0.555961725	0.90035908	0.341949547	0.000201077	0.003927125
ENSG00000178726	7.56E-05	0.002974187	-1.392480607	0.006199059	0.06767437	-0.962603	0.222021159	0.68960765	0.429877583	0.000202676	0.003954276
ENSG00000126561	0.097331293	0.420271363	0.444425059	4.70E-05	0.001366956	1.081881	0.01582986	0.184913978	0.63745567	0.000204453	0.003984838
ENSG00000159200	0.01006288	0.106673964	0.620477853	3.26E-05	0.001019983	1.00018	0.113842932	0.52835305	0.379701723	0.000206055	0.00401192
ENSG00000167797	0.014956487	0.137425241	0.516713754	3.39E-05	0.001051582	0.877252745	0.086877712	0.468753681	0.360538992	0.000206805	0.004022388
ENSG00000213694	0.0004385	0.011806559	1.71971268	0.850509768	0.97205664	0.093844728	0.000889138	0.023493789	-1.625867952	0.000207284	0.004027561
ENSG00000135111	0.005822823	0.073940821	0.949868931	0.2377012	0.672457	-0.408648	8.33E-05	0.003486328	-1.358516893	0.000211799	0.004111074
ENSG00000157765	0.123120669	0.472798531	3.011395271	1.77E-06	8.21E-05	9.319769274	0.001092693	0.0276344	6.308374002	0.000214157	0.004148339
ENSG00000176728	2.43E-05	0.00120585	-7.226685149	0.9275918	0.9883597	0.1137718	1.81E-05	0.001010092	7.340456913	0.00021413	0.004148339
ENSG00000111725	0.001095052	0.022976054	0.597142378	8.22E-05	0.002155549	0.7196747	0.500993369	0.880991545	0.122532328	0.000214801	0.004156554
ENSG00000148965	0.001457451	0.028488589	2.521851337	2.55E-05	0.00084322	3.302116597	0.263242735	0.731508688	0.780265259	0.000215163	0.004159296
ENSG00000142973	0.005927424	0.074931177	-1.479826411	8.39E-05	0.00218751	-2.116478685	0.237179914	0.707401579	-0.636652274	0.000215799	0.004167341
ENSG00000180233	0.033373965	0.229597987	-0.552826903	0.0447566	0.266243288	0.517978749	3.64E-05	0.001821578	1.070805652	0.000219884	0.004241901
ENSG00000148660	0.068979927	0.347729164	-0.35351486	3.65E-05	0.001114156	-0.8035993	0.020869418	0.21647455	-0.450084415	0.00022031	0.004245798
ENSG00000124406	0.000857694	0.019416617	2.124396612	2.41E-05	0.000800752	2.675650184	0.355808204	0.803364986	0.551253572	0.00022062	0.004247447
ENSG00000124496	0.739463079	0.926842594	-0.085575704	0.000114599	0.00282811	-0.996735205	0.00042504	0.013074028	-0.911159501	0.000221879	0.004267333
ENSG00000092964	0.001510738	0.029052782	1.045653146	0.617372763	0.916154768	-0.168128467	0.000252649	0.008539635	-1.213781613	0.000224953	0.004322075
ENSG00000197576	0.989061412	0.997680009	-0.009907742	0.000190426	0.004362549	-3.455741894	0.00020344	0.007233915	-3.445834152	0.000225382	0.004325908
ENSG00000133424	0.020947615	0.173146979	1.283638286	2.41E-05	0.000800752	2.338265	0.054413291	0.372655585	1.054626873	0.0002297	0.004404328
ENSG00000154274	0.866432737	0.968487269	-0.073521943	0.000885061	0.015350283	1.440659876	0.000485489	0.014458142	1.514181819	0.000232496	0.004453432
ENSG00000114374	1.61E-07	1.88E-05	-7.052586528	0.6060806	0.912958	-0.679982	2.20E-06	0.000171641	6.372604576	0.000232881	0.004456288
ENSG00000180257	4.92E-05	0.002159262	1.094598607	0.002898448	0.03908134	0.8064029	0.277918137	0.74388884	-0.288195719	0.000234252	0.004478005
ENSG00000253293	0.958090216	0.990402345	-0.054915191	5.57E-06	0.000230528	-4.952230656	7.09E-06	0.000460297	-4.897315464	0.000235612	0.004499456
ENSG00000258498	5.96E-05	0.002506911	4.372255772	2.34E-05	0.000786453	4.601411	0.807680543	0.967483144	0.229155457	0.000235859	0.004499635
ENSG00000108771	0.398326344	0.769165017	0.235976459	0.001455315	0.02243873	-0.8952737	5.71E-05	0.002576664	-1.131250126	0.000237048	0.004517748
ENSG00000171509	0.000628788	0.015369196	7.840741041	0.377289727	0.796247778	-2.27569299	3.13E-05	0.001616202	-10.11643403	0.000238473	0.004540338
ENSG00000168542	3.52E-05	0.001642337	1.527609032	0.002525422	0.035068508	1.11614455	0.263709111	0.731889522	-0.411464482	0.000242396	0.004598343
ENSG00000250722	0.004269173	0.060538315	1.852675083	1.38E-05	0.000498553	2.815612264	0.13521291	0.568444152	0.96293718	0.000242374	0.004598343
ENSG00000136826	0.061394766	0.32545466	-0.421412791	0.027396876	0.194517736	0.496065514	4.60E-05	0.002163722	0.917478304	0.000242491	0.004598343
ENSG00000183734	2.85E-05	0.00136079	-3.603841715	0.141928751	0.52502347	-1.123798013	0.004473788	0.077979871	2.480043702	0.000242137	0.004598343
ENSG00000214772	0.049055921	0.287174929	-2.836002983	0.02765546	0.1956465	2.267489	0.000272255	0.009115672	5.103491725	0.00024436	0.004629138
ENSG00000141401	0.002302557	0.039457069	-1.287900734	0.000210258	0.004753598	-1.567118	0.509910289	0.884889706	-0.279216961	0.000244866	0.004634095
ENSG00000075223	8.75E-05	0.003367528	1.484955176	0.214251558	0.644423807	0.470329801	0.007339128	0.111333065	-1.014625375	0.000246289	0.004654527
ENSG00000136802	0.003498837	0.052955911	0.864525285	4.13E-05	0.001226863	1.213714848	0.23795101	0.707677844	0.349189563	0.000246438	0.004654527
ENSG00000164318	0.449556684	0.801598377	-1.479717632	0.002780813	0.037821251	4.699922441	0.000552402	0.016021456	6.179640072	0.000249203	0.004698323
ENSG00000155846	0.000358816	0.010136992	-0.998746716	0.001089555	0.018059535	-0.912445398	0.760968334	0.960061992	0.086301318	0.000249253	0.004698323
ENSG00000260597	0.045210845	0.273410403	-2.484973618	7.70E-05	0.002046242	-6.478139	0.018759892	0.204746544	-3.993165062	0.000250861	0.004723931
ENSG00000107331	0.000114475	0.004172745	1.68697645	0.000157133	0.003696673	1.652888804	0.937538229	0.98991026	-0.034087646	0.000251517	0.004731574
ENSG00000196549	0.991822579	0.998198653	-0.005597533	8.83E-05	0.002281597	-2.168375275	9.25E-05	0.00378226	-2.162777742	0.000252868	0.00475227
ENSG00000130413	0.456314567	0.805384912	0.710555615	0.000291626	0.006256141	3.269369807	0.003205272	0.061144353	2.558814192	0.000253478	0.004758999
ENSG00000180346	0.345851628	0.731775611	-0.258074317	0.003929873	0.048902884	0.77851552	0.000135606	0.005179885	1.036589837	0.000255118	0.004782733
ENSG00000166710	0.953649361	0.989671885	-0.015982306	0.000200828	0.004564386	-1.022954	0.000252526	0.008539635	-1.006971296	0.000255248	0.004782733
ENSG00000185507	0.117522225	0.462529256	-0.916276387	2.66E-05	0.000870709	-2.606165932	0.007159296	0.109257611	-1.689889545	0.000257037	0.004811504
ENSG00000133106	0.036312454	0.240568258	1.030543904	0.04077904	0.2518318	-1.012973	3.57E-05	0.001796648	-2.043516968	0.000257376	0.004813085
ENSG00000130517	0.000158394	0.005364515	0.962246021	0.000410969	0.008343801	0.9002252	0.806467884	0.967483144	-0.062020867	0.000259377	0.004845709
ENSG00000110328	0.005480326	0.070840722	0.65706742	4.83E-05	0.00139353	0.959453847	0.198072555	0.663532778	0.302386427	0.000260983	0.004870903
ENSG00000232063	0.003597647	0.053964711	-3.482132906	0.000583317	0.010968279	-4.615106768	0.433987478	0.853052888	-1.132973862	0.000263129	0.004906118
ENSG00000092068	0.001508578	0.029052782	-1.164931426	0.000320797	0.006770209	-1.321549	0.670619036	0.939220106	-0.156617451	0.000264095	0.004919282
ENSG00000048540	0.088083075	0.398321116	-2.151180096	3.90E-05	0.001178914	-6.927962	0.00540603	0.089242164	-4.776782356	0.000264407	0.004920253
ENSG00000138193	0.038270739	0.248600404	0.798097299	0.04426269	0.2645153	-0.8131821	5.28E-05	0.002418	-1.611279402	0.000267137	0.004966183
ENSG00000286156	0.000634599	0.015486927	1.685017268	4.04E-05	0.001207528	2.02223075	0.488275768	0.877010825	0.337213482	0.000269052	0.004996861
ENSG00000143641	0.001389281	0.027411211	0.755142427	7.97E-05	0.002110026	0.931775465	0.454200583	0.861376388	0.176633039	0.000269766	0.004996919
ENSG00000186106	0.157677619	0.530014814	-0.272847379	0.010550575	0.09951899	0.487535617	7.51E-05	0.003241341	0.760382996	0.000269991	0.004996919
ENSG00000182175	0.493896084	0.825025972	0.274814763	0.000218005	0.004883823	1.481145	0.002587828	0.052282952	1.206329908	0.000270111	0.004996919
ENSG00000197183	4.99E-05	0.002184975	1.79126911	0.000704862	0.01282779	1.497716	0.502055608	0.881236712	-0.293552721	0.00027004	0.004996919
ENSG00000122729	0.024962307	0.192845586	0.690969949	4.10E-05	0.001223367	1.2619426	0.062810294	0.401692167	0.570972651	0.000270884	0.005001453
ENSG00000166670	0.000649822	0.015680497	2.062231177	2.02E-05	0.000693296	2.577613658	0.393826364	0.82925334	0.515382481	0.00027072	0.005001453
ENSG00000268879	0.480176508	0.817721154	-0.609714511	2.98E-05	0.000955173	-4.200259	0.000382296	0.0119793	-3.590544866	0.000272101	0.005019018
ENSG00000197568	0.011267768	0.115051603	0.795401039	0.151215299	0.542464403	-0.465501306	8.02E-05	0.003401141	-1.260902346	0.000273301	0.005036239
ENSG00000206190	0.003823244	0.056365816	2.719233052	2.15E-05	0.000729638	3.952152	0.141379954	0.580205292	1.232918966	0.000277794	0.005114063
ENSG00000087085	0.044895961	0.272175834	1.082241167	0.031273519	0.212830447	-1.168844173	3.27E-05	0.001676064	-2.25108534	0.000279768	0.005140397
ENSG00000245648	0.00025351	0.007733402	1.527785793	0.5286628	0.8826437	0.265815	0.002457312	0.05023506	-1.261970836	0.000279509	0.005140397
ENSG00000109452	5.60E-05	0.002378016	1.181661244	0.07433976	0.362430028	0.523821107	0.024776221	0.239791199	-0.657840138	0.000283586	0.005205489
ENSG00000103196	0.942396267	0.987110901	0.033542889	0.000163076	0.003806944	-1.773507	0.000122811	0.00474665	-1.807049851	0.000284962	0.005225688
ENSG00000175772	0.190334438	0.576532394	0.530732031	0.004934576	0.056938015	-1.195935636	4.36E-05	0.002074941	-1.726667668	0.000286602	0.005250665
ENSG00000253508	0.002211703	NA	5.09816342	0.973794338	NA	0.066529809	0.002525324	0.051488231	-5.031633611	0.000288934	0.005288017
ENSG00000010278	0.858287351	0.966136372	0.055985458	0.000506691	0.009891245	1.089971	0.000971964	0.025198136	1.033985428	0.000289199	0.005288017
ENSG00000179059	4.50E-05	0.002009409	-5.061137329	0.118682841	0.478654074	-1.574283397	0.005453606	0.089694418	3.486853932	0.000291539	0.005325652
ENSG00000143546	0.000190564	0.006224854	-1.303184009	0.972539805	0.9957972	-0.012022277	0.000218353	0.007626926	1.291161733	0.000293346	0.005353489
ENSG00000163513	0.00106618	0.02250752	0.745848588	0.795758337	0.960309078	-0.059039133	0.000414321	0.012855535	-0.804887722	0.000294482	0.005369042
ENSG00000172183	0.00012239	0.004359679	1.015112479	0.000743547	0.01337318	0.8921489	0.638908239	0.930050649	-0.122963552	0.00029481	0.00536986
ENSG00000025039	0.052254523	0.297596515	-0.64906348	0.034764201	0.227248512	0.701429013	5.19E-05	0.002382892	1.350492493	0.00029606	0.005387435
ENSG00000118557	0.003460503	0.05263548	-1.728363581	0.000214499	0.004811542	-2.205851	0.429891197	0.850326943	-0.477487047	0.000297126	0.00540164
ENSG00000173598	0.643921513	0.894466776	-0.121747089	0.000121134	0.002961137	-1.014605	0.000721465	0.019886698	-0.89285813	0.000298086	0.005413894
ENSG00000168811	0.011935711	0.119492613	2.131468235	7.31E-05	0.001958118	3.280435172	0.100579583	0.500477026	1.148966937	0.000304754	0.005524396
ENSG00000131435	0.000606563	0.014951174	0.9336485	0.000139856	0.003360638	1.036519433	0.703907704	0.949756743	0.102870933	0.000304495	0.005524396
ENSG00000130821	4.83E-05	0.002129955	1.469226998	0.042789332	0.258857403	0.732699937	0.041515837	0.322459617	-0.736527061	0.000305691	0.005536083
ENSG00000257335	0.000222331	0.006993072	4.105851468	0.084444286	0.39160753	2.000362317	0.022133738	0.224609438	-2.10548915	0.000306635	0.005547873
ENSG00000138162	0.501059197	0.827642423	-0.20192014	0.002619149	0.03610774	0.9023513	0.000231881	0.008020638	1.104271417	0.000307788	0.005563414
ENSG00000133131	5.17E-05	0.002244371	-0.96591117	0.118335657	0.478038265	-0.370450537	0.012865932	0.16222936	0.595460633	0.000308217	0.005565845
ENSG00000205413	0.009332432	0.101623094	0.713563637	0.194450693	0.613970303	-0.3562518	9.74E-05	0.003909579	-1.069815437	0.000308582	0.005567126
ENSG00000284070	0.14258979	0.507710543	-1.62311973	7.57E-05	0.002017183	-6.195098	0.004298413	0.075656682	-4.571978381	0.000309864	0.005584933
ENSG00000075643	0.002861433	0.046047287	-1.181994591	0.2672273	0.7046201	0.4369825	4.35E-05	0.002074908	1.618977123	0.000311011	0.005600268
ENSG00000137959	0.654174539	0.898666631	-0.495195562	1.74E-06	8.15E-05	-5.299077476	1.46E-05	0.0008511	-4.803881914	0.000311971	0.005601566
ENSG00000140332	0.208190041	0.597970689	-0.246818469	0.008397963	0.08410184	0.515794	9.92E-05	0.003974074	0.762612419	0.000311867	0.005601566
ENSG00000182054	5.21E-05	0.002258968	-1.019652602	0.05220607	0.293905	-0.4888447	0.035310824	0.296687684	0.53080795	0.000311886	0.005601566
ENSG00000166912	0.945104115	0.988182823	-0.020851782	0.000248086	0.005453172	-1.16784	0.000335109	0.010761643	-1.146987752	0.000312831	0.005611686
ENSG00000231131	0.145098995	0.512192903	1.56580619	0.003658505	0.04649336	-4.608522	8.44E-05	0.003514534	-6.174328251	0.000313253	0.005613938
ENSG00000163393	0.00036276	0.010205627	0.724180264	0.000320459	0.006770209	0.730654342	0.974367241	0.994709477	0.006474078	0.000314486	0.005630702
ENSG00000163430	5.45E-05	0.002338929	1.510882922	0.001700497	0.025580411	1.175333427	0.369262019	0.813923807	-0.335549495	0.000315129	0.005631557
ENSG00000168952	0.000576381	0.014371365	-4.323816846	0.002377748	0.03336799	-3.630425	0.605305563	0.917568005	0.693392268	0.000314952	0.005631557
ENSG00000183067	0.288888109	0.683792844	2.154103828	0.000287095	0.006187449	6.559206	0.008252997	0.120864941	4.40510252	0.000315552	0.005633793
ENSG00000164733	0.188422382	0.573717577	-0.310197288	0.009786776	0.094490168	0.609039375	9.69E-05	0.003897212	0.919236663	0.000318556	0.005682061
ENSG00000151692	0.050224357	0.291240331	-1.050715788	4.20E-05	0.001242277	-2.229533876	0.031374083	0.276380176	-1.178818088	0.000319387	0.00568868
ENSG00000106397	5.06E-05	0.002202398	1.11389898	0.010326002	0.09809987	0.705722787	0.136489694	0.571930467	-0.408176193	0.000319528	0.00568868
ENSG00000157500	0.000140561	0.004885545	-0.628013514	0.00465229	0.054381775	-0.466113884	0.328365247	0.782292488	0.161899629	0.000322478	0.005735814
ENSG00000142686	0.426754111	0.787557921	0.228605153	0.001661277	0.025050188	-0.920950456	8.48E-05	0.003514534	-1.149555609	0.000325678	0.005787286
ENSG00000150281	0.000505233	0.012993336	1.254709523	0.000169202	0.003923332	1.353402	0.774209797	0.962283382	0.098692621	0.000328117	0.005825154
ENSG00000167552	0.000203536	0.006559817	1.557606002	0.4040464	0.813709	0.3502557	0.003973453	0.072307076	-1.207350335	0.000330199	0.005856623
ENSG00000154262	3.29E-05	0.0015483	3.142397629	0.008310877	0.08354523	2.021129	0.113425357	0.527215754	-1.121268258	0.000334366	0.005924971
ENSG00000117586	0.165767297	0.540598802	1.057859417	0.000144527	0.00343451	2.79467785	0.012598761	0.159881059	1.736818433	0.000335526	0.005939972
ENSG00000159842	0.871386995	0.968764245	-0.11666639	0.001195971	0.01955958	2.266036	0.000703598	0.01957631	2.3827023	0.000335875	0.0059406
ENSG00000118418	0.050073168	0.290559482	-0.40780482	0.040046121	0.249274063	0.423139782	6.21E-05	0.002774146	0.830944602	0.000336542	0.005946831
ENSG00000173212	0.179230004	0.561582995	0.45796343	0.000102277	0.002572623	1.314598171	0.010974521	0.146923837	0.856634741	0.000337131	0.005951684
ENSG00000053254	7.08E-05	0.002838806	-1.153287492	0.3380884	0.7692948	-0.2770231	0.002560393	0.051917186	0.876264384	0.000337543	0.00595341
ENSG00000127124	0.427693953	0.788152116	0.448592633	0.000263229	0.005732736	1.99855317	0.004113246	0.073793544	1.549960536	0.000339057	0.005974536
ENSG00000221866	0.000112008	0.00411772	3.159955308	0.001289554	0.020715946	2.657949282	0.453007218	0.860471723	-0.502006026	0.000340437	0.005991522
ENSG00000105137	0.111877144	0.450467179	-0.719938237	3.81E-05	0.001155846	-1.874576	0.011330435	0.149439019	-1.154637857	0.000340654	0.005991522
ENSG00000126709	0.936618605	0.984935096	-0.072405791	1.50E-05	0.000538076	-3.942477581	2.15E-05	0.001163384	-3.87007179	0.000341033	0.005992616
ENSG00000117450	0.117561199	0.462529256	0.342908179	8.05E-05	0.002120462	0.863588152	0.017416964	0.195613517	0.520679974	0.000342055	0.006005006
ENSG00000112319	0.396825501	0.768002387	-1.768450125	0.007028619	0.074100804	4.678616876	0.000432268	0.013273391	6.447067001	0.000342464	0.006006608
ENSG00000172005	0.075157605	0.365539677	-1.761345009	0.016881008	0.138673644	2.363679115	3.07E-05	0.001601821	4.125024124	0.000344476	0.006025147
ENSG00000136059	0.978224117	0.995576945	-0.008633366	0.000259171	0.005651505	-1.164620715	0.000290073	0.009532739	-1.155987348	0.000344128	0.006025147
ENSG00000276141	5.90E-05	0.002486655	2.597672705	0.01648845	0.1362981	1.585929	0.086397627	0.467399714	-1.011743973	0.000344387	0.006025147
ENSG00000185885	0.312169215	0.70262869	-0.621391872	2.45E-05	0.000812223	-2.59982158	0.001327766	0.032181281	-1.978429708	0.000347322	0.006058129
ENSG00000274180	0.077970492	0.372220396	-0.287640076	0.02664192	0.1907508	0.358587	7.14E-05	0.003134442	0.646227037	0.000347129	0.006058129
ENSG00000231324	0.236177166	0.631163116	2.361651821	0.000292612	0.006269484	6.519636	0.010370202	0.141020362	4.157983981	0.000347024	0.006058129
ENSG00000085063	0.002798285	0.04525182	0.797457378	7.48E-05	0.00199521	1.056586126	0.331267256	0.783917094	0.259128748	0.000347693	0.006059007
ENSG00000155016	0.000221409	0.006989611	1.417231145	0.000315935	0.006727298	1.382729831	0.925911425	0.988517201	-0.034501314	0.000349728	0.006083545
ENSG00000153294	0.027834515	0.206152745	-0.395528426	0.070186846	0.349492958	0.324438186	6.14E-05	0.002749552	0.719966612	0.000349744	0.006083545
ENSG00000180638	0.000148516	0.005130946	-2.589764644	0.008950865	0.08795366	-1.723804	0.217502746	0.684388769	0.865960567	0.000352573	0.006127122
ENSG00000231991	0.000141983	0.004925043	0.707574832	0.001345272	0.021292918	0.596329846	0.549460645	0.89836866	-0.111244986	0.000352972	0.006128433
ENSG00000270806	0.000372712	0.010408064	3.055856636	0.000142919	0.003410438	3.255502	0.77823823	0.962859951	0.199645695	0.000354501	0.006149338
ENSG00000171428	0.753799328	0.930712596	0.07897222	0.000445393	0.008920826	0.870641432	0.001418703	0.033720751	0.791669212	0.000355219	0.006156149
ENSG00000049089	0.040268143	0.255745071	1.443077208	4.13E-05	0.001226863	2.867720613	0.038728093	0.310744542	1.424643405	0.000356094	0.006160035
ENSG00000168268	0.004760655	0.065229481	0.850154991	6.07E-05	0.001693355	1.206720935	0.234927366	0.704702824	0.356565943	0.000356029	0.006160035
ENSG00000163564	0.004059672	0.058793477	-3.573022146	0.000958822	0.01620485	-4.569584483	0.508418189	0.884047628	-0.996562337	0.000356518	0.006161734
ENSG00000074527	5.05E-05	0.002202398	1.363120041	0.01025194	0.09772	0.8634901	0.137183636	0.573187836	-0.49962998	0.000358536	0.006190968
ENSG00000170044	0.679368094	0.906943589	0.308608567	0.000198552	0.004518636	-3.100105972	4.18E-05	0.002028598	-3.408714539	0.000358911	0.006191793
ENSG00000146147	0.016399747	0.14619567	-1.404755967	0.083142669	0.387976572	0.974997883	4.20E-05	0.0020339	2.37975385	0.000360068	0.006206089
ENSG00000166446	0.163448999	0.538724144	0.637206087	0.006473192	0.0700008	-1.262346	4.02E-05	0.001964139	-1.899552063	0.000360936	0.006215389
ENSG00000162645	0.000947553	0.020741281	-1.253290159	0.000793322	0.013970417	-1.272071951	0.960554562	0.993699781	-0.018781791	0.000362852	0.006237037
ENSG00000134242	0.029469926	0.213127398	-0.993721546	6.57E-05	0.001802797	-1.841245721	0.068125324	0.41676254	-0.847524174	0.000362843	0.006237037
ENSG00000140297	0.000746454	0.017592786	1.213483166	0.000105113	0.002627323	1.395708	0.612417692	0.92005091	0.182224443	0.00036881	0.006333695
ENSG00000144485	0.116779088	0.461206253	-0.850031121	0.018129559	0.145349053	1.237038504	9.66E-05	0.003892598	2.087069625	0.000373571	0.00640964
ENSG00000119681	0.00033204	0.009575706	1.24748518	0.000210994	0.004763985	1.287944	0.907193277	0.986104642	0.040458424	0.000375904	0.006443833
ENSG00000136147	0.851637863	0.964059595	0.038749393	0.000564859	0.01073857	-0.7194041	0.000281494	0.009337077	-0.758153519	0.000380284	0.006513012
ENSG00000184588	0.182679072	0.566905424	0.674189975	0.005433318	0.061178168	-1.473500452	4.54E-05	0.002143357	-2.147690427	0.000384777	0.006583999
ENSG00000235109	0.000272011	0.008196059	1.342439881	0.471521487	0.849629072	0.266484339	0.003496782	0.065718071	-1.075955542	0.00038627	0.00660358
ENSG00000148848	4.51E-05	0.002009409	3.982865711	0.004972158	0.05722561	2.776087	0.156707292	0.604010627	-1.206778265	0.00038664	0.006603934
ENSG00000081320	0.230097269	0.624814317	0.370335244	0.000136079	0.003283637	1.175325775	0.008921843	0.127611784	0.804990531	0.00038778	0.006617443
ENSG00000165271	0.048140315	0.283843085	-0.42825201	6.97E-05	0.001883487	-0.863689133	0.04535022	0.339629973	-0.435437123	0.000388279	0.006619974
ENSG00000168447	0.016907161	0.149705357	-1.041895794	9.36E-05	0.002406884	-1.706241	0.12873382	0.558509303	-0.664344942	0.000391463	0.006668252
ENSG00000064989	0.000168982	0.005645299	-1.736382285	0.007456801	0.077472384	-1.227112233	0.274308887	0.742651029	0.509270052	0.000394692	0.006687142
ENSG00000168016	6.55E-05	0.002688621	1.411634475	0.003319958	0.043149833	1.039337458	0.29051094	0.752829961	-0.372297017	0.00039428	0.006687142
ENSG00000008513	0.016466655	0.146640164	0.740605811	5.89E-05	0.00166104	1.239643687	0.105407142	0.51259124	0.499037875	0.000393738	0.006687142
ENSG00000153048	0.000966273	0.021027201	-0.891771831	0.6204945	0.9181647	0.1333821	0.000148266	0.005561244	1.025153948	0.000392947	0.006687142
ENSG00000175121	2.28E-05	0.001139949	-4.683562192	0.0242296	0.1786842	-2.453491	0.044441136	0.334938092	2.23007098	0.000394597	0.006687142
ENSG00000101017	0.000152827	0.005219455	1.210647135	0.000752088	0.0134508	1.078473	0.675943296	0.940942902	-0.132173917	0.000394207	0.006687142
ENSG00000049192	0.000128335	0.004506127	2.337235262	0.17841528	0.588955276	0.836323345	0.012149162	0.15581365	-1.500911918	0.00039744	0.006727681
ENSG00000166106	0.002283855	0.039260661	1.031037929	8.10E-05	0.002127481	1.330362875	0.372227433	0.815176992	0.299324946	0.000398765	0.006744088
ENSG00000118849	0.674072854	0.905099832	0.512876656	9.28E-06	0.000358087	-5.431085548	1.22E-06	0.000103414	-5.943962204	0.000399815	0.006755797
ENSG00000161955	7.51E-05	0.002974187	1.210989594	0.04466558	0.2660955	0.6233731	0.049746538	0.356056238	-0.587616516	0.00040033	0.00675847
ENSG00000131019	0.009274466	0.101248217	0.774752412	6.61E-05	0.001811671	1.182663612	0.164188117	0.616397616	0.4079112	0.000400734	0.006759253
ENSG00000163531	0.002511069	0.042108129	-1.130675763	0.000380854	0.00785682	-1.332044923	0.594176433	0.914538153	-0.201369161	0.000403051	0.006790647
ENSG00000146281	0.000245428	0.007513496	-1.087671558	0.866363682	0.974970251	-0.049257475	0.000471391	0.01413299	1.038414083	0.000403312	0.006790647
ENSG00000165169	0.002829997	0.045632704	0.649481617	0.000106934	0.002654826	0.842430173	0.374156908	0.816866779	0.192948556	0.000406483	0.006837953
ENSG00000124225	7.33E-05	0.002919608	1.332917108	0.05934092	0.3166771	0.634031	0.037547433	0.305610638	-0.69888611	0.000413691	0.006953016
ENSG00000185745	0.707658843	0.916743498	-0.333192685	1.42E-05	0.000507414	-3.863771	7.28E-05	0.003188871	-3.530578314	0.000414329	0.006957561
ENSG00000137843	9.72E-05	0.003665663	-1.113276756	0.339293	0.7703746	-0.2663852	0.003224045	0.061305123	0.846891556	0.000415059	0.006963643
ENSG00000100311	6.47E-05	0.002669067	1.371952538	0.01549893	0.1302046	0.8360918	0.113989589	0.52845395	-0.535860782	0.000420453	0.007047891
ENSG00000278934	0.000212064	0.006756604	5.569896903	0.003365126	0.043662892	4.457728813	0.258227441	0.727464058	-1.11216809	0.000422344	0.007073334
ENSG00000135749	0.526277638	0.841218583	0.185532403	0.001379358	0.021613715	-0.947350082	0.000129565	0.004975247	-1.132882486	0.000425983	0.007127972
ENSG00000134369	0.000491133	0.012745016	0.881072934	0.729923172	0.945669761	0.087336795	0.001689807	0.03825994	-0.793736139	0.000428279	0.007160053
ENSG00000165959	0.445397485	0.797986434	0.30116394	0.001505054	0.0231	-1.258288	8.33E-05	0.003486328	-1.559451648	0.000432461	0.007223582
ENSG00000231764	0.06596988	0.339863115	-1.790878817	5.84E-05	0.001648852	-4.629994892	0.015417845	0.182620825	-2.839116075	0.000434273	0.00724745
ENSG00000175556	8.41E-05	0.003267605	5.198827426	0.006829471	0.072812181	3.618342115	0.131396849	0.564222691	-1.580485311	0.00044014	0.007338901
ENSG00000105523	0.079657973	0.377656497	0.574852221	8.75E-05	0.002264895	1.283948	0.029948495	0.269188214	0.709096227	0.000440761	0.007342778
ENSG00000177000	0.000968473	0.021027201	-0.650154488	0.000774015	0.013689284	-0.662479589	0.950396358	0.992114008	-0.012325101	0.000442153	0.00735629
ENSG00000214796	0.057654348	0.315073592	-1.419116343	0.034969392	0.228181665	1.45558853	8.95E-05	0.003684737	2.874704873	0.000442349	0.00735629
ENSG00000106484	0.000422495	0.011501628	1.44790328	0.0001848	0.004244969	1.53467232	0.830355236	0.970629214	0.08676904	0.000444869	0.0073917
ENSG00000092421	0.717133048	0.919876006	0.238074359	0.000584826	0.010979954	2.242755309	0.00209585	0.044894123	2.00468095	0.000447592	0.007430418
ENSG00000280027	0.005838639	0.074080966	-2.53962957	0.000554975	0.01058575	-3.456034	0.393421187	0.829146844	-0.916404439	0.0004507	0.007475465
ENSG00000235888	0.030491375	0.217494778	-1.600881471	0.000157278	0.003696673	-3.111864	0.076711345	0.443817443	-1.51098213	0.00045197	0.007489966
ENSG00000114115	6.13E-05	0.002567717	-1.778836866	0.133369441	0.507996729	-0.651322685	0.011696969	0.152351945	1.127514181	0.000453696	0.007503699
ENSG00000240207	0.534037904	0.84459991	0.467173675	0.000692178	0.012695888	-2.915234928	7.80E-05	0.003331726	-3.382408604	0.000453376	0.007503699
ENSG00000101265	0.404119024	0.772501451	0.936543461	0.000242798	0.005348703	4.039863	0.004113159	0.073793544	3.103319373	0.000453989	0.007503699
ENSG00000109814	0.000332269	0.009575706	0.920197765	0.000509159	0.009920809	0.89133124	0.910027956	0.986487007	-0.028866525	0.000455632	0.007524291
ENSG00000151572	0.181680961	0.565145713	-0.697086767	4.65E-05	0.001353139	-2.154759	0.006034207	0.095873256	-1.457672582	0.000458921	0.007571991
ENSG00000081985	6.96E-05	0.002812016	-2.790239717	0.243915544	0.679936316	-0.730558761	0.003781026	0.069878227	2.059680956	0.000459325	0.007572066
ENSG00000152910	0.001613885	0.030446155	5.828368721	0.9756904	0.996372	0.06652979	0.001824599	0.040197703	-5.761838934	0.000460926	0.007591847
ENSG00000137936	7.11E-05	0.002844439	1.306912342	0.007956833	0.081267527	0.873563278	0.187116402	0.65125375	-0.433349064	0.000462161	0.00760556
ENSG00000218416	0.011786675	0.11860646	1.485842017	6.04E-05	0.001692578	2.338347505	0.126013909	0.553389179	0.852505488	0.000463053	0.007613626
ENSG00000134775	0.000793286	0.018443901	1.55379004	9.76E-05	0.002479833	1.803463	0.587268627	0.913477596	0.249673329	0.000469197	0.007707938
ENSG00000100284	0.010465341	0.108921202	-0.78596097	0.1594279	0.5570588	0.430678	7.34E-05	0.003197295	1.216638928	0.000469885	0.007712554
ENSG00000173530	0.004886135	0.066402808	1.215051686	6.05E-05	0.001693355	1.730335777	0.231138998	0.700429564	0.515284092	0.000471918	0.007721681
ENSG00000129514	0.000107506	0.003994913	1.835056741	0.000550754	0.01052857	1.637072	0.675567761	0.940942902	-0.197984935	0.000470892	0.007721681
ENSG00000171246	0.147810228	0.5163604	-1.205990467	0.000202874	0.004598753	-4.182972	0.009550571	0.132552378	-2.976981672	0.000471831	0.007721681
ENSG00000226137	0.098573924	0.423223499	0.429036557	0.000104124	0.002611456	1.003649	0.025816371	0.246238874	0.574612239	0.000472073	0.007721681
ENSG00000143819	0.008066862	0.092280829	0.967782112	6.76E-05	0.001840502	1.454490001	0.181521797	0.643011762	0.48670789	0.000474908	0.007761343
ENSG00000198734	0.00148119	0.028665782	-5.102085146	0.003720036	0.047026615	-4.200713738	0.610064036	0.9188689	0.901371408	0.000476493	0.007780521
ENSG00000232453	0.00667015	0.081939101	-1.337942924	0.000288791	0.00621081	-1.827962085	0.347639878	0.796892635	-0.49001916	0.000478298	0.007803263
ENSG00000125848	0.247943479	0.644021477	-0.456425547	6.78E-05	0.001842266	-1.57666	0.004666084	0.080230479	-1.120234457	0.000480427	0.007831257
ENSG00000140511	0.000592695	0.014714743	1.275890531	0.000230429	0.005115528	1.366261	0.802636856	0.967219294	0.090370686	0.000483074	0.007867625
ENSG00000119121	0.003658817	0.05464405	-1.415438177	0.000472889	0.00938415	-1.724033084	0.545494674	0.897164645	-0.308594907	0.000492556	0.008015146
ENSG00000104131	0.000936273	0.020625569	-0.484266625	0.000845939	0.01477602	-0.4884007	0.977528073	0.995427518	-0.004134107	0.000493186	0.008018517
ENSG00000140284	0.002658516	0.043644811	-1.597690978	0.000544913	0.01044013	-1.841656	0.649075437	0.931746548	-0.24396496	0.00049605	0.008058152
ENSG00000121316	8.83E-05	0.003389781	-1.702516152	0.0339366	0.2237085	-0.9200604	0.071742107	0.427584164	0.782455785	0.000496513	0.008058749
ENSG00000135914	0.571322767	0.863261799	-0.824816136	0.004441289	0.052698188	3.389935312	0.001510947	0.035315829	4.214751448	0.000497352	0.008065453
ENSG00000198648	0.366890488	0.74494852	0.300492601	0.000251164	0.005504817	1.217966284	0.005804179	0.093641098	0.917473683	0.000498459	0.00807649
ENSG00000149403	0.000136092	0.004759087	-4.241644167	0.331315088	0.764563689	-0.838934088	0.002444584	0.05018736	3.402710079	0.000499027	0.008078769
ENSG00000102271	0.000124614	0.004402421	7.359676087	0.075898572	0.367013751	3.548967736	0.018898794	0.205728313	-3.81070835	0.000500983	0.008103504
ENSG00000135503	0.000436792	0.011779004	-0.65183443	0.00222204	0.03156911	-0.5666733	0.646817104	0.931542109	0.085161085	0.000502476	0.008120714
ENSG00000173338	0.000813827	0.018784897	-2.673532242	0.001975259	0.028654575	-2.453520648	0.789655412	0.96434035	0.220011594	0.000504854	0.008152182
ENSG00000116667	0.024586335	0.191406283	-0.579582771	0.00011255	0.002782212	-0.997227624	0.106411861	0.514633961	-0.417644853	0.000505506	0.008155749
ENSG00000068079	0.581080028	0.866636108	-0.192803095	0.000143933	0.003429867	-1.335208	0.00115545	0.028933454	-1.142404516	0.000507508	0.008181078
ENSG00000081853	0.001459657	0.028488589	1.727414818	9.93E-05	0.002511448	2.100881986	0.465647007	0.865524112	0.373467169	0.000512017	0.008246748
ENSG00000153904	0.018155486	0.1575215	1.347775072	6.04E-05	0.001692578	2.27090568	0.095339257	0.489004248	0.923130607	0.000514338	0.008270007
ENSG00000107554	0.080308982	0.379488064	-0.431390778	8.74E-05	0.002264312	-0.9700915	0.02964513	0.267664807	-0.538700714	0.000514325	0.008270007
ENSG00000137872	0.016108931	0.144351124	-1.546295384	0.000128771	0.003124838	-2.475979	0.152510484	0.599098143	-0.92968392	0.000514772	0.008270007
ENSG00000198467	0.001756748	0.032675507	1.503499118	0.823015139	0.967608	-0.107816969	0.000805893	0.021741992	-1.611316088	0.000518838	0.008328248
ENSG00000110446	7.04E-05	0.002830675	2.414231157	0.022758021	0.171432464	1.401344291	0.082618257	0.45790209	-1.012886866	0.000520972	0.008355424
ENSG00000149380	8.94E-05	0.003426491	1.856712071	0.002838	0.038447084	1.422854277	0.342762335	0.792750444	-0.433857793	0.000522953	0.008380088
ENSG00000075213	0.778212794	0.938536058	0.188554886	0.000765228	0.013586937	2.237254026	0.002049552	0.044205628	2.048699139	0.000527229	0.00843528
ENSG00000132746	6.38E-05	0.002644114	-1.779458915	0.121633872	0.485547742	-0.68838955	0.014249893	0.174242672	1.091069366	0.000527289	0.00843528
ENSG00000244617	0.001119723	0.023294837	-3.214146019	0.001276589	0.020584546	-3.174226466	0.968502277	0.994683543	0.039919554	0.000527984	0.008437119
ENSG00000163378	9.60E-05	0.003647382	0.851797502	0.014334334	0.123372791	0.535620631	0.146542768	0.589453363	-0.316176871	0.000528295	0.008437119
ENSG00000120093	0.000123968	0.004388618	6.767101542	0.2930353	0.7281444	1.896472	0.003254171	0.061636927	-4.870629662	0.000529342	0.008446713
ENSG00000182492	0.000363932	0.010214441	1.835315165	0.462511622	0.845749092	0.381343827	0.004626559	0.079782348	-1.453971338	0.000531388	0.00847221
ENSG00000229028	0.000452947	0.012119675	-6.328831021	0.01252169	0.112553	-4.06033	0.255919884	0.724984006	2.268500959	0.000534127	0.008508718
ENSG00000165949	0.006027287	0.075914694	2.457881952	0.3425073	0.7729343	-0.8520594	0.000222153	0.007729264	-3.309941315	0.000536548	0.008532917
ENSG00000224271	9.87E-05	0.003708672	-7.074742404	0.03935449	0.2469343	-3.015608	0.030101542	0.270017818	4.059134627	0.000536181	0.008532917
ENSG00000070886	0.505839957	0.830155579	0.721063935	0.001007169	0.016861438	-5.230414267	0.000173694	0.006367243	-5.951478203	0.000537173	0.008535678
ENSG00000183255	0.004009044	0.058450115	0.609531197	0.000135329	0.003274739	0.8083148	0.347676679	0.796892635	0.198783584	0.000537659	0.008536238
ENSG00000166415	0.082016218	0.384652177	4.062440328	3.60E-05	0.001106491	9.438636	0.007738606	0.11545377	5.376195886	0.000540686	0.008577108
ENSG00000154134	0.00028166	0.008442429	2.794049657	0.376918093	0.795851076	0.68344301	0.005910139	0.094748741	-2.110606648	0.000547888	0.008684074
ENSG00000242247	0.000221152	0.006989611	0.90562529	0.3021038	0.7369483	0.2534598	0.007787102	0.115952164	-0.652165451	0.000550106	0.008711927
ENSG00000012779	0.303508924	0.696524558	-1.003720518	0.000342606	0.007136235	-5.361683	0.004011354	0.072625114	-4.357962028	0.000555925	0.008796728
ENSG00000109501	0.00015138	0.005208974	0.79105957	0.169883331	0.574683978	0.287948905	0.015732824	0.184386204	-0.503110665	0.000557082	0.008807665
ENSG00000144648	0.858314308	0.966136372	0.073917771	0.000897662	0.015463027	1.323104757	0.001738972	0.039135667	1.249186986	0.000558296	0.008812144
ENSG00000050165	0.576377221	0.864755273	-0.185184191	0.003207123	0.042347315	0.975100001	0.000457154	0.013822684	1.160284192	0.000557988	0.008812144
ENSG00000138942	0.02894715	0.210816746	-0.392640847	0.08793421	0.4024442	0.305039	0.000101854	0.00404654	0.69767985	0.000559369	0.00882171
ENSG00000140835	0.168232789	0.544068635	-0.977059841	0.01505848	0.1275633	1.608214	0.00018661	0.006693024	2.585273599	0.000560037	0.008824892
ENSG00000150722	9.91E-05	0.003713848	3.028725812	0.018675913	0.148069	1.868545803	0.097806671	0.494452357	-1.16018001	0.000561082	0.008834007
ENSG00000162552	0.52276185	0.839865312	-0.295596726	0.003952239	0.048956192	1.322676558	0.000438145	0.013329651	1.618273284	0.00056338	0.008862812
ENSG00000158292	9.63E-05	0.003647382	0.985231228	0.029600867	0.20519054	0.550122132	0.084593207	0.463191447	-0.435109096	0.000567168	0.008914991
ENSG00000176490	0.005175034	0.068807162	1.028991534	0.000111222	0.002757307	1.411854	0.280672943	0.745984441	0.382862306	0.000571001	0.008967798
ENSG00000132530	0.383443889	0.757872151	0.548992678	0.001398007	0.0218661	-2.018593	4.81E-05	0.002242493	-2.567586143	0.000571814	0.008973116
ENSG00000184481	0.00012505	0.004408789	-0.794088621	0.253153449	0.690363781	-0.234412297	0.007079823	0.108230587	0.559676324	0.000572778	0.008980804
ENSG00000273301	7.57E-05	0.002974187	-6.865234328	0.109745072	0.456629739	-2.12438736	0.007287151	0.110828285	4.740846968	0.000579653	0.009081075
ENSG00000162366	0.007283009	0.086896097	-0.883918925	0.221806475	0.653120043	0.401789757	9.45E-05	0.003834227	1.285708682	0.000580944	0.009086259
ENSG00000273760	0.00186188	0.034042125	-0.79421	0.00070799	0.01284911	-0.8651722	0.7831234	0.963477707	-0.07096217	0.000580528	0.009086259
ENSG00000165078	0.008015443	0.092059877	2.295437044	0.320477944	0.7554791	-0.919812281	0.000354231	0.011274699	-3.215249324	0.000582676	0.009105813
ENSG00000244541	0.110838825	0.448546783	-0.879388961	0.000115661	0.002842789	-2.333418682	0.019049273	0.206534674	-1.454029722	0.000584465	0.00912624
ENSG00000156486	9.76E-05	0.003673181	2.956691302	0.001922079	0.028081964	2.374284883	0.38921414	0.826155011	-0.582406419	0.000585292	0.009131616
ENSG00000248874	7.56E-05	0.002974187	4.631890386	0.034224552	0.22494901	2.517174295	0.04597099	0.341389585	-2.114716091	0.000587453	0.009157789
ENSG00000177685	6.38E-05	0.002644114	2.113841205	0.010417015	0.098637725	1.358200615	0.148848852	0.592960731	-0.75564059	0.000589153	0.00917672
ENSG00000171368	0.013119807	0.127514727	0.974251951	8.35E-05	0.002180672	1.541946538	0.14541256	0.586704158	0.567694588	0.000592794	0.009225841
ENSG00000233850	0.187572633	0.572729794	-1.33997928	0.013747457	0.120063451	2.236725449	0.00027807	0.00925806	3.576704729	0.000596834	0.00928109
ENSG00000177627	0.302746945	0.696133451	-0.637104993	0.008961509	0.08795366	1.560305	0.000301399	0.009801191	2.197410158	0.000606849	0.009429084
ENSG00000169891	0.543126391	0.848958804	0.28470915	0.000529887	0.010231998	1.576103576	0.004255806	0.07543766	1.291394426	0.000610975	0.009485394
ENSG00000137709	0.000320781	0.009338472	-1.952737956	0.00711649	0.074857814	-1.447498312	0.35852564	0.805284582	0.505239643	0.000618742	0.009598107
ENSG00000125740	0.000554277	0.013942019	2.069972929	0.5693722	0.899066	0.3447165	0.003901173	0.071430445	-1.725256407	0.000620433	0.009616459
ENSG00000250208	0.00488191	0.066397835	-2.215138512	0.000531153	0.01023883	-2.780129	0.495267898	0.879656762	-0.564990977	0.000625332	0.009684464
ENSG00000158786	0.052201666	0.297492438	-2.372347882	6.69E-05	0.001822965	-5.724511334	0.021130787	0.218294168	-3.352163452	0.000627831	0.009714269
ENSG00000133142	0.36589974	0.744258714	-0.192409007	0.000164953	0.003840344	-0.805471612	0.004202681	0.074823745	-0.613062604	0.000628777	0.009714269
ENSG00000183762	0.000268433	0.008102436	-0.985009745	0.6883727	0.9361935	-0.1081584	0.001184393	0.02936864	0.876851353	0.000628797	0.009714269
ENSG00000101811	0.67509588	0.9056519	-0.077430619	0.002391604	0.033459955	0.556794517	0.000560254	0.016196352	0.634225136	0.000632537	0.009756119
ENSG00000167754	0.122783556	0.47248738	-1.241364562	3.13E-05	0.000990049	-3.353094	0.008748077	0.126038942	-2.111729381	0.000632121	0.009756119
ENSG00000135205	0.051553145	0.295460314	0.760830181	0.000112228	0.002778245	1.498453285	0.054673665	0.373862726	0.737623104	0.000633479	0.009762698
ENSG00000102804	0.194426361	0.581454117	0.289793038	0.000184373	0.004240832	0.8343196	0.014621945	0.177355258	0.544526538	0.000635622	0.009787744
ENSG00000205403	0.000617432	0.0151756	2.230666533	0.000135737	0.003279988	2.479519449	0.685063283	0.943944008	0.248852916	0.000636286	0.00979001
ENSG00000124299	0.007795939	0.090444454	-0.582062639	0.246513	0.682862	0.2521978	0.000135491	0.005179885	0.834260456	0.000639455	0.009830775
ENSG00000271425	0.251180794	0.647717912	0.298544242	0.007324113	0.076695901	-0.713229415	0.000135768	0.005179885	-1.011773657	0.000640902	0.009840454
ENSG00000197746	0.041387922	0.259504083	0.435014703	0.07284759	0.3580545	-0.3826449	0.000126447	0.004876592	-0.817659615	0.000641124	0.009840454
ENSG00000167034	0.000217838	0.006914949	1.852559007	0.000581646	0.010948812	1.725594025	0.793809361	0.964868847	-0.126964982	0.000644168	0.009879152
ENSG00000171346	0.001310793	0.026284605	-1.380620425	0.001410554	0.02193376	-1.371544	0.98314618	0.995813922	0.009076032	0.0006459	0.009897701
ENSG00000165092	0.384224894	0.758791241	0.690397457	0.000336156	0.007027422	2.822241283	0.006476903	0.101545731	2.131843826	0.000647508	0.009914308
ENSG00000145283	0.019523064	0.164896572	-1.105965739	0.000171444	0.003969987	-1.791867228	0.152974825	0.599850652	-0.685901489	0.000650878	0.009957854
ENSG00000148346	0.00126478	0.02554054	0.885815389	0.00026377	0.005737253	1.002488645	0.671087769	0.939220106	0.116673256	0.000652971	0.009981805
ENSG00000198736	0.010423179	0.108685333	-0.628862092	0.000233773	0.005156489	-0.9055559	0.263202267	0.731508688	-0.276693815	0.000655259	0.0100087
ENSG00000253187	0.953727635	0.989671885	-0.047381407	0.000763725	0.013574257	-3.904484339	0.000905916	0.023774135	-3.857102932	0.000658586	0.010051403
ENSG00000165071	0.325910427	0.715671844	0.809822817	0.000421838	0.008508459	2.786108392	0.009297633	0.130777381	1.976285575	0.000659189	0.010052498
ENSG00000246082	0.000122898	0.004368719	1.705963748	0.020575761	0.158818291	1.049263953	0.117808524	0.536918159	-0.656699795	0.000661309	0.01007671
ENSG00000173930	0.106537124	0.438929891	3.733095724	6.90E-05	0.001871465	8.944982944	0.008909108	0.127532232	5.21188722	0.000666262	0.010144017
ENSG00000077348	0.003735307	0.055401685	-0.68640754	0.000475714	0.00939685	-0.8291517	0.551745636	0.89969117	-0.142744139	0.00067175	0.010219349
ENSG00000220412	0.016354388	0.14594255	3.967889495	0.000219506	0.004911062	5.993905862	0.08419716	0.462304297	2.026016367	0.000673746	0.010241473
ENSG00000107815	0.217088435	0.608759456	-0.25284972	0.000140505	0.003366833	-0.7859209	0.01009987	0.138340211	-0.53307119	0.00067513	0.010254274
ENSG00000224810	0.025546982	0.195017091	1.740893003	0.000115336	0.002838842	2.946108881	0.086629393	0.468094223	1.205215878	0.000680483	0.010327296
ENSG00000185633	5.59E-05	0.002378016	2.46911381	0.004850228	0.05626984	1.726263	0.225083282	0.693304863	-0.742850586	0.000681668	0.010336999
ENSG00000050628	0.000158366	0.005364515	-6.423965708	0.06950923	0.347763307	-2.39152805	0.021621168	0.221685555	4.032437658	0.000683939	0.010354844
ENSG00000134874	0.001342599	0.026704534	1.618277678	0.000141533	0.003386763	1.91529	0.544406825	0.896782318	0.297012812	0.000683844	0.010354844
ENSG00000197641	0.254936639	0.6522208	0.241921818	0.007850047	0.08039289	-0.5652715	0.000146764	0.005537209	-0.807193272	0.000686862	0.010390772
ENSG00000153898	0.110022021	0.447500917	-2.103756427	0.000106292	0.002643128	-6.663609223	0.009427263	0.131663246	-4.559852796	0.000690604	0.010434386
ENSG00000163453	0.000849289	0.019353658	1.58459916	0.000159751	0.003744569	1.792849837	0.660197287	0.934638411	0.208250677	0.000690847	0.010434386
ENSG00000196167	0.034864403	0.235047941	-1.354329586	0.06600879	0.337799294	1.158042512	8.48E-05	0.003514534	2.512372097	0.000691863	0.010437881
ENSG00000013588	0.000464212	0.012284605	1.163187891	0.5059148	0.8710362	0.2210567	0.004577244	0.079085349	-0.942131206	0.000692182	0.010437881
ENSG00000157680	0.049336478	0.288033288	1.847574174	9.91E-05	0.002511448	3.604812863	0.045499903	0.340034792	1.757238688	0.000698248	0.010520981
ENSG00000146233	0.573333243	0.86388048	-0.329378825	0.004142697	0.050300006	1.645418649	0.000631209	0.017955638	1.974797475	0.000710043	0.010686997
ENSG00000091137	0.001208735	0.024610992	3.205159086	0.000287345	0.006187449	3.57063268	0.637461055	0.929163937	0.365473595	0.000710396	0.010686997
ENSG00000149260	0.142871273	0.508186945	-0.536022443	0.022351231	0.169406576	0.834271133	0.000178086	0.006488114	1.370293576	0.000719579	0.010816552
ENSG00000099994	0.000140523	0.004885545	2.648895843	0.001010867	0.01690181	2.297105	0.584312141	0.912096245	-0.351790528	0.000727919	0.010933226
ENSG00000124535	0.101833809	0.428997789	-0.267398479	0.032034028	0.216003504	0.349372629	0.000158481	0.00588234	0.616771108	0.000731942	0.010984933
ENSG00000108479	0.000636685	0.015506185	-0.989006198	0.003234879	0.04255052	-0.8511258	0.636654202	0.928554147	0.137880382	0.000733169	0.010994626
ENSG00000133019	0.741566331	0.927039461	-0.622615071	0.003583656	0.045978228	4.612184655	0.002117156	0.045132993	5.234799726	0.000734632	0.011007851
ENSG00000142621	0.000589089	0.014646351	4.41588835	0.140685504	0.522672012	1.980071019	0.022000137	0.223892641	-2.435817332	0.00073865	0.011059295
ENSG00000084234	0.000233518	0.007226032	0.87862342	0.002649499	0.036374402	0.717709343	0.500327398	0.880710192	-0.160914077	0.000743014	0.011115843
ENSG00000152642	0.990184344	0.997940015	0.003712979	0.001371908	0.0215362	0.963181009	0.001438761	0.03415184	0.95946803	0.000745026	0.011137136
ENSG00000163121	0.000374924	0.010408064	5.413266512	0.002390147	0.033459955	4.654595821	0.45045847	0.859742526	-0.758670691	0.000746346	0.011148066
ENSG00000181617	0.980625456	0.995766784	0.08339056	4.93E-05	0.00141614	13.09246715	5.50E-05	0.002496592	13.00907659	0.000754076	0.011254648
ENSG00000127080	0.00544829	0.07069218	-0.571426511	0.000401851	0.008201483	-0.728981936	0.447313594	0.857905975	-0.157555425	0.000756307	0.011279044
ENSG00000111859	0.000383021	0.010594646	1.545137918	0.000469473	0.00933789	1.521755394	0.956832623	0.993243401	-0.023382524	0.000761259	0.011343963
ENSG00000019102	0.473787461	0.813930431	-0.341615087	0.005655058	0.062974286	1.312202971	0.000502002	0.014875142	1.653818058	0.000773085	0.011511124
ENSG00000103855	0.000256851	0.007800748	0.982707882	0.002124916	0.03036477	0.8261257	0.559690774	0.901582722	-0.156582137	0.00077495	0.011529822
ENSG00000177156	0.774329006	0.937136364	0.054326691	0.000813656	0.014270085	0.633949353	0.002206611	0.046372741	0.579622662	0.000776026	0.011536756
ENSG00000115129	0.597153912	0.873865191	-0.181226272	0.000231334	0.005125896	-1.263479543	0.001612778	0.036808185	-1.082253271	0.000781549	0.01160975
ENSG00000115457	0.01771369	0.154545653	0.709444338	0.000128602	0.003124838	1.145238696	0.144934198	0.586297869	0.435794358	0.000782768	0.011618729
ENSG00000064692	0.002393142	0.040685779	-3.809962871	0.001583879	0.024094283	-4.00755978	0.884614794	0.982776915	-0.197596909	0.000786278	0.011661691
ENSG00000026652	0.001185644	0.024342494	1.435889538	0.000201279	0.004568614	1.645287558	0.633890819	0.927550883	0.20939802	0.00079693	0.011810419
ENSG00000158023	0.000468617	0.012346932	1.977642001	0.000196455	0.004482773	2.104716	0.821164866	0.969146852	0.12707417	0.000798877	0.011830006
ENSG00000140743	0.000197069	0.006397306	3.088379764	0.1186812	0.4786541	1.323543	0.026031041	0.247811018	-1.764836878	0.000799746	0.01183362
ENSG00000196639	0.002387881	0.040636493	-0.871473097	0.000934759	0.01591488	-0.949999779	0.785292859	0.964207303	-0.078526682	0.000803503	0.011870638
ENSG00000130023	0.019473155	0.164717616	-1.705811716	0.106714484	0.4486859	1.100761955	0.00010225	0.004048789	2.80657367	0.00080293	0.011870638
ENSG00000185420	0.003406287	0.052040378	1.002675334	0.000196383	0.004482773	1.270127037	0.424192976	0.848143264	0.267451703	0.000811087	0.011954687
ENSG00000171227	0.038746765	0.250521641	-1.549533535	0.06156015	0.324691102	1.367655633	9.19E-05	0.003765032	2.917189168	0.000811012	0.011954687
ENSG00000269729	0.524164901	0.840026954	-0.569094278	0.000520981	0.01011679	-4.570339	0.002560964	0.051917186	-4.001245203	0.000809945	0.011954687
ENSG00000185338	0.001898241	0.034494508	1.487385969	0.9310776	0.9901318	-0.04233478	0.001452794	0.034347366	-1.529720753	0.000814516	0.011995892
ENSG00000170412	0.000853255	0.019392671	1.408464005	0.000276459	0.005990534	1.535485	0.762778861	0.960216781	0.127021104	0.000819999	0.012057868
ENSG00000128284	0.422877485	0.785024507	0.367959989	0.002625007	0.0361306	-1.400003	0.000142761	0.005400331	-1.767963144	0.000819783	0.012057868
ENSG00000164675	0.00044189	0.011879241	3.392519187	0.001403133	0.021886585	3.099309476	0.69525427	0.947080611	-0.293209711	0.000820986	0.012063017
ENSG00000182718	0.00022752	0.007121418	0.688682232	0.00516946	0.05882312	0.5224108	0.373444525	0.81619214	-0.166271458	0.000829044	0.012171956
ENSG00000226124	0.003211432	0.050002427	-2.97626516	0.002349293	0.033049539	-3.104346564	0.909713364	0.986487007	-0.128081404	0.000831976	0.012196085
ENSG00000286010	0.044576421	0.271080071	-0.863287101	0.000152561	0.003615445	-1.636833739	0.074662052	0.436793889	-0.773546638	0.000831503	0.012196085
ENSG00000108551	0.000847032	0.019327837	2.221613185	0.5914411	0.9081432	0.3731961	0.004871571	0.083040896	-1.848417062	0.000834502	0.012223649
ENSG00000187193	0.001425969	0.028070703	-1.108467023	0.6526181	0.9251263	0.1560288	0.000274236	0.009164748	1.264495789	0.000837179	0.012243909
ENSG00000258405	0.034740965	0.234686497	1.173676534	0.1001444	0.4332372	-0.9790944	0.000221676	0.007727806	-2.152770972	0.000836674	0.012243909
ENSG00000170456	0.000417533	0.011384548	1.239770673	0.37757	0.7964801	0.314335	0.008126132	0.119499176	-0.925435656	0.000838095	0.012247834
ENSG00000163565	0.006824481	0.08315524	-0.587653238	0.00040425	0.008240658	-0.768556576	0.40538031	0.837566127	-0.180903338	0.000843467	0.01231683
ENSG00000143149	0.595614357	0.873200715	-0.164194591	0.00401787	0.049553725	0.888388446	0.000658445	0.018581748	1.052583037	0.000844568	0.012318833
ENSG00000151320	0.780830888	0.939322852	0.127221122	0.001052185	0.01754152	1.477417	0.002745701	0.054664979	1.350195384	0.000844906	0.012318833
ENSG00000100373	0.002416674	0.040803608	6.405492559	1	1	0	0.002681451	0.05377115	-6.338962806	0.000849046	0.012369672
ENSG00000136997	0.025348963	0.194353347	-0.438548612	0.000204632	0.004632486	-0.72859512	0.139617916	0.577402103	-0.290046508	0.000850202	0.012376973
ENSG00000179348	0.000915309	0.02031985	3.021434483	0.616155473	0.915526963	0.475583565	0.004547989	0.078867387	-2.545850918	0.000852298	0.012396046
ENSG00000120833	0.706351486	0.916099241	0.137986308	0.001194432	0.019553	-1.197292	0.00030155	0.009801191	-1.335278181	0.000852822	0.012396046
ENSG00000104327	0.123276228	0.472902453	1.684101528	0.008088086	0.082194634	-3.273319909	5.33E-05	0.002434848	-4.957421437	0.00085348	0.012396096
ENSG00000141622	0.002632513	0.043318939	1.655227961	0.000157034	0.003696673	2.067672	0.428910039	0.850088671	0.412444325	0.00085561	0.012417496
ENSG00000179846	0.007714997	0.089755747	-1.329847371	0.000479313	0.00944626	-1.756187	0.403150797	0.835678912	-0.426339847	0.000858009	0.012442772
ENSG00000129295	0.065173565	0.33767073	0.612553767	0.000168686	0.00392196	1.234443673	0.054407868	0.372655585	0.621889906	0.000861769	0.012487731
ENSG00000116260	0.000704665	0.016861965	0.917384233	0.62977366	0.920679479	0.130582867	0.003665846	0.068389379	-0.786801366	0.000867013	0.012544634
ENSG00000107798	0.439002562	0.794805755	0.182052629	0.003822453	0.04789899	-0.6825223	0.000247712	0.008453118	-0.864574971	0.000867021	0.012544634
ENSG00000108604	0.006003017	0.075664405	-0.476815095	0.000433286	0.008708748	-0.6109379	0.440535923	0.855428707	-0.134122847	0.000868282	0.012553281
ENSG00000205336	0.000597467	0.014811852	-0.536761115	0.8137018	0.9650498	-0.03678363	0.001392311	0.03318217	0.499977489	0.000873521	0.012619374
ENSG00000139722	0.407417471	0.774727428	-0.163069808	0.006846336	0.07281218	0.5315629	0.000413072	0.012855535	0.694632664	0.000875464	0.012637804
ENSG00000141753	0.000135176	0.004736681	1.774585731	0.05050565	0.288752	0.9096892	0.062644679	0.400963586	-0.864896557	0.000877604	0.012659033
ENSG00000099797	0.184578812	0.568651312	-0.284740705	0.0190414	0.1504431	0.5026978	0.000241859	0.008317242	0.787438497	0.000883957	0.012740966
ENSG00000128595	0.000184088	0.006067501	0.859083891	0.009720983	0.093907644	0.59410924	0.248347599	0.718881792	-0.264974651	0.000887566	0.012783252
ENSG00000125144	0.273775938	0.66879384	0.92694422	0.00055881	0.0106471	2.761356	0.013932734	0.171307104	1.834412221	0.00088978	0.012805391
ENSG00000185742	0.411295241	0.777286044	-0.956869563	0.000122757	0.002994137	-6.304464488	0.001186133	0.029370831	-5.347594925	0.000902417	0.012977382
ENSG00000145632	0.501423737	0.82801372	0.156260022	0.003141179	0.041668449	-0.687067349	0.00028851	0.009516558	-0.843327371	0.000905545	0.013012489
ENSG00000254670	0.038852941	0.250613559	-2.150898073	0.078083552	0.373022196	1.45324549	0.000375142	0.011788628	3.604143563	0.000908525	0.013045392
ENSG00000100767	0.002432118	0.0410241	1.532512163	0.00013777	0.003315148	1.926093	0.434421558	0.85334006	0.39358081	0.000913297	0.013103977
ENSG00000165181	0.927211669	0.982379776	0.053818308	0.000614785	0.011398039	-2.268657257	0.000460388	0.013896842	-2.322475565	0.000915499	0.013125619
ENSG00000111696	0.000170041	0.005669681	1.805177629	0.07291771	0.3581357	0.8668434	0.048379707	0.350729922	-0.938334201	0.000932713	0.013352186
ENSG00000261040	0.082195681	0.384979979	-0.91820821	0.04194527	0.2562743	1.070657	0.000163847	0.006047243	1.988865614	0.000932541	0.013352186
ENSG00000176834	0.000815313	0.018784897	-1.222979005	0.003952348	0.04895619	-1.051769	0.640806117	0.930196812	0.171210387	0.000934962	0.013374271
ENSG00000166347	0.000346954	0.009899396	-0.921060157	0.01156653	0.1060917	-0.649104	0.292273659	0.754294294	0.271956144	0.000940735	0.013446687
ENSG00000196873	0.061929055	0.327138284	0.571451365	0.058091959	0.312017102	-0.597094309	0.000183134	0.006631224	-1.168545673	0.000949794	0.013565925
ENSG00000100292	0.799269771	0.946293999	-0.096447043	0.002723828	0.03719322	1.127699	0.001164501	0.028996719	1.224146254	0.000952226	0.013590402
ENSG00000221869	0.000544781	0.013779861	-0.640912448	0.756396212	0.955237501	-0.057390424	0.001650781	0.037531	0.583522024	0.000953016	0.013591426
ENSG00000183569	0.002990794	0.047645006	3.025855702	0.7416827	0.9506715	-0.3376547	0.000983925	0.025389268	-3.363510419	0.000964944	0.013751184
ENSG00000148926	0.059830925	0.32168471	0.446186074	0.063031192	0.329140419	-0.441928073	0.000184771	0.006649883	-0.888114147	0.000967441	0.013776389
ENSG00000198892	0.006659206	0.081939101	1.845236191	0.510770127	0.873886241	-0.477571386	0.000891434	0.023493789	-2.322807577	0.000971814	0.013828256
ENSG00000182489	0.000186976	0.006139175	-2.209065015	0.418450513	0.821223711	-0.44294009	0.003083352	0.059456517	1.766124925	0.000976126	0.013879172
ENSG00000261068	0.00102108	0.021850359	0.713949454	0.000774175	0.013689284	0.73063417	0.938541353	0.989999082	0.016684715	0.000977069	0.013882148
ENSG00000002549	0.10188791	0.429021413	-0.46948412	0.000168968	0.003923212	-1.08092818	0.033505604	0.286716812	-0.61144406	0.000981927	0.013934232
ENSG00000128285	0.003676159	0.054807898	-4.03558021	0.00307929	0.04100556	-4.166482	0.935097986	0.989295275	-0.130901851	0.000982207	0.013934232
ENSG00000142583	0.7082665	0.916978338	0.262589185	0.00057201	0.010795567	-2.513732677	0.000140632	0.005342521	-2.776321862	0.000984327	0.013953853
ENSG00000159899	0.000318772	0.009295704	1.847511728	0.000958652	0.01620485	1.697710218	0.76224908	0.960216781	-0.14980151	0.000990874	0.014036141
ENSG00000184205	0.005275849	0.069716573	1.050431047	0.547948329	0.89182206	-0.227118612	0.000703572	0.01957631	-1.277549659	0.000994936	0.014083143
ENSG00000122884	0.000167768	0.005615644	1.214728175	0.01447026	0.1242319	0.789708	0.187462165	0.651336688	-0.425020171	0.000999083	0.014131271
ENSG00000204767	0.00735632	0.087286544	2.930779454	0.466372316	0.848417771	-0.894426162	0.001038026	0.026515903	-3.825205616	0.001003504	0.014183204
ENSG00000262001	0.122921139	0.472488428	0.779889056	0.02259969	0.1708615	-1.21136	0.000154055	0.005754095	-1.991248843	0.001005367	0.01418834
ENSG00000237945	0.031266867	0.220831877	1.497732487	0.000103543	0.002600666	2.694808	0.082987214	0.458777884	1.197075669	0.001004659	0.01418834
ENSG00000254560	0.754957845	0.930874975	-0.52945368	0.004119664	0.050282339	4.191228092	0.00231722	0.048072179	4.720681772	0.00100841	0.014210553
ENSG00000165841	0.398454123	NA	-1.740537799	0.01511121	NA	4.156069	0.001069063	NA	5.89660657	0.001008442	0.014210553
ENSG00000140199	0.000182949	0.006041519	0.969801927	0.02080896	0.1602588	0.5993294	0.152681234	0.599458492	-0.370472549	0.00102241	0.014396659
ENSG00000196369	0.151135416	0.52141264	-0.417199961	0.000189268	0.004341812	-1.107390757	0.021279513	0.21944806	-0.690190796	0.001023281	0.01439821
ENSG00000130558	0.012304168	0.12166276	2.976355016	0.00050626	0.009891245	4.059272702	0.21169476	0.677946839	1.082917687	0.001025402	0.01441734
ENSG00000169252	0.903027833	0.976437708	0.031031474	0.001399783	0.021874	0.809638465	0.002139114	0.045437635	0.778606991	0.001027035	0.014429572
ENSG00000182667	0.000156721	0.00532881	2.634192477	0.069865318	0.348617401	1.270134274	0.047743296	0.348833813	-1.364058202	0.001041829	0.01462657
ENSG00000148426	0.019680481	0.165900376	0.436140232	0.000212082	0.004782261	0.6907353	0.170340242	0.627655477	0.25459506	0.001053192	0.014775129
ENSG00000104332	0.815639447	0.95132629	-0.087607866	0.000444121	0.008905716	-1.321452495	0.001041377	0.026525268	-1.233844629	0.00105784	0.014829346
ENSG00000139725	0.000906603	0.020230996	1.893512407	0.000343972	0.007156036	2.038706	0.788242632	0.96434035	0.145193159	0.001069923	0.014987629
ENSG00000135049	0.008501654	0.095569207	-0.867142854	0.276626687	0.712984027	0.351736348	0.00020844	0.007344148	1.218879203	0.001071874	0.015003856
ENSG00000215559	0.000399616	0.010983066	3.742018372	6.65E-05	0.001816963	4.208143	0.63233629	0.92730456	0.466124887	0.001074387	0.015027923
ENSG00000120889	0.000305787	0.009002449	0.833790313	0.004763268	0.055447918	0.651970378	0.430829582	0.850652096	-0.181819935	0.001089412	0.015225723
ENSG00000276317	0.006588952	0.08126374	-2.053543665	0.2561719	0.6932363	0.7670127	0.000163945	0.006047243	2.820556323	0.001090138	0.015225723
ENSG00000137573	0.001013222	0.021790608	1.200254022	0.000561345	0.010683565	1.259035102	0.870312486	0.980648782	0.05878108	0.001092987	0.015231803
ENSG00000204381	0.008452979	0.095303735	1.563981236	0.000114735	0.00282811	2.2859676	0.218906877	0.685695512	0.721986364	0.001092892	0.015231803
ENSG00000078804	0.913266911	0.980285406	0.023464932	0.001455485	0.02243873	0.6840047	0.002120278	0.04514542	0.660539757	0.001091928	0.015231803
ENSG00000116883	0.005884121	0.074548086	1.951404243	0.54785313	0.89182206	-0.429767279	0.00081186	0.021869788	-2.381171522	0.001099906	0.015307463
ENSG00000020577	0.000163979	0.005510264	1.678751716	0.03408465	0.2245124	0.9457464	0.098508634	0.495341591	-0.733005358	0.001100034	0.015307463
ENSG00000102409	0.000468282	0.012346932	-1.237691666	0.011076963	0.102904505	-0.896078847	0.3368875	0.788613938	0.341612819	0.001102221	0.015326626
ENSG00000134398	0.000488246	0.012745016	2.365196784	0.000213667	0.00480804	2.510215	0.828284404	0.970183311	0.145018214	0.001109851	0.015421386
ENSG00000197057	0.000841942	0.019262788	4.784883672	0.000937085	0.015931374	4.743233662	0.967205264	0.994620425	-0.04165001	0.001111429	0.015431981
ENSG00000242317	0.029217231	0.211834161	1.714219655	0.000123037	0.002994137	2.991539271	0.090264613	0.477320787	1.277319615	0.001113378	0.015447712
ENSG00000234840	0.667457419	0.903101251	0.453208665	0.001405777	0.021907972	3.174044125	0.005169058	0.086129973	2.720835459	0.001127237	0.015628537
ENSG00000105514	0.000259646	0.007864799	-1.026044084	0.03396695	0.2238228	-0.5950692	0.125390646	0.552106159	0.430974881	0.001131722	0.015679233
ENSG00000175773	0.000939366	NA	-5.086611966	0.759073205	NA	0.316771889	0.000423063	0.013035774	5.403383855	0.001138184	0.015757228
ENSG00000184185	0.959999625	0.991225683	-0.064230071	0.00328807	0.04301996	3.380761	0.003111751	0.059939144	3.444991337	0.001139812	0.015768233
ENSG00000046653	0.987199322	0.99695334	0.005785583	0.001945515	0.028318594	1.093063039	0.00211679	0.045132993	1.087277457	0.001151531	0.015918724
ENSG00000029993	0.002402131	0.040707744	1.011570679	0.000352346	0.007321394	1.190464265	0.590373943	0.913935951	0.178893585	0.001153819	0.015938703
ENSG00000167850	0.000171901	0.005720609	6.244618788	0.001261334	0.02039591	5.400217	0.486274318	0.876076503	-0.84440129	0.001161387	0.01603154
ENSG00000089327	0.013817735	0.132074512	1.05011066	0.2913669	0.7265219	-0.4509398	0.000438593	0.013329651	-1.501050461	0.001162531	0.016035637
ENSG00000128833	0.000815595	0.018784897	1.069767137	0.000894955	0.01546303	1.061522	0.979281568	0.995813922	-0.008244817	0.001166789	0.016082647
ENSG00000165185	0.002025075	0.035993189	-0.967423998	0.676354674	0.933857225	0.127992289	0.000472278	0.014135756	1.095416287	0.001169311	0.01610569
ENSG00000164506	0.002066316	0.03657008	-0.650931107	0.00165427	0.025010297	-0.664821626	0.947730174	0.991457798	-0.013890519	0.001170684	0.016112863
ENSG00000272398	0.056594266	0.312184787	0.407234022	0.000224304	0.004998897	0.788189816	0.074503922	0.436155823	0.380955793	0.001172946	0.016132269
ENSG00000107859	0.069639067	0.349379041	1.968325252	0.000460959	0.009189802	3.668957	0.055991936	0.378617825	1.700631729	0.001178376	0.016195183
ENSG00000101276	0.000814896	0.018784897	1.068470855	0.5603412	0.8959135	0.1875773	0.005720812	0.092730628	-0.880893584	0.00117928	0.016195845
ENSG00000168615	0.000306099	0.009002449	1.133719193	0.003747822	0.047214852	0.910360195	0.476773821	0.870106193	-0.223358998	0.001186847	0.016287943
ENSG00000110721	0.000464823	0.012284605	1.106339606	0.002002129	0.028971099	0.977734045	0.680589915	0.942677478	-0.128605562	0.001196335	0.016406256
ENSG00000182197	0.640703931	0.89380614	0.120439551	0.002431525	0.033874004	-0.784269541	0.000469919	0.01413299	-0.904709091	0.001202597	0.016480193
ENSG00000091128	0.013467337	0.129807018	-2.354880167	0.178348006	0.588955276	1.064564125	0.000267124	0.008977682	3.419444292	0.001205016	0.016501388
ENSG00000119922	0.320400844	0.710035787	0.433061735	0.006312504	0.06865147	-1.19843	0.000198467	0.007099699	-1.631491619	0.001214165	0.016602655
ENSG00000054690	0.666881337	0.90308488	0.16489105	0.001078682	0.01796584	1.244249	0.004551321	0.078867387	1.079358261	0.001213544	0.016602655
ENSG00000163993	0.030755541	0.218501197	0.875238231	0.142931456	0.527032939	-0.593790998	0.000289096	0.009518217	-1.469029229	0.001218335	0.016647644
ENSG00000134769	0.000295848	0.008791119	2.840723871	0.05734097	0.3098466	1.534358	0.068121177	0.41676254	-1.306365953	0.001219852	0.016656351
ENSG00000106392	0.053187475	0.301224358	0.451621587	0.000233321	0.005153133	0.858673178	0.080740194	0.453655718	0.407051591	0.001230443	0.016788855
ENSG00000115526	0.000228987	0.007124276	2.589865567	0.008355333	0.083821289	1.882079713	0.260740405	0.729987763	-0.707785853	0.001233128	0.016813365
ENSG00000172661	0.000311977	0.009144057	-0.717818655	0.3363699	0.7685352	-0.1906373	0.008212411	0.120469018	0.527181327	0.001235195	0.016829419
ENSG00000163220	0.004132175	0.05934396	-0.701805473	0.490828945	0.864351279	0.168601048	0.000375295	0.011788628	0.870406521	0.001239837	0.016880513
ENSG00000179913	0.04180735	0.2602069	-0.728646693	0.0940884	0.4191587	0.5986628	0.000208189	0.007344148	1.327309483	0.001248374	0.016984524
ENSG00000183496	0.000330253	0.009549595	1.688481458	0.001876993	0.02771989	1.464716	0.627280556	0.925721248	-0.22376574	0.001255387	0.017067673
ENSG00000111799	0.000978403	0.021174126	1.104112836	0.622419848	0.918499134	0.165026683	0.005046188	0.084958507	-0.939086153	0.001258154	0.017093017
ENSG00000214711	0.033569879	0.229980151	1.076850205	0.000172613	0.003991677	1.902908161	0.102873907	0.506036709	0.826057956	0.001269625	0.017227183
ENSG00000178035	0.005064193	0.067796847	-0.38137876	0.000769453	0.013633823	-0.457809533	0.575156642	0.908192666	-0.076430773	0.001269963	0.017227183
ENSG00000148120	0.262943362	0.658890262	0.266240741	0.000418214	0.008445268	0.836663828	0.016042748	0.186542852	0.570423087	0.001270761	0.017227183
ENSG00000169554	0.004106326	0.059181192	2.246202304	0.764151365	0.956249693	-0.241011826	0.001597857	0.036703222	-2.487214129	0.001273271	0.017248851
ENSG00000261150	0.029196432	0.2117726	-0.741219331	0.000319439	0.006770209	-1.224745943	0.15593668	0.603265797	-0.483526613	0.001275764	0.017270269
ENSG00000137547	0.086801414	0.395759224	-0.314631488	0.000248174	0.005453172	-0.675614075	0.051022994	0.359921371	-0.360982587	0.00127969	0.017311028
ENSG00000171224	0.000645573	0.015621781	1.360076801	0.001410228	0.02193376	1.274852	0.823286379	0.969593023	-0.085224956	0.001287508	0.017404355
ENSG00000171105	0.000784869	0.018322478	0.911177736	0.001336408	0.02127002	0.8705281	0.880673188	0.98243831	-0.040649676	0.00128881	0.017409519
ENSG00000107159	0.002273833	0.039260661	1.147184458	0.000396362	0.00811835	1.329655528	0.622525328	0.923864714	0.18247107	0.001292154	0.017442235
ENSG00000123892	0.000363025	0.010205627	-1.287218499	0.023395735	0.174403646	-0.817787633	0.193879979	0.658661418	0.469430866	0.001294616	0.017463011
ENSG00000156475	0.000546929	0.013797516	2.242945868	0.000524662	0.010157115	2.24987256	0.991022016	0.997443045	0.006926692	0.001298971	0.01750928
ENSG00000183421	0.845407158	0.961858891	-0.046828596	0.002865333	0.03869549	0.7156202	0.001491413	0.034981311	0.762448821	0.001304035	0.017565021
ENSG00000239605	0.009792225	0.104968987	4.053932677	0.491422763	0.864688959	-1.341780459	0.002256011	0.047187793	-5.395713137	0.001305394	0.017570823
ENSG00000138378	0.002562394	0.042595156	1.502022871	0.000320157	0.006770209	1.78501809	0.553837606	0.899947602	0.282995219	0.001311681	0.017642903
ENSG00000241859	0.000193854	0.006304843	-6.366630243	0.7549059	0.9544996	-0.3938641	0.00049084	0.014593061	5.972766105	0.001330732	0.017886438
ENSG00000182118	0.00648191	0.080346725	-0.869798024	0.000859764	0.014971907	-1.066859576	0.540845848	0.894535799	-0.197061552	0.001335244	0.017921622
ENSG00000167081	0.33201107	0.719950042	-0.323272497	0.000268448	0.005831631	-1.228104642	0.007456979	0.112605306	-0.904832146	0.001335205	0.017921622
ENSG00000244649	0.000413163	0.011301214	6.520489372	0.08510909	0.3936295	3.338743	0.04070871	0.318696681	-3.181746613	0.001336641	0.017927662
ENSG00000110080	0.010949872	0.112406052	0.688468989	0.000276417	0.005990534	0.982956098	0.274627245	0.743028747	0.294487109	0.00133794	0.017932374
ENSG00000112039	0.000229425	0.007125011	-1.303329564	0.174636314	0.582403137	-0.474031692	0.019719516	0.210061883	0.829297872	0.001345484	0.018007978
ENSG00000229563	0.000605672	0.014950621	4.738414305	0.012257445	0.110529003	3.509587998	0.217711123	0.684388769	-1.228826307	0.001345003	0.018007978
ENSG00000074211	0.000238496	0.007353629	-1.098411921	0.105076229	0.445465168	-0.483862612	0.039973746	0.315163296	0.614549309	0.001351994	0.018082329
ENSG00000232187	0.000388482	0.010728456	1.377834533	0.003228122	0.04249414	1.147666	0.542943697	0.895786561	-0.230168048	0.001353307	0.018087104
ENSG00000198223	0.005643003	0.072202807	-3.202307847	0.00110484	0.018277668	-3.846281016	0.595901408	0.914785972	-0.64397317	0.001356568	0.018105107
ENSG00000204175	0.007218267	0.086243247	-1.142671888	0.000912738	0.01561383	-1.419338	0.525368727	0.889363874	-0.276666243	0.001355686	0.018105107
ENSG00000072195	0.019325759	0.164197376	1.093242145	0.237130761	0.671731641	-0.554687315	0.000434	0.013303607	-1.64792946	0.001359236	0.018127936
ENSG00000148143	0.557287041	0.857383845	0.116853778	0.00384473	0.048073101	-0.579688323	0.000513904	0.015077074	-0.6965421	0.001361028	0.018139051
ENSG00000249721	0.971329475	NA	0.083321894	0.004246535	NA	5.762633016	0.004833641	NA	5.679311122	0.001371259	0.018262541
ENSG00000109906	0.120481424	0.467602729	-0.925794692	0.000182896	0.004212484	-2.272588647	0.027538449	0.256070123	-1.346793954	0.001377633	0.018334534
ENSG00000147454	0.00025432	0.007744378	0.97082389	0.0425469	0.258139357	0.539171478	0.103087271	0.506533733	-0.431652412	0.001386239	0.018436099
ENSG00000150764	0.000239231	0.007363109	1.242931407	0.023165342	0.173309575	0.769388721	0.160378005	0.610831311	-0.473542687	0.001404141	0.018661076
ENSG00000159921	0.059715898	0.321166622	0.863903691	0.000233066	0.005153133	1.687121474	0.07216692	0.428113334	0.823217783	0.001406137	0.018674483
ENSG00000156006	0.022316467	0.180260476	3.548039276	0.00081093	0.014251329	5.07428977	0.142910127	0.583092321	1.526250494	0.001408573	0.018693714
ENSG00000013375	0.464141418	0.809483335	0.134901748	0.000693643	0.012695888	0.622470606	0.007871424	0.116816407	0.487568858	0.001410528	0.018706549
ENSG00000251076	0.141769996	0.506350475	1.814021763	0.006730166	0.072189842	-3.466170434	3.52E-05	0.001780154	-5.280192198	0.001448554	0.019197392
ENSG00000164651	0.005150322	NA	5.015454126	0.975082658	NA	0.066529795	0.005773595	NA	-4.948924331	0.001455516	0.019276169
ENSG00000171889	0.005056755	0.067758149	1.454060914	0.000297315	0.006346542	1.862134205	0.404689292	0.837111217	0.408073291	0.001456537	0.019276192
ENSG00000130545	0.782209942	0.939862751	-0.075311061	0.003630811	0.04627267	0.7882848	0.001462917	0.034494972	0.863595843	0.001458614	0.019290199
ENSG00000137198	0.290346977	0.685524872	1.041333139	0.00928278	0.090384963	-3.65451725	0.000732797	0.020105551	-4.695850389	0.001486907	0.019609562
ENSG00000271550	0.020210159	0.168794072	-1.608954102	0.000750103	0.013437979	-2.472777785	0.260546448	0.729858072	-0.863823683	0.001486577	0.019609562
ENSG00000198455	0.00036057	0.01016986	1.359104955	0.147009309	0.53428288	0.553811535	0.034171211	0.289575771	-0.805293419	0.001486155	0.019609562
ENSG00000149043	0.000188988	0.006193407	-3.540423259	0.037314259	0.23809647	-1.972946082	0.098474807	0.495341591	1.567477177	0.001486021	0.019609562
ENSG00000160710	0.694777267	0.912282903	-0.074108435	0.000723905	0.013110301	-0.638774734	0.002810125	0.05545085	-0.564666299	0.001493646	0.019684712
ENSG00000144619	0.405230322	NA	-1.768303013	0.016843371	NA	4.265436442	0.001315156	0.031986536	6.033739454	0.001496243	0.01969151
ENSG00000250073	0.001826688	0.033648999	-5.407644947	0.405418855	0.8142892	1.073612605	0.000168796	0.006200455	6.481257551	0.001495521	0.01969151
ENSG00000139209	0.322279935	0.711879096	-0.688779687	0.01426123	0.1230514	1.60952	0.000695873	0.019452721	2.29829962	0.001504202	0.01976877
ENSG00000142046	0.316025068	0.706039644	-0.425936272	0.000254275	0.005558827	-1.563189	0.007882529	0.116883638	-1.13725247	0.001504017	0.01976877
ENSG00000079156	0.00314231	0.049360095	-1.674034323	0.002297907	0.032432721	-1.728440422	0.923911466	0.988379054	-0.054406098	0.001514068	0.019884621
ENSG00000167768	0.005901237	0.074709923	-6.007932809	2.05E-05	0.000699307	-9.402014	0.124571962	0.551760066	-3.394081654	0.001517897	0.019918115
ENSG00000214013	0.155620917	0.526643958	0.30111405	0.02771998	0.1958613	-0.4698901	0.000298572	0.009740036	-0.771004133	0.001518723	0.019918115
ENSG00000271303	0.000324979	0.009444714	-1.015075193	0.2791917	0.7154856	-0.3014882	0.011929105	0.154149187	0.713587037	0.001536653	0.020139307
ENSG00000131386	0.007375013	0.08741974	2.08630432	0.568230352	0.898814307	-0.471880313	0.001341464	0.032360779	-2.558184633	0.00155651	0.02037134
ENSG00000130584	0.00319304	0.049833183	1.109291255	0.000477527	0.009421839	1.310368	0.583746569	0.911969193	0.201076501	0.001556341	0.02037134
ENSG00000198074	0.005355923	0.070128358	-1.220026833	0.001361303	0.021467653	-1.403237181	0.675950433	0.940942902	-0.183210348	0.00155851	0.020383411
ENSG00000265787	0.002286497	0.039260661	4.989032746	0.00031875	0.006770209	5.8251	0.47328884	0.868469635	0.836066935	0.001564431	0.020432618
ENSG00000160213	0.726633379	0.923269091	-0.197832861	0.00491468	0.05678783	1.591442	0.001566118	0.036208089	1.789275213	0.001563704	0.020432618
ENSG00000078401	0.007715708	0.089755747	0.71719745	0.509064736	0.873409322	-0.179596816	0.000906624	0.023774135	-0.896794265	0.001569653	0.020486678
ENSG00000132854	0.000204229	0.006559817	1.942102876	0.012585655	0.112955762	1.306014339	0.222427957	0.689650023	-0.636088537	0.001577326	0.02056261
ENSG00000178363	0.00033888	0.009733607	1.248138944	0.006719927	0.07217	0.9451897	0.381874627	0.820266883	-0.302949238	0.00157873	0.02056261
ENSG00000197930	0.020696381	0.171522753	0.86919609	0.000255421	0.005576803	1.373744	0.179154789	0.639725446	0.504547478	0.001578042	0.02056261
ENSG00000158887	0.282364991	0.677577937	0.879994653	0.000906137	0.015558962	2.571981474	0.01989421	0.210409973	1.691986821	0.001585227	0.020633025
ENSG00000131015	0.264425369	0.660094324	0.269011955	0.000514756	0.010007201	0.832687384	0.018501379	0.202796555	0.563675428	0.001594731	0.020742467
ENSG00000002079	0.00021591	0.006866403	2.432221769	0.004260423	0.051402934	1.886822403	0.390925173	0.827157019	-0.545399366	0.001598008	0.020770807
ENSG00000233517	0.034742604	0.234686497	-3.387096538	0.098190407	0.427687583	1.8403753	0.000840932	0.022448848	5.227471838	0.001599174	0.020771707
ENSG00000114200	0.000280361	0.008418181	-5.811751166	0.161484212	0.560713595	-1.753591784	0.01196397	0.154471624	4.058159381	0.001605016	0.020808498
ENSG00000255501	0.018744875	0.161211552	-2.858631609	0.000710239	0.012876357	-4.654858611	0.208607745	0.67388242	-1.796227002	0.001605306	0.020808498
ENSG00000119638	0.307868582	0.698796696	-0.193230707	0.000393488	0.008069369	-0.6732142	0.011597281	0.151510537	-0.479983453	0.001603566	0.020808498
ENSG00000091622	0.477544087	0.816389707	0.143989723	0.000813063	0.01427008	0.6775249	0.008363516	0.121781291	0.533535174	0.001607677	0.020824968
ENSG00000227096	0.755142228	0.930874975	0.267246319	0.001301692	0.02089142	-3.342681	0.000504012	0.014885093	-3.609926946	0.001611001	0.020853756
ENSG00000129824	1.40E-05	0.000762931	-5.681485259	0.7236677	0.9446841	-0.4613429	6.58E-05	0.002926071	5.220142324	0.001614778	0.020888367
ENSG00000137269	0.000433193	0.011700293	-0.583469017	0.02696409	0.192337134	-0.366040069	0.191199517	0.655426766	0.217428948	0.001633256	0.021112952
ENSG00000119787	0.036060082	0.239541972	-0.453624087	0.131897464	0.505636333	0.32553576	0.000315996	0.010196178	0.779159846	0.001636544	0.021141024
ENSG00000262714	0.306168483	0.697963479	-0.577751307	0.000323443	0.006811301	-2.204328	0.008882328	0.12733545	-1.626576554	0.001649078	0.021288404
ENSG00000137509	0.00073367	0.017315224	-1.045393198	0.764384612	0.956249693	-0.09252788	0.002093868	0.044894123	0.952865318	0.001659266	0.021405326
ENSG00000265190	0.001156426	0.023913842	0.615276226	0.001917484	0.02807687	0.5875127	0.883363287	0.982776915	-0.027763543	0.001662017	0.021411616
ENSG00000203880	0.000724453	0.017121179	-0.805627654	0.0112361	0.1038163	-0.6024294	0.397402582	0.83031406	0.203198264	0.001660907	0.021411616
ENSG00000186665	0.465457339	0.809644477	0.260827041	0.000889394	0.01540989	1.179012	0.009528499	0.132396191	0.918185088	0.001678664	0.021611369
ENSG00000172965	0.002072255	0.036604882	0.815376889	0.000921771	0.015748831	0.876730198	0.815174654	0.968486346	0.061353309	0.001684659	0.021673813
ENSG00000233461	0.086067075	0.394244949	-0.556365391	0.000331208	0.006947331	-1.184484418	0.060023656	0.392738978	-0.628119026	0.00169446	0.021752735
ENSG00000144366	0.000328512	0.009531269	-1.335179424	0.112836292	0.464289299	-0.575061673	0.043489365	0.331293792	0.760117751	0.00169295	0.021752735
ENSG00000196428	0.401972938	0.771890052	0.172802376	0.007821884	0.080199947	-0.549325517	0.000471066	0.01413299	-0.722127893	0.001693189	0.021752735
ENSG00000171462	0.018651757	0.16069278	-1.242228373	0.000601531	0.01117639	-1.822835105	0.278102641	0.74388884	-0.580606732	0.001695391	0.021752735
ENSG00000145990	0.050667776	0.292824683	0.35607792	0.000339962	0.007096142	0.651788267	0.103546265	0.507288247	0.295710347	0.001711348	0.021942591
ENSG00000213516	0.000346282	0.00989665	-0.790658798	0.083342606	0.388027503	-0.380462695	0.064706417	0.406682344	0.410196103	0.00171974	0.022035263
ENSG00000167996	0.000790035	0.018412531	1.018895	0.00206556	0.029664406	0.935228367	0.782833147	0.963477707	-0.083666633	0.00172214	0.022051078
ENSG00000171729	0.844639282	0.961621152	-0.039745778	0.001087034	0.018052537	-0.665098412	0.002143734	0.045481446	-0.625352633	0.00173444	0.022181324
ENSG00000278599	0.013943394	0.132692628	-1.55770295	0.000839112	0.01468659	-2.161133	0.364331795	0.809075066	-0.603430527	0.001734656	0.022181324
ENSG00000179299	0.122725851	0.47248738	-0.925240608	0.042606193	0.258294414	1.187866677	0.000382712	0.0119793	2.113107285	0.001747296	0.022313017
ENSG00000105131	0.000534621	0.013626886	-2.285989353	0.991798	0.9993296	0.00675211	0.000515252	0.015091697	2.292741463	0.001747313	0.022313017
ENSG00000228318	0.964548815	0.992527654	-0.04324971	0.000697407	0.0127512	-4.122029	0.000805209	0.021741992	-4.078778882	0.001779502	0.02270875
ENSG00000081181	0.000253426	0.007733402	-2.746831429	0.08269078	0.38656	-1.268262	0.050938638	0.359724852	1.478568974	0.001786008	0.022776422
ENSG00000168427	0.057001441	0.313256555	1.704130567	0.000531917	0.010238827	3.001356232	0.087142964	0.469204955	1.297225665	0.001788398	0.022778284
ENSG00000234409	0.001017221	0.021836325	4.707872153	0.04600275	0.2711468	2.93054	0.096543226	0.491254152	-1.777332081	0.001788562	0.022778284
ENSG00000001036	0.001728241	0.032284885	0.782629945	0.790544515	0.959502689	0.066614629	0.004159571	0.074324631	-0.716015316	0.00179162	0.022801883
ENSG00000204323	0.000706288	0.016877332	-1.489134678	0.8467713	0.971441	-0.08433219	0.001405447	0.033450382	1.404802492	0.001796034	0.022842703
ENSG00000079215	0.000228481	0.007121418	-2.202963262	0.146529626	0.533553907	-0.860179733	0.025091274	0.241918524	1.34278353	0.001801121	0.022892022
ENSG00000171517	0.002798485	0.04525182	-1.089992633	0.002913894	0.03922813	-1.085448137	0.990079845	0.997259621	0.004544497	0.001807569	0.022958553
ENSG00000167468	0.006878994	0.083405988	0.556413561	0.000545661	0.01044283	0.7115304	0.450502281	0.859742526	0.155116827	0.001810994	0.022986631
ENSG00000187210	0.056333334	0.311244385	1.003831361	0.000286109	0.006176299	1.904312463	0.085148963	0.46451777	0.900481102	0.001818136	0.023061809
ENSG00000258955	0.173826152	0.553203037	0.622720242	0.000526208	0.01017237	1.553492	0.033982975	0.28866857	0.930771914	0.001819877	0.023068434
ENSG00000109163	0.028420855	0.208520601	-1.823463991	0.126923035	0.496861494	1.158631412	0.000281049	0.009337077	2.982095402	0.001823038	0.02309304
ENSG00000067057	0.000353524	0.010010875	0.782976944	0.04142311	0.253805	0.4470617	0.125211958	0.552106159	-0.335915272	0.001824394	0.023094751
ENSG00000150556	0.000314562	0.009188521	-1.360178487	0.180186855	0.591963881	-0.500091934	0.023363293	0.230892707	0.860086553	0.001829305	0.023141445
ENSG00000082458	0.18111155	0.564295589	0.402352614	0.00048256	0.009499356	1.048222737	0.031330265	0.27635862	0.645870123	0.001830872	0.023145791
ENSG00000151693	0.002486732	0.04182231	0.769258385	0.961004178	0.994658534	0.012455563	0.002928597	0.05721706	-0.756802822	0.001834451	0.023175554
ENSG00000101187	0.094492938	0.413540181	0.644093193	0.000368869	0.007627876	1.368467	0.058714944	0.388674486	0.724374264	0.001837991	0.023204786
ENSG00000198363	0.001933765	0.034947925	0.960599077	0.000911722	0.015613826	1.027564614	0.82880805	0.970212275	0.066965537	0.001840478	0.023220701
ENSG00000114013	0.523098052	0.839926588	0.38626823	0.002923353	0.039324696	-1.846217891	0.000314183	0.010156102	-2.232486121	0.001854321	0.023379764
ENSG00000185345	0.028656228	0.209443672	1.128467457	0.0003207	0.006770209	1.829927396	0.151577288	0.597272295	0.701459939	0.001882602	0.023694255
ENSG00000135063	0.158196496	0.530870045	0.932470541	0.000569022	0.01079386	2.209036386	0.037591164	0.305610638	1.276565845	0.001882432	0.023694255
ENSG00000137747	0.000520291	0.013301056	-1.202730746	0.029290119	0.204082551	-0.754150633	0.196507638	0.662201315	0.448580112	0.00188302	0.023694255
ENSG00000050730	0.197145926	0.584043173	1.708469693	0.000741956	0.013373179	4.318341637	0.024960048	0.241045461	2.609871944	0.001885869	0.023714332
ENSG00000186472	0.586802811	0.869814971	-0.313666703	0.000359458	0.007442214	-2.094437256	0.002458209	0.05023506	-1.780770553	0.001892938	0.023787416
ENSG00000138735	0.000336063	0.009668848	1.391205476	0.03272047	0.219134173	0.83353518	0.145426099	0.586704158	-0.557670296	0.001897834	0.023833119
ENSG00000154764	0.108127711	0.442582854	0.627292048	0.000399376	0.008170349	1.379308563	0.053023384	0.367874375	0.752016515	0.001900497	0.023834934
ENSG00000122042	0.453414261	0.803066951	-0.184994235	0.01030496	0.09795402	0.631851	0.000920045	0.024055129	0.816845265	0.00189936	0.023834934
ENSG00000196227	0.035235016	0.236434656	-0.543263229	0.1445953	0.5302109	0.3731358	0.000372485	0.011762708	0.91639898	0.001917364	0.024030541
ENSG00000147003	0.00233249	0.039851524	2.775572076	0.677678636	0.934300758	0.403689151	0.007866444	0.116816407	-2.371882925	0.00192196	0.024072196
ENSG00000144746	0.001017886	0.021836325	0.889814263	0.002184319	0.031110276	0.829832649	0.824617673	0.969593023	-0.059981614	0.001924088	0.024082911
ENSG00000234465	0.000312618	0.009147278	-2.792704719	0.06184497	0.3253953	-1.414117	0.077825917	0.446750554	1.378588013	0.00192543	0.024083786
ENSG00000112293	0.00161577	0.03044833	-2.802348046	0.008036266	0.081812989	-2.319194672	0.59784138	0.914788361	0.483153373	0.001927354	0.024091925
ENSG00000271601	0.002863737	0.046047287	1.018185828	0.000706069	0.01282779	1.155687232	0.684913205	0.94388589	0.137501404	0.001933742	0.024155824
ENSG00000171450	0.000373265	0.010408064	6.440954506	0.030266712	0.208295509	4.038449878	0.100041225	0.499059764	-2.402504628	0.001942174	0.024245153
ENSG00000109193	0.000307274	0.009021587	-2.230562728	0.07782393	0.372470406	-1.078490358	0.063555696	0.403680936	1.152072371	0.001951249	0.024342374
ENSG00000006534	0.000498621	0.012869642	1.137216288	0.170740377	0.57605741	0.44830025	0.034695914	0.292350072	-0.688916039	0.00195675	0.024394925
ENSG00000082512	0.001803191	0.033430925	1.621082888	0.693835684	0.937626679	0.208912772	0.006403553	0.100731421	-1.412170116	0.001964044	0.024456476
ENSG00000067646	6.93E-06	0.000430427	-7.39372173	0.630537	0.9207301	-0.7522464	5.40E-05	0.00245612	6.641475375	0.001964272	0.024456476
ENSG00000120306	0.005330841	0.070066557	0.823849356	0.000585924	0.010981294	1.01503179	0.514136754	0.887115426	0.191182434	0.001969366	0.02448768
ENSG00000131668	0.249035361	0.645608319	-2.393092595	0.024563642	0.180528603	3.876077936	0.001085916	0.027502127	6.269170531	0.00196933	0.02448768
ENSG00000205542	0.000559287	0.014029309	0.534656821	0.229815098	0.663198396	0.186088405	0.024467638	0.237938429	-0.348568416	0.001972348	0.02450866
ENSG00000004399	0.022745394	0.182355312	1.070981658	0.252105399	0.689304188	-0.554650783	0.000669305	0.018828446	-1.625632441	0.001978348	0.024559035
ENSG00000231863	0.00146651	0.02852869	4.937788853	0.00137094	0.0215362	4.966222831	0.978254198	0.995614024	0.028433978	0.001978998	0.024559035
ENSG00000196352	0.011297605	0.115219498	-0.702539642	0.326024335	0.760041157	0.272156062	0.000439622	0.013337938	0.974695704	0.001982099	0.024581401
ENSG00000161542	0.033965606	0.231430099	0.394953534	0.000407467	0.008296418	0.6572766	0.157324349	0.604852407	0.262323075	0.001985454	0.02460689
ENSG00000117335	0.785872395	0.9411105	0.048079117	0.001760177	0.0262667	0.553325173	0.004290395	0.075656682	0.505246056	0.001992594	0.024679221
ENSG00000271447	0.000827803	0.018964516	2.554420165	0.001082595	0.01799618	2.498844	0.935090714	0.989295275	-0.055576113	0.002002462	0.024785213
ENSG00000203805	0.001158503	0.023917802	4.453404453	0.006558001	0.07073422	3.75707	0.467579193	0.866623291	-0.696334792	0.002006288	0.024816336
ENSG00000132031	0.000637872	0.015506185	1.769741586	0.004022504	0.049575344	1.50142533	0.574774641	0.908186841	-0.268316256	0.002008738	0.024830421
ENSG00000069011	0.233342589	0.627912922	0.377423517	0.000603178	0.011194901	1.086183778	0.025196064	0.24242186	0.708760261	0.002012873	0.024865294
ENSG00000047457	0.00052738	0.013462284	6.090528384	1.07E-05	0.000403256	7.729901814	0.309754379	0.768089406	1.639373431	0.002016693	0.024896225
ENSG00000135838	0.384296548	0.758845645	0.33375525	0.000893532	0.015463027	1.271061973	0.014207763	0.173966812	0.937306722	0.002029441	0.025020962
ENSG00000167123	0.000353695	0.010010875	1.270635497	0.024729668	0.18136144	0.79964336	0.184290875	0.648299856	-0.470992137	0.002028896	0.025020962
ENSG00000277586	0.000264095	0.007985516	2.132704918	0.006787986	0.072658872	1.583699298	0.345645801	0.795392135	-0.549005621	0.002037006	0.025097871
ENSG00000269927	0.001460444	0.028488589	3.260707123	0.3518461	0.7804665	1.009064	0.018051057	0.199991827	-2.251643604	0.002040373	0.025123008
ENSG00000114166	0.026792674	0.200682607	-0.700056697	0.178122174	0.588552334	0.423804069	0.000373174	0.011763584	1.123860767	0.002042246	0.025129722
ENSG00000163064	0.064847323	NA	2.636355394	0.0720591	NA	-3.29847209	0.000692	0.019405463	-5.934827485	0.002045498	0.025153385
ENSG00000169710	0.575267498	0.864691322	-0.122318851	0.00074922	0.01343798	-0.7361798	0.004946619	0.084034683	-0.613860952	0.002061175	0.025329701
ENSG00000182463	0.003241384	0.050196237	-1.074833177	0.6530461	0.9251263	0.1603465	0.000711044	0.019752592	1.235179701	0.002077789	0.025517302
ENSG00000159208	0.017753462	0.154814148	1.118529389	0.000333888	0.006988499	1.684391384	0.221039879	0.688090002	0.565861996	0.002085785	0.025598886
ENSG00000155966	0.015130867	0.138327066	4.705572309	0.000223132	0.004979224	7.030149863	0.133147348	0.565231213	2.324577553	0.00209319	0.025673115
ENSG00000106804	0.021218291	0.174261421	-1.095277321	0.000840576	0.014697265	-1.629989676	0.289119923	0.752490573	-0.534712355	0.002106072	0.025814384
ENSG00000176920	0.011543926	0.116900086	-0.598363552	0.3415051	0.7724047	0.2247956	0.000509753	0.015004786	0.823159148	0.002113531	0.025889039
ENSG00000160293	0.005291694	0.069765214	0.804642438	0.000640028	0.011815105	0.984808688	0.531682809	0.891526315	0.180166249	0.002123771	0.02599765
ENSG00000164093	0.014801715	0.136695392	-3.548649424	0.000321098	0.006770209	-5.287610239	0.238463315	0.708259151	-1.738960814	0.002126121	0.026009595
ENSG00000152377	0.000678631	0.016329692	1.591495812	0.002004833	0.028985846	1.447566227	0.757007552	0.959524066	-0.143929585	0.00212798	0.026015518
ENSG00000203616	0.006220231	0.077725872	4.156651947	0.001151569	0.01894144	4.888495	0.462177842	0.863734567	0.731843181	0.002131998	0.026047816
ENSG00000184995	0.00060506	0.014950621	2.780646116	0.001948838	0.028342997	2.521795662	0.718313973	0.953070986	-0.258850454	0.002137894	0.026086166
ENSG00000224945	0.021075016	0.17340777	1.70123624	0.000393502	0.008069369	2.567332085	0.190843926	0.655022038	0.866095845	0.002137816	0.026086166
ENSG00000283000	0.002730241	0.044567168	-1.495808023	0.004344472	0.05197959	-1.422776	0.88447397	0.982776915	0.073032003	0.0021448	0.026152018
ENSG00000105767	0.007228663	0.086307522	-0.791623614	0.442613	0.8358619	0.2252802	0.000556938	0.016126717	1.016903793	0.002146055	0.026152018
ENSG00000127423	0.005644451	0.072202807	-1.985488426	0.002333534	0.032881609	-2.190658675	0.779099142	0.963156752	-0.20517025	0.002149938	0.026165646
ENSG00000272763	0.000204198	0.006559817	8.671938392	0.09393698	0.4188095	3.997696	0.024499517	0.237938429	-4.674242701	0.002149036	0.026165646
ENSG00000101333	0.000504777	0.012993336	1.920321331	0.004183402	0.05065125	1.589805	0.528243572	0.889767779	-0.330515888	0.002167737	0.026365316
ENSG00000179046	0.172998725	0.552183514	1.439954709	0.014286204	0.123205085	-3.091212813	0.000283699	0.00939271	-4.531167522	0.002174436	0.026429805
ENSG00000173193	0.117623933	0.462670273	0.324770262	0.050884515	0.290274562	-0.405745483	0.00043755	0.013329651	-0.730515745	0.002195691	0.026661839
ENSG00000126458	0.000920187	0.020401827	0.736945593	0.004119387	0.05028234	0.6381517	0.656273534	0.933412654	-0.098793904	0.002196344	0.026661839
ENSG00000262655	0.659729586	0.90055915	0.424376549	0.003793361	0.047638522	-4.0088977	0.001318115	0.032014715	-4.433274248	0.002207975	0.026785854
ENSG00000206538	0.291777276	0.686922281	-0.550615828	0.000318797	0.006770209	-1.887356196	0.010865963	0.145910846	-1.336740368	0.002216323	0.026869903
ENSG00000143845	0.000462872	0.012284605	-0.843478841	0.074849172	0.363985305	-0.427215203	0.085253923	0.464662632	0.416263638	0.002222844	0.026931702
ENSG00000111077	0.000432918	0.011700293	1.23371107	0.06458196	0.3335021	0.6543879	0.093537351	0.484981209	-0.579323135	0.002226711	0.026961297
ENSG00000169895	0.00044388	0.011914139	0.770554728	0.05188945	0.293091921	0.426791358	0.116788217	0.534322623	-0.34376337	0.002238354	0.027084948
ENSG00000011465	0.024867058	0.192546237	1.408128255	0.249523	0.6863884	-0.7269289	0.000697796	0.019475837	-2.135057128	0.00224723	0.027157615
ENSG00000279741	0.094810694	0.414119826	-1.672899798	0.001714922	0.02576876	-4.280849	0.064764945	0.406682344	-2.607949467	0.002247174	0.027157615
ENSG00000148655	0.004952426	0.066937481	2.494039572	0.000459936	0.009180048	3.079651	0.444477634	0.856970443	0.585611159	0.002252598	0.027205116
ENSG00000141579	0.000511658	0.013138926	-0.921422554	0.3183037	0.7526683	-0.2642496	0.013261467	0.165635272	0.657172971	0.002271246	0.027412838
ENSG00000173273	0.000489797	0.012745016	-1.081137056	0.081612046	0.383120123	-0.530454085	0.079636061	0.451216488	0.550682971	0.002315512	0.027929297
ENSG00000185306	0.010160454	0.107048752	1.408537612	0.000472415	0.00938415	1.894823	0.340837557	0.791517514	0.486285731	0.002318788	0.02795099
ENSG00000196711	0.018538316	0.160035993	2.394909339	0.000299609	0.00638758	3.629735867	0.175000508	0.633802003	1.234826527	0.002322743	0.027980852
ENSG00000246090	0.000723634	0.017121179	1.430907875	0.23936865	0.674015025	0.501995108	0.027354186	0.254960017	-0.928912767	0.002336907	0.02812897
ENSG00000125355	0.071554321	0.355704157	2.047910102	0.000571001	0.010795567	3.815632236	0.072030443	0.428092492	1.767722134	0.002338012	0.02812897
ENSG00000095752	0.004581183	0.063461551	1.985231972	0.9037019	0.9832807	-0.08519191	0.003136573	0.060184165	-2.070423882	0.002353431	0.0282965
ENSG00000133056	0.004271637	0.060538315	-0.866497112	0.002708249	0.037039287	-0.909614554	0.887320148	0.983623858	-0.043117442	0.002359366	0.028349845
ENSG00000175567	0.00035007	0.009955286	2.140800563	0.012581097	0.112955762	1.503604615	0.272866086	0.741333456	-0.637195948	0.002366436	0.028416746
ENSG00000214063	0.00046415	0.012284605	1.120286868	0.069620336	0.348000548	0.582459256	0.091544763	0.479167685	-0.537827612	0.00238162	0.028580945
ENSG00000277013	0.000305681	0.009002449	-2.794589089	0.3988187	0.8105889	-0.6163459	0.005157119	0.086011657	2.178243156	0.00238631	0.028600966
ENSG00000237659	0.000291197	0.008711895	-6.343873613	0.5286455	0.8826437	-0.8365247	0.001779224	0.039491672	5.507348947	0.002385002	0.028600966
ENSG00000260855	0.055812194	NA	2.686481886	0.12305262	NA	-2.789976542	0.001154768	NA	-5.476458428	0.00239232	0.028636723
ENSG00000162980	0.000679573	0.016329692	-0.610356568	0.391878208	0.805568603	-0.153208464	0.011069508	0.147528792	0.457148104	0.002391462	0.028636723
ENSG00000198833	0.69924818	0.914147142	-0.075558627	0.006084134	0.06680123	0.535344392	0.001760268	0.039365782	0.610903018	0.002397292	0.028678092
ENSG00000147689	0.329263192	0.718321925	-0.228552518	0.00057225	0.010795567	-0.807022188	0.013555731	0.168149694	-0.57846967	0.00240324	0.028731094
ENSG00000239713	0.000349828	0.009955286	2.446707629	0.05179617	0.2928534	1.33958	0.099914657	0.498703731	-1.107127753	0.002407379	0.028762407
ENSG00000249242	0.588432662	0.870568428	0.477196962	0.002058838	0.029617321	2.604656142	0.010432085	0.141473708	2.12745918	0.002414006	0.028805833
ENSG00000227640	0.635789018	0.891620369	0.239651309	0.001844331	0.02733137	1.566479	0.008286407	0.121055085	1.326827223	0.002414058	0.028805833
ENSG00000087510	0.000471176	0.012395385	-0.890435658	0.1282613	0.4986567	-0.3863628	0.048148339	0.349828082	0.504072817	0.002420293	0.028862028
ENSG00000164509	0.924923479	0.981792623	0.079671222	0.003525132	0.04536268	2.411311182	0.004806477	0.082167647	2.33163996	0.00243063	0.028940076
ENSG00000134508	0.001008732	0.021721191	-1.430889168	0.01755423	0.1422612	-1.02946	0.359397281	0.805454083	0.401428699	0.002430047	0.028940076
ENSG00000154620	0.001195614	0.024488727	-5.582919868	0.6938249	0.9376267	0.5038692	0.000395474	0.012356995	6.086789031	0.002431425	0.028940076
ENSG00000148154	0.198303341	0.58581885	-0.371613605	0.00046771	0.00931361	-1.011218004	0.02694799	0.252694255	-0.639604399	0.002436039	0.028976764
ENSG00000251152	0.180831431	0.564262839	-0.715311896	0.037162408	0.237422663	1.057236006	0.000719122	0.019878512	1.772547903	0.002441626	0.029024981
ENSG00000001461	0.006160661	0.077198966	0.512021308	0.000911137	0.015613826	0.619819583	0.563650583	0.902798883	0.107798274	0.002444831	0.029027492
ENSG00000171798	0.001298751	0.026073523	-3.722747089	0.01564243	0.1309549	-2.662453	0.376770967	0.818065575	1.060293749	0.002444905	0.029027492
ENSG00000163002	0.004461924	0.062109552	-0.602665237	0.002441899	0.033991001	-0.642874204	0.85213304	0.976623457	-0.040208967	0.002451171	0.029083649
ENSG00000136457	0.22212013	0.615267392	0.802412862	0.0158735	0.1323176	-1.671535	0.000324992	0.010467457	-2.473947928	0.002453668	0.029095028
ENSG00000109089	0.887893758	0.973120789	-0.045314446	0.001330679	0.0212181	-1.03415	0.002156139	0.04569011	-0.988835963	0.002457368	0.029120657
ENSG00000197329	0.144754022	0.51147622	-0.414808384	0.047339632	0.277232115	0.563098709	0.000581038	0.016688653	0.977907093	0.002461479	0.029151118
ENSG00000162402	0.153295275	0.524045015	-0.286041907	0.000503391	0.009864277	-0.697858451	0.0402863	0.316784667	-0.411816545	0.00246569	0.029162651
ENSG00000072201	0.109056463	0.445038172	-0.715261027	0.060417844	0.319941216	0.834811821	0.000506366	0.014929805	1.550072847	0.002465568	0.029162651
ENSG00000102038	0.002726669	0.044551131	1.107233852	0.000951726	0.016116584	1.220621105	0.758407618	0.959524066	0.113387254	0.002467076	0.029162651
ENSG00000160094	0.000687632	0.016477308	-0.800739218	0.032142031	0.21618594	-0.503191217	0.210118762	0.675655901	0.297548	0.002472246	0.029186092
ENSG00000136280	0.107352976	0.441337146	0.337424252	0.000542321	0.010402041	0.723184881	0.064599429	0.40655336	0.385760628	0.002475227	0.029186092
ENSG00000233539	0.000536654	0.013632698	3.011591655	0.04023626	0.249614507	1.826022695	0.128378563	0.557652291	-1.185568961	0.002470993	0.029186092
ENSG00000105559	0.250448512	0.647252154	-0.574841599	0.000384441	0.007911855	-1.797217	0.016096563	0.186802082	-1.222375246	0.002474295	0.029186092
ENSG00000116032	0.000559378	0.014029309	1.764765995	0.003214063	0.04240641	1.507631	0.61348461	0.920207865	-0.257134523	0.002483267	0.029262652
ENSG00000234964	0.00538196	0.070255408	-0.568553957	0.002078402	0.029799086	-0.62901093	0.76758138	0.961884142	-0.060456973	0.002484851	0.029263108
ENSG00000150540	0.037315097	0.244577449	1.160276765	0.179458328	0.590766525	-0.756489206	0.000635165	0.018039287	-1.91676597	0.002491342	0.029317971
ENSG00000154978	0.00047823	0.012561762	0.995608329	0.033491051	0.221895873	0.606609732	0.171696882	0.629090142	-0.388998597	0.002492608	0.029317971
ENSG00000127329	0.000996235	0.02153294	2.684146417	0.2610747	0.6986099	0.9441744	0.026873046	0.252390851	-1.739972014	0.002494931	0.029327067
ENSG00000130508	0.001327991	0.026481574	1.809935934	0.000789749	0.013950346	1.892497377	0.88348016	0.982776915	0.082561442	0.002501409	0.029384959
ENSG00000271369	0.046112139	0.276143178	1.973918379	0.000278693	0.006023763	3.565103472	0.092418872	0.481993289	1.591185093	0.002508617	0.029451353
ENSG00000157184	0.766384115	0.934356483	0.062690362	0.002090407	0.029946257	0.645243703	0.005496939	0.090156897	0.58255334	0.002516455	0.029525052
ENSG00000233070	0.000490556	0.012745016	-6.176145984	0.130428	0.5026911	-2.128905	0.026326675	0.249054409	4.047240498	0.002519241	0.029539423
ENSG00000184895	0.006834219	NA	-5.681865646	0.006671832	NA	-5.698659	0.994402689	NA	-0.01679375	0.002525701	0.029596833
ENSG00000185950	0.003351419	0.051437261	0.848114712	0.001116279	0.01843146	0.9419532	0.744386573	0.957699463	0.093838492	0.002532097	0.029653431
ENSG00000198682	0.06047963	0.323437293	1.066012768	0.000430557	0.008674166	1.986693	0.098489158	0.495341591	0.920680269	0.002548038	0.029821653
ENSG00000198742	0.001610751	0.030446155	0.618522464	0.628195128	0.920260059	0.09510026	0.007610054	0.114176494	-0.523422204	0.002550286	0.029829514
ENSG00000185352	0.469674359	NA	-0.865998634	0.000518397	NA	-5.687744	0.003655259	0.068335271	-4.8217456	0.002564449	0.029976651
ENSG00000166578	0.211206644	0.601027176	0.64612262	0.000742778	0.01337318	1.720609	0.033101893	0.284949465	1.074486414	0.002568765	0.030008571
ENSG00000164626	0.014298933	0.134422341	2.169797397	0.428430681	0.827537863	-0.711768184	0.001241048	0.030518099	-2.881565581	0.002574127	0.030052656
ENSG00000185043	0.024027025	0.188917995	0.500366408	0.000554145	0.01058164	0.7652704	0.231555885	0.700986422	0.264904041	0.002581614	0.030121483
ENSG00000164976	0.000604588	0.014950621	0.907977676	0.013495418	0.118342844	0.654611991	0.337347317	0.788859392	-0.253365686	0.002584066	0.030131513
ENSG00000181826	0.217845127	0.609876017	0.338239989	0.000731215	0.013228768	0.921982562	0.031991639	0.279531819	0.583742572	0.002591576	0.030200474
ENSG00000162772	0.000931262	0.020541489	1.381113147	0.306177851	0.741002945	0.427800856	0.022163496	0.224654957	-0.953312291	0.002598092	0.030220589
ENSG00000171124	0.394539516	0.7665587	0.234487598	0.001080126	0.01797251	0.899765	0.015640312	0.18415173	0.665277439	0.002596565	0.030220589
ENSG00000125648	0.351791705	0.734981942	-0.300713995	0.018322	0.1462784	0.7607204	0.001004806	0.025778409	1.061434407	0.002595929	0.030220589
ENSG00000136161	0.885892183	0.972763183	0.042306184	0.002853724	0.03859931	0.8731306	0.00456387	0.079007834	0.830824388	0.002600149	0.030225939
ENSG00000049246	0.790034651	0.943071109	0.076096052	0.002386848	0.033459955	0.86102225	0.005647431	0.091862462	0.784926198	0.002602341	0.030232844
ENSG00000102226	0.002739925	0.044640538	0.598229145	0.001792206	0.026696885	0.623421106	0.898995563	0.984523565	0.025191961	0.002607376	0.030272754
ENSG00000177076	0.00100487	0.021665144	1.05220855	0.341532934	0.772404703	0.306772271	0.019411929	0.208494567	-0.745436279	0.00261509	0.030343701
ENSG00000264268	0.001208536	0.024610992	2.829795272	0.334004715	0.766820272	0.870260329	0.020835032	0.216244036	-1.959534943	0.002623777	0.030425842
ENSG00000197256	0.001159398	0.023917802	1.130228827	0.002803068	0.03806376	1.040179	0.794337884	0.964947066	-0.09005013	0.002639743	0.030592249
ENSG00000135899	0.132678807	0.489963269	-0.412930498	0.000513352	0.009991192	-0.955884665	0.048793324	0.352116355	-0.542954167	0.002648222	0.030671725
ENSG00000162896	0.000395667	0.010909389	5.193940848	1.59E-05	0.000558496	6.326714775	0.436086262	0.854299392	1.132773927	0.002652494	0.030702412
ENSG00000130396	0.535375726	0.845291306	0.096419902	0.001355083	0.021389171	0.498012012	0.009777621	0.13528119	0.40159211	0.002657127	0.030737247
ENSG00000116285	0.15146323	0.52170668	0.3421011	0.042201761	0.257019931	-0.485072474	0.000529949	0.015445849	-0.827173574	0.00266287	0.030784863
ENSG00000182040	0.266416466	0.661621435	-0.593002118	0.02635232	0.1894047	1.152355	0.000926044	0.024176423	1.745356648	0.002675099	0.030897752
ENSG00000266010	0.000408239	0.011184311	6.094067985	0.00764731	0.07878561	4.673949	0.282073032	0.746591167	-1.420119284	0.002676671	0.030897752
ENSG00000133477	0.916211215	0.980521718	0.017539348	0.002779855	0.03782125	-0.4998211	0.001968632	0.042735411	-0.517360475	0.002677533	0.030897752
ENSG00000109323	0.000545428	0.013779861	1.139074857	0.086708953	0.399097788	0.565230009	0.081018718	0.454538271	-0.573844849	0.00269261	0.031052802
ENSG00000162511	0.004022846	0.058455796	3.482845812	0.000532026	0.010238827	4.167028953	0.488729372	0.87706869	0.684183141	0.002713355	0.031272986
ENSG00000261804	0.207089072	0.59631255	-0.838322136	0.000474986	0.00939685	-2.510655	0.021995842	0.223892641	-1.672332817	0.00272264	0.031360904
ENSG00000231062	0.018388983	0.159146101	-2.7930715	0.167889968	0.57085907	1.433735477	0.000313505	0.01015264	4.226806977	0.002740554	0.031548044
ENSG00000226281	0.116006148	0.459402401	0.996649103	0.000646014	0.011900078	2.112706867	0.060703719	0.394463239	1.116057764	0.002745057	0.031580676
ENSG00000183770	0.000925178	0.020459756	3.879530383	0.123741596	0.491226155	1.861482952	0.052219748	0.364084275	-2.018047431	0.002754988	0.031656437
ENSG00000233369	0.010084896	0.106775774	0.628845838	0.000760374	0.013528678	0.822110166	0.42720586	0.849110452	0.193264328	0.002753691	0.031656437
ENSG00000084676	0.506791556	0.830709225	-0.213611449	0.011829409	0.107970812	0.80743573	0.001477307	0.034742129	1.021047179	0.00277462	0.031862674
ENSG00000114268	0.007318883	0.087034107	0.907145614	0.699793091	0.93901082	-0.13097883	0.002174458	0.045968725	-1.038124444	0.002778416	0.031886915
ENSG00000006756	0.000536906	0.013632698	1.032359573	0.031719477	0.21477119	0.641077119	0.188852078	0.65272183	-0.391282453	0.002785902	0.031953452
ENSG00000172889	0.288632599	0.683540795	0.489670132	0.000966696	0.016289912	1.511459227	0.025034382	0.241500967	1.021789095	0.002805416	0.032138317
ENSG00000087460	0.021836842	0.178276371	0.451015786	0.00064123	0.0118246	0.6713088	0.262572685	0.731508688	0.220292977	0.002804354	0.032138317
ENSG00000019186	0.397844271	0.769009364	-1.121522669	0.01267561	0.1135262	3.290877	0.000860276	0.022896486	4.412399687	0.002808881	0.032158545
ENSG00000109101	0.000462292	0.012284605	-1.895321629	0.1244777	0.4921047	-0.8149315	0.04773967	0.348833813	1.080390102	0.002826964	0.03234601
ENSG00000215595	0.156424517	0.527599258	-0.874259558	0.000535434	0.01029289	-2.279525	0.036134812	0.300346343	-1.405265716	0.002835693	0.032426282
ENSG00000189143	0.001040038	0.02213919	0.908683651	0.004937606	0.056938015	0.77892218	0.63949566	0.930111111	-0.129761471	0.002842416	0.032483525
ENSG00000168564	0.758581394	0.931441833	0.126391525	0.002571504	0.035593503	1.238232032	0.006787218	0.105174382	1.111840508	0.002856985	0.032630317
ENSG00000134107	0.001169445	0.024067342	0.59283959	0.006099556	0.066872029	0.50084844	0.614369051	0.920207865	-0.09199115	0.002886361	0.032926093
ENSG00000230825	0.005322557	0.070064723	-4.181949179	0.620540769	0.918164663	0.480392702	0.001787782	0.039632131	4.662341882	0.00288535	0.032926093
ENSG00000086696	0.644388664	0.894876793	0.358963745	0.002271234	0.03210895	2.345965	0.009516686	0.132396191	1.987000972	0.002892165	0.032972419
ENSG00000182022	0.000940299	0.020687785	1.160106133	0.004511288	0.05307108	0.9962377	0.639785606	0.930196812	-0.163868482	0.002898255	0.033021957
ENSG00000130054	0.000489992	0.012745016	-2.111071721	0.103297004	0.441766085	-0.9710928	0.061489966	0.398052432	1.139978921	0.002905996	0.033090232
ENSG00000105926	0.165314101	0.539921657	-0.347433251	0.000589919	0.011044128	-0.867253282	0.040425452	0.317457645	-0.519820031	0.00291429	0.033164729
ENSG00000259087	0.026136888	NA	4.053600709	0.4235248	NA	-1.723563	0.00238933	NA	-5.777164134	0.002917971	0.033186662
ENSG00000166482	0.166372284	0.541717477	1.044514464	0.02672329	0.1912538	-1.719122	0.000347627	0.011115921	-2.763636736	0.002945228	0.033476542
ENSG00000204634	0.01549281	0.14029147	0.820093673	0.430581165	0.828203121	-0.267345419	0.001336008	0.032316853	-1.087439092	0.002947792	0.033485573
ENSG00000181830	0.239800949	0.63463703	0.239735636	0.00085606	0.014922504	0.679283966	0.030922242	0.274471567	0.43954833	0.002978358	0.033792217
ENSG00000168010	0.050000371	0.290234947	-1.036228863	0.000672308	0.012357974	-1.799820073	0.149434721	0.594097363	-0.76359121	0.002977192	0.033792217
ENSG00000196839	0.020153029	0.16839867	0.544422804	0.000682496	0.01253185	0.7949075	0.283278989	0.748464431	0.250484676	0.002986932	0.033869191
ENSG00000112312	0.11532722	0.457507087	0.593722867	0.060026549	0.318653743	-0.715465394	0.000561677	0.016211129	-1.309188261	0.002998017	0.033974529
ENSG00000065665	0.04731	0.280683496	0.574267146	0.1616313	0.5607715	-0.4154535	0.000760597	0.020708513	-0.98972064	0.0030005	0.033982325
ENSG00000117115	0.004092292	0.059166295	1.998877814	0.000596466	0.011134134	2.379843465	0.562082751	0.902408274	0.380965651	0.003010676	0.034077183
ENSG00000280587	0.000944045	0.020717222	1.893617678	0.212510787	0.642461445	0.733062159	0.037046983	0.303669115	-1.160555519	0.003021529	0.034179585
ENSG00000026297	0.00096917	0.021027201	1.0689034	0.270531142	0.707952953	0.359233472	0.02798374	0.258986002	-0.709669927	0.003035303	0.034314877
ENSG00000111728	0.869275406	0.968764245	0.116008625	0.003841218	0.04806411	1.97999	0.006483069	0.101552847	1.863981059	0.003047448	0.034431616
ENSG00000258590	0.001108306	NA	5.215817483	0.001625617	NA	5.051569	0.885082727	0.982878564	-0.164248534	0.003057674	0.034526535
ENSG00000254607	0.00975988	0.104687492	2.734521898	0.000354557	0.00734959	3.746339976	0.286339532	0.75039914	1.011818078	0.003060272	0.034535266
ENSG00000233818	0.000563688	0.014116826	2.294239235	0.01762712	0.1424835	1.599603	0.263461815	0.731612382	-0.694635839	0.003074265	0.034672508
ENSG00000253837	0.000375904	0.01041453	6.304059218	0.003770339	0.04738399	5.183328012	0.411963704	0.841873873	-1.120731206	0.003077053	0.034683284
ENSG00000276980	0.000230995	0.007160847	4.433259643	0.0549758	0.3019019	2.315919	0.075225823	0.438521283	-2.117341001	0.003083509	0.034735362
ENSG00000188157	0.001173248	0.024116771	0.789061249	0.005707571	0.063394942	0.672091183	0.630380216	0.927192797	-0.116970066	0.003091986	0.034791937
ENSG00000103490	0.035011718	0.235487336	-0.732804304	0.000877928	0.01524193	-1.159175	0.222486138	0.689650023	-0.426371079	0.003092208	0.034791937
ENSG00000268895	0.000573714	0.014326208	2.900899967	0.03069609	0.2105766	1.854265	0.17121581	0.629063852	-1.046634638	0.003094406	0.034795982
ENSG00000110799	0.010470542	0.108921202	-1.766679306	0.3080875	0.7435327	0.695834	0.000353747	0.011274699	2.462513311	0.003101504	0.034855088
ENSG00000236008	0.003692419	0.054955076	3.421274871	0.0017009	0.025580411	3.682349423	0.765418388	0.961450722	0.261074552	0.003107382	0.034879722
ENSG00000163032	0.102943539	0.431427637	-0.565196021	0.07496334	0.364437484	0.61525096	0.000651092	0.018432751	1.180446981	0.003106881	0.034879722
ENSG00000167178	0.023734649	0.187576776	2.568675042	0.000986297	0.01657153	3.66639	0.219908125	0.686522661	1.097714519	0.003123772	0.035042903
ENSG00000187720	0.005473496	0.070805641	0.918871926	0.8748433	0.9765681	-0.05222865	0.00334502	0.063199897	-0.971100576	0.003131884	0.035113099
ENSG00000171612	0.018468596	0.159754747	-0.70259465	0.00130435	0.020895111	-0.963362367	0.389272507	0.826175946	-0.260767717	0.003147551	0.035267848
ENSG00000153531	0.001540953	0.029528348	1.765517907	0.4271461	0.8272322	0.4488559	0.01745631	0.195931649	-1.316662049	0.003152149	0.035298475
ENSG00000175287	0.319031205	0.708249275	0.624930964	0.001202625	0.019612472	2.009266214	0.024580394	0.238545212	1.38433525	0.00317247	0.035505027
ENSG00000137648	0.790479874	0.943294516	0.08010522	0.002825685	0.038326862	0.900046354	0.006522689	0.101891326	0.819941134	0.00317842	0.035550592
ENSG00000020181	0.000577193	0.014371365	1.640411703	0.033818867	0.223263293	1.022073148	0.181878482	0.64358997	-0.618338555	0.003192	0.035681394
ENSG00000119862	0.000782734	0.01829746	-0.969234398	0.050229476	0.287682466	-0.56454237	0.161175404	0.611990151	0.404692028	0.003207557	0.035834127
ENSG00000134709	0.001502384	0.029004675	-0.739465974	0.737127946	0.949557226	-0.078006204	0.004540385	0.078835288	0.66145977	0.003220333	0.03595563
ENSG00000136877	0.000708524	0.01688388	0.630814461	0.034509072	0.226268516	0.394438168	0.203418297	0.668781302	-0.236376293	0.003230121	0.036043654
ENSG00000186350	0.001128591	0.023450974	-0.523348112	0.020600287	0.158936292	-0.371958983	0.346649723	0.795852202	0.151389129	0.003238266	0.036113246
ENSG00000108576	0.663624164	0.901742519	0.506002466	0.003956462	0.04897189	3.068978	0.012188326	0.155896587	2.562975572	0.003243056	0.036145366
ENSG00000134955	0.048302269	0.284408125	-0.398282467	0.000803256	0.014130905	-0.67686331	0.168527279	0.62529346	-0.278580843	0.003246987	0.036167876
ENSG00000179111	0.000639333	0.015514419	2.876895668	0.01350994	0.1184099	2.109718	0.306944252	0.766886152	-0.767178163	0.003253326	0.036217173
ENSG00000160190	0.022252467	0.180123512	0.539691773	0.000736802	0.01331584	0.7958526	0.275967975	0.743834406	0.256160869	0.003259166	0.036260853
ENSG00000238837	0.090135526	0.402695851	-1.462488665	0.077258655	0.371398479	1.315157159	0.000908262	0.023782009	2.777645824	0.003270509	0.036365682
ENSG00000235859	0.323510448	0.712797875	-0.277385568	0.023039454	0.172871262	0.623653497	0.001175401	0.029186381	0.901039065	0.003273004	0.036372054
ENSG00000168412	0.35289673	NA	1.798675165	0.003052856	NA	5.306829075	0.023950004	0.234992893	3.50815391	0.003282711	0.036423746
ENSG00000170962	0.129014402	0.484437534	-0.976980937	0.059605641	0.317398656	1.185043946	0.000715961	0.019858147	2.162024883	0.00328343	0.036423746
ENSG00000149451	0.018852016	0.161850765	2.05901346	0.3837045	0.801948	-0.7780921	0.001356651	0.032550463	-2.837105511	0.003283043	0.036423746
ENSG00000258766	0.000616227	0.015167649	-6.057029851	0.1661102	0.568326	-1.938703	0.023257541	0.230231529	4.118326961	0.003291573	0.036471325
ENSG00000184809	0.006753512	0.082621142	6.23644718	7.16E-05	0.001926563	9.102159	0.147814181	0.591209632	2.865711985	0.003290089	0.036471325
ENSG00000230943	0.021485876	0.17611458	-0.637774022	0.279138084	0.715485618	0.295177434	0.000745725	0.020397312	0.932951455	0.003306404	0.036614215
ENSG00000260917	0.438156163	0.794514107	0.217844521	0.001473389	0.02267411	0.8842181	0.016316422	0.188129294	0.666373566	0.003309218	0.036623949
ENSG00000092929	0.346197259	0.732008842	0.306805936	0.001236003	0.02009966	1.04711	0.022147544	0.224621325	0.74030391	0.00331635	0.036681431
ENSG00000149257	0.003144357	0.049360095	0.724664264	0.002045099	0.029468949	0.756609784	0.896308583	0.984523565	0.031945521	0.003331778	0.036830549
ENSG00000180611	0.349995004	0.733889573	-0.30992896	0.000755611	0.013475084	-1.12627498	0.014897246	0.178958196	-0.81634602	0.00334013	0.036901322
ENSG00000089248	0.001253055	0.025397179	-0.604032347	0.5745886	0.9010554	-0.1048217	0.007711685	0.115371624	0.499210653	0.00335568	0.037051486
ENSG00000122861	0.000619198	0.015197284	1.40152508	0.01693208	0.138873	0.9778792	0.300688734	0.760880301	-0.423645855	0.003364702	0.037129437
ENSG00000006451	0.054232479	0.304635386	0.429090621	0.000692995	0.012695888	0.755792264	0.142305846	0.58202338	0.326701644	0.003377945	0.037232154
ENSG00000095585	0.021883353	0.178481953	-1.017987719	0.2485574	0.6853864	0.509729	0.000574764	0.01656197	1.527716687	0.003376009	0.037232154
ENSG00000204282	0.001749738	0.032580357	1.057312156	0.5049177	0.8706449	0.227211	0.013832368	0.170544853	-0.830101111	0.003389478	0.037337522
ENSG00000226054	0.007705219	0.089755747	-1.170979054	0.00317814	0.04204813	-1.30181	0.773106212	0.962201984	-0.130830557	0.003391567	0.037338804
ENSG00000189129	0.000798233	0.018533883	1.408240905	0.009492314	0.09216437	1.094149	0.443606822	0.856595127	-0.314091886	0.003395357	0.037358795
ENSG00000120729	0.712965817	0.918330572	0.379578918	0.004455616	0.052759027	-4.386380256	0.001935133	0.042111046	-4.765959174	0.003409342	0.037490875
ENSG00000185274	0.262858925	NA	2.373208808	0.001764267	NA	6.078564932	0.03728119	0.30488605	3.705356125	0.003418553	0.037570337
ENSG00000074966	0.009558768	0.103173532	-2.624510962	0.003532032	0.04538358	-3.026805129	0.715476579	0.951894236	-0.402294167	0.003432227	0.037698718
ENSG00000083720	0.044279796	0.27015386	-0.768790941	0.000897767	0.015463027	-1.273084509	0.189860103	0.653411301	-0.504293569	0.003444807	0.037793032
ENSG00000213539	0.001441937	0.028287942	-5.422343482	0.074319891	0.362430028	-2.35474335	0.080759342	0.453655718	3.067600132	0.003443148	0.037793032
ENSG00000090020	0.025324568	0.194252874	0.458765616	0.000792257	0.013965957	0.687955228	0.26316601	0.731508688	0.229189613	0.003452503	0.037833593
ENSG00000162975	0.002524155	0.042286348	4.20054676	0.003670557	0.046572217	4.046937651	0.87535949	0.981460325	-0.153609108	0.003450665	0.037833593
ENSG00000106624	0.002542861	0.042475651	1.393899102	0.663877798	0.928317418	0.202918412	0.009809335	0.135509062	-1.19098069	0.003462801	0.037924486
ENSG00000105643	0.000766448	0.018014665	1.230203785	0.1252975	0.4933837	0.5618316	0.066880798	0.412402845	-0.668372207	0.003468516	0.037965106
ENSG00000118971	0.000774813	0.018186425	1.120175737	0.01371584	0.1198481	0.8214222	0.36964459	0.814060594	-0.298753572	0.003473681	0.037999659
ENSG00000143924	0.333063733	0.721037285	0.273048398	0.017020914	0.139245286	-0.674876928	0.000800011	0.021649005	-0.947925326	0.003477605	0.038020608
ENSG00000158467	0.000719946	0.01708506	0.883051697	0.038782122	0.244681482	0.540308519	0.188317818	0.652143065	-0.342743178	0.003513237	0.038388
ENSG00000112715	0.101927556	0.429083336	0.481290776	0.080697531	0.380592383	-0.514295025	0.00072005	0.019878512	-0.995585802	0.003537535	0.038521035
ENSG00000180543	0.002788314	0.045172264	-0.814759576	0.965028727	0.994906669	0.011804492	0.002440738	0.050166344	0.826564067	0.003536756	0.038521035
ENSG00000106785	0.513095917	0.833363094	-0.137240657	0.001155102	0.018981401	-0.682983009	0.009450851	0.13168235	-0.545742352	0.003534206	0.038521035
ENSG00000111371	0.002075685	0.036607726	-0.89391127	0.01124148	0.1038163	-0.7358705	0.58634041	0.912810682	0.15804078	0.003527738	0.038521035
ENSG00000166450	0.001429581	NA	5.462058518	0.1159339	NA	2.889019	0.074559012	NA	-2.573039522	0.003536321	0.038521035
ENSG00000271254	0.000863838	0.019530002	0.883276069	0.01849539	0.1473255	0.6276749	0.327986137	0.782200813	-0.255601144	0.003537625	0.038521035
ENSG00000163344	0.001039294	0.02213919	-0.890412103	0.492258779	0.86522254	-0.185697104	0.009522859	0.132396191	0.704714999	0.003551335	0.038625865
ENSG00000196189	0.000969136	0.021027201	-0.947893301	0.040556434	0.250817198	-0.58710579	0.210506581	0.67645476	0.36078751	0.003550362	0.038625865
ENSG00000107821	0.256486141	0.653974746	0.881880189	0.00125119	0.02026999	2.445375	0.033741175	0.287852375	1.563494892	0.003562829	0.038728621
ENSG00000272568	0.594426447	0.873131693	0.997838169	0.004490812	0.052963915	4.898486912	0.012976197	0.163272337	3.900648742	0.003568687	0.038747794
ENSG00000172794	0.000553096	0.013932673	2.483422946	0.01037507	0.09845726	1.855483	0.359439164	0.805454083	-0.627940013	0.003567913	0.038747794
ENSG00000166920	0.102689313	0.43134024	0.503907855	0.00075828	0.01350539	1.039425	0.082622752	0.45790209	0.535516732	0.003576356	0.038786555
ENSG00000259178	0.10069293	0.426703414	-1.314343858	0.000979385	0.01647148	-2.959473	0.075429584	0.43926059	-1.645129232	0.00357551	0.038786555
ENSG00000105419	0.000490102	0.012745016	2.260111455	0.01225697	0.110529	1.627908	0.322925852	0.77782008	-0.632203588	0.003587371	0.038883731
ENSG00000140848	0.613932645	0.882800765	-0.176439118	0.01084404	0.1014528	0.8881381	0.002286155	0.047706043	1.064577182	0.003591779	0.038909231
ENSG00000106823	0.000405938	0.011139007	-2.813106436	0.27694262	0.713060567	-0.840144758	0.013562442	0.168149694	1.972961678	0.003599463	0.038970161
ENSG00000115380	0.007605296	0.089013003	1.373689128	0.000667199	0.012277178	1.750970356	0.463022807	0.863734567	0.377281228	0.003603865	0.038995513
ENSG00000180155	0.416379518	0.780899758	-0.367077907	0.018805835	0.148953274	1.05036627	0.00160078	0.03672292	1.417444178	0.003628421	0.039238783
ENSG00000132915	0.164335809	0.539812559	1.503159009	0.001281224	0.020639944	3.358258653	0.051096324	0.359921371	1.855099644	0.003636966	0.039308724
ENSG00000142677	0.000668996	0.016120553	-2.232519955	0.646712991	0.923844227	-0.29777206	0.003222451	0.061305123	1.934747895	0.003658313	0.039516882
ENSG00000182742	0.001041012	0.02213919	6.254305131	0.4771265	0.854744	1.381291	0.008560011	0.123931947	-4.873014198	0.003662286	0.039537232
ENSG00000268601	0.038554824	0.249749901	-1.986565152	0.000912962	0.01561383	-3.302677	0.194434224	0.659577576	-1.316111429	0.003666171	0.0395566
ENSG00000118596	0.004332019	0.061142232	-1.003551473	0.005520091	0.06183149	-0.9760595	0.93782677	0.98991026	0.027491927	0.003683491	0.039720841
ENSG00000105996	0.574774925	0.864614552	0.528807798	0.00813014	0.082524516	-3.613341065	0.002275299	0.047535305	-4.142148863	0.003693735	0.039808615
ENSG00000163053	0.003995922	0.058361492	1.246447643	0.001270876	0.020530907	1.394084354	0.729996198	0.954733676	0.147636711	0.003709725	0.03995819
ENSG00000102181	0.001134155	0.023538154	0.975022875	0.008416296	0.084187427	0.790193787	0.534758369	0.891664767	-0.184829089	0.003716118	0.04000428
ENSG00000103067	0.000877497	0.019760911	-0.962651456	0.3642713	0.7865642	-0.2622589	0.015525118	0.18340271	0.700392516	0.003723421	0.040060114
ENSG00000164181	0.089588789	0.40098208	-1.167631899	0.000597724	0.011135034	-2.372105496	0.081982625	0.456829354	-1.204473596	0.003737826	0.040192247
ENSG00000037042	0.563658159	0.861040903	0.23396907	0.006568285	0.07076227	-1.106626	0.000989468	0.02549529	-1.340595038	0.003744592	0.04024214
ENSG00000008283	0.754631834	0.930712596	-0.059402916	0.007450961	0.07745848	0.5074335	0.002818879	0.055561909	0.566836397	0.003760684	0.040392133
ENSG00000149328	0.001078051	0.022730228	1.515655919	0.005861309	0.064726461	1.281516279	0.603151872	0.916553262	-0.23413964	0.003768666	0.040454904
ENSG00000162836	0.000857056	0.019416617	0.966441256	0.129127065	0.500254705	0.441598448	0.069313246	0.420300206	-0.524842807	0.003771188	0.040459034
ENSG00000069493	0.001601162	0.030372652	1.119969733	0.0049965	0.05734809	0.9988153	0.724901804	0.953999529	-0.121154392	0.00377975	0.04045915
ENSG00000073712	0.002080872	0.036644217	1.061626981	0.5376393	0.8875127	0.2145959	0.013874959	0.170949421	-0.847031046	0.003778211	0.04045915
ENSG00000102897	0.263970135	0.65982946	0.281240616	0.001138318	0.01875934	0.8140937	0.032743277	0.283360811	0.532853121	0.003779641	0.04045915
ENSG00000131037	0.089470154	0.400778155	0.670575347	0.000748636	0.01343798	1.330964	0.094330547	0.486622927	0.660389091	0.003777016	0.04045915
ENSG00000173391	0.013808726	0.132061776	-1.976445636	0.003140819	0.04166845	-2.424347	0.602150743	0.916116374	-0.447901408	0.003781939	0.040459693
ENSG00000134240	0.363494277	0.742180328	1.010896731	0.01121891	0.103774914	-4.06174154	0.001378091	0.03297588	-5.072638271	0.00379802	0.040608772
ENSG00000114423	0.031760072	0.222760718	0.693571628	0.000755063	0.013475084	1.086602351	0.22178093	0.689227932	0.393030723	0.00380163	0.04062442
ENSG00000106025	0.008702846	0.097102764	2.080619201	0.000524829	0.010157115	2.735002326	0.384921875	0.822980336	0.654383124	0.003810541	0.040650782
ENSG00000254851	0.00344277	0.052464883	-4.747077148	0.027101278	0.193075561	-3.050213942	0.322024648	0.777679464	1.696863206	0.003810287	0.040650782
ENSG00000213412	0.002584782	0.042801894	-3.631489875	0.01586074	0.1322754	-2.792328	0.503730912	0.882087253	0.839162248	0.003809135	0.040650782
ENSG00000184792	0.968591446	0.993460297	-0.013012187	0.002339186	0.03293428	-1.006953	0.002666648	0.053631606	-0.993940419	0.003818573	0.040713523
ENSG00000274611	0.070286928	NA	-2.839349081	0.001259663	NA	-5.948228	0.110270232	0.521318468	-3.108878719	0.003822631	0.040733841
ENSG00000260912	0.007714085	0.089755747	0.713969544	0.761055394	0.956249693	-0.082755401	0.003074462	0.059456517	-0.796724945	0.003825609	0.040742624
ENSG00000088002	0.007932709	0.09135359	-1.408940582	0.4608292	0.8449355	0.3906388	0.000694954	0.019452721	1.799579379	0.003841583	0.040889737
ENSG00000117598	0.152736294	NA	2.015324186	0.032029477	NA	-3.900316271	0.000830301	0.022219107	-5.915640457	0.003857362	0.041034607
ENSG00000185909	0.001369848	0.027089925	-1.014417186	0.025656089	0.186171659	-0.706656908	0.332092419	0.784455684	0.307760278	0.003861693	0.04105761
ENSG00000184371	0.605217024	0.878398564	0.188960197	0.006402517	0.069323667	-1.011946336	0.001205593	0.029769774	-1.200906533	0.003875411	0.041157214
ENSG00000274528	0.001572121	0.029920737	-4.756627877	0.1347376	0.5104955	-1.7292	0.048852323	0.352208212	3.027428241	0.003873472	0.041157214
ENSG00000197043	0.000709975	0.016888405	2.198385901	0.08971236	0.407041442	1.109959174	0.089044035	0.473560844	-1.088426726	0.003913202	0.041511965
ENSG00000121060	0.902563881	0.976437708	-0.02939241	0.002413581	0.03367856	-0.7293116	0.003601103	0.067393701	-0.699919149	0.003911844	0.041511965
ENSG00000281097	0.239193849	0.634103262	-0.79692916	0.037710661	0.239594917	1.342284639	0.001291726	0.03154615	2.139213799	0.003918932	0.041549457
ENSG00000167637	0.001253252	0.025397179	-0.719383693	0.0304215	0.2089587	-0.4790221	0.287192388	0.750937972	0.240361597	0.003925707	0.041597987
ENSG00000169047	0.996348137	0.998962695	-0.001358306	0.005009878	0.057463297	0.831578503	0.004950875	0.084034683	0.832936809	0.003930691	0.041603816
ENSG00000138669	0.11462273	0.4563511	0.613864714	0.074060965	0.361898983	-0.713387437	0.000815945	0.021913421	-1.327252152	0.00393505	0.041603816
ENSG00000273084	0.001328311	0.026481574	-1.839819205	0.040544491	0.250817198	-1.1315022	0.230819957	0.699939966	0.708317005	0.003933684	0.041603816
ENSG00000161681	0.004878509	NA	3.506879055	0.4634421	NA	0.997377	0.023234683	0.230231529	-2.509502074	0.003933844	0.041603816
ENSG00000122707	0.003034474	0.048073787	1.657513087	0.672355595	0.932045495	0.241241177	0.011040624	0.14747653	-1.41627191	0.003939833	0.041631127
ENSG00000137831	0.924329256	0.981567566	0.026541797	0.004273496	0.05145803	0.7965592	0.005760793	0.09311013	0.770017451	0.003973221	0.041960498
ENSG00000269113	0.0009214	0.020402425	2.468303975	0.003452292	0.044592111	2.185061307	0.686189238	0.944180671	-0.283242668	0.003986644	0.042078771
ENSG00000162711	0.166925918	0.5422886	1.985653279	0.027304223	0.194199731	-4.065341889	0.000768868	0.020901679	-6.050995168	0.004002319	0.042216808
ENSG00000102837	2.14E-05	0.001080788	7.435795503	0.001328348	0.0212181	5.618068	0.285070302	0.749716508	-1.817727213	0.004004183	0.042216808
ENSG00000155368	0.000778518	0.0182256	-1.326970188	0.311462406	0.746723581	-0.399270399	0.018853139	0.20551193	0.927699788	0.004010599	0.042260905
ENSG00000119408	0.000900533	0.020147824	0.963278095	0.121779888	0.486017854	0.449989734	0.076282975	0.442410925	-0.513288361	0.004013875	0.042271891
ENSG00000266173	0.001049606	0.0222944	1.071040904	0.1772653	0.586961	0.4484942	0.053372571	0.369574897	-0.622546702	0.004039081	0.042513684
ENSG00000159212	0.235699433	0.6306701	1.17828525	0.000961387	0.01623225	3.277528	0.034215693	0.289609164	2.099243218	0.004045867	0.04256144
ENSG00000085552	0.0344443	0.233220854	0.542326517	0.000866506	0.015074054	0.8527624	0.22405324	0.691569887	0.310435883	0.004055829	0.042618855
ENSG00000118855	0.438930492	0.794805755	0.172586287	0.013322281	0.117483259	-0.55278598	0.001161801	0.028970077	-0.725372267	0.004054531	0.042618855
ENSG00000154096	0.001469372	0.028533354	1.530472292	0.003587463	0.045992771	1.403168049	0.786310706	0.96434035	-0.127304243	0.004078047	0.042828547
ENSG00000260228	0.116838679	0.461206253	2.011204004	0.001442559	0.0222994	3.952215	0.069552548	0.42103328	1.941010903	0.004081375	0.04283972
ENSG00000148798	0.008842796	0.098218408	-1.257134912	0.003658937	0.04649336	-1.398396	0.772020692	0.962152967	-0.141260921	0.004084052	0.042844057
ENSG00000166783	0.008956108	0.098965851	-1.534916671	0.004237709	0.05120068	-1.688229	0.801594031	0.967074469	-0.153312185	0.004117923	0.043175457
ENSG00000107819	0.023919641	0.188796938	0.778702442	0.3666119	0.7883461	-0.3121398	0.001579881	0.036407255	-1.090842288	0.004135216	0.043317851
ENSG00000181856	0.955334176	0.989687499	0.064354452	0.005438515	0.06119664	3.09289	0.006547928	0.102118959	3.028535402	0.004136082	0.043317851
ENSG00000196968	0.00113721	0.023573137	0.759553283	0.01543475	0.1298557	0.566107	0.405186368	0.837514112	-0.19344629	0.004154848	0.04346628
ENSG00000277449	0.806561878	0.948653071	0.272471812	0.003315944	0.04314983	-4.700843	0.001860358	0.040775061	-4.973314852	0.004153429	0.04346628
ENSG00000130309	0.007568355	0.088761795	0.484958864	0.7801667	0.9582856	-0.05077022	0.003192755	0.061036544	-0.535729079	0.004159007	0.04348575
ENSG00000275832	0.007816877	0.090611019	-0.812398538	0.5843816	0.9059334	0.1662617	0.001351234	0.032488544	0.978660275	0.004170771	0.043584672
ENSG00000169919	0.246705731	0.642144039	0.269603364	0.001202404	0.019612472	0.751928135	0.037605313	0.305610638	0.482324771	0.00417535	0.043608446
ENSG00000099725	0.00021081	0.006729094	-3.966603005	0.3441798	0.7750802	-1.000567	0.005633502	0.091719815	2.966035782	0.004192228	0.043760566
ENSG00000065361	0.006716933	0.082369803	-0.648521199	0.6675208	0.9304622	0.1026705	0.001691451	0.03825994	0.751191733	0.004196367	0.043779625
ENSG00000205746	0.555554265	0.856485312	-0.200732169	0.001347158	0.02130218	-1.127429	0.008866975	0.127236446	-0.926696816	0.004202293	0.0438173
ENSG00000143847	0.004454659	0.062108925	1.759570047	0.854534852	0.973016024	0.113965105	0.007816495	0.116292439	-1.645604942	0.004211443	0.043888527
ENSG00000143387	0.046187161	0.276400038	1.077872566	0.204956876	0.631266412	-0.693036975	0.001140544	0.028681384	-1.770909542	0.004231119	0.044069305
ENSG00000107537	0.083731531	0.388406844	0.412242388	0.11414	0.467639	-0.3806722	0.000959801	0.025020977	-0.792914599	0.004238066	0.044117376
ENSG00000163171	0.000898191	0.020147818	1.005712808	0.095893105	0.42302143	0.504741598	0.097796843	0.494452357	-0.500971209	0.004247242	0.044127689
ENSG00000113248	0.002165788	0.037869356	1.921745995	0.001887641	0.027829361	1.946553001	0.966848495	0.994620425	0.024807006	0.004248225	0.044127689
ENSG00000112078	0.001114672	0.023245967	-0.589298167	0.344563506	0.77509556	-0.170557081	0.020655083	0.215268718	0.418741086	0.004245104	0.044127689
ENSG00000165474	0.144777053	0.51147622	-0.424375567	0.06659858	0.3395888	0.5338074	0.000992788	0.025543824	0.958182982	0.004248383	0.044127689
ENSG00000102316	0.001823405	0.033648999	0.559597583	0.007554452	0.078062668	0.479607121	0.655443189	0.933024037	-0.079990462	0.004255978	0.044158108
ENSG00000160179	0.013851803	0.132153356	-0.878990785	0.4015309	0.8122629	0.2982532	0.000974441	0.025198136	1.177243996	0.004255445	0.044158108
ENSG00000099204	0.000851375	0.019375538	-1.263438731	0.3148425	0.7495373	-0.3806295	0.019781558	0.210266435	0.882809254	0.0042602	0.044177694
ENSG00000169439	0.165266972	0.539921657	0.732350619	0.001088288	0.018055925	1.699651392	0.058815797	0.388825169	0.967300773	0.004291381	0.044406576
ENSG00000204949	0.0217562	0.17782205	-0.894484989	0.001806137	0.026857897	-1.217297303	0.408672349	0.839781056	-0.322812315	0.004293264	0.044406576
ENSG00000137124	0.001694337	0.031859098	1.282239863	0.004008361	0.049507425	1.175872413	0.793104303	0.964713414	-0.10636745	0.004290715	0.044406576
ENSG00000132274	0.6300896	0.888726969	0.165234335	0.006613604	0.07120592	-0.932284627	0.001388291	0.033130772	-1.097518962	0.004285899	0.044406576
ENSG00000065717	0.002348234	0.040041003	1.471558383	0.002074432	0.02976697	1.489363	0.970351799	0.994709477	0.017804928	0.004294004	0.044406576
ENSG00000113212	0.001004412	0.021665144	2.353782829	0.079076508	0.375728065	1.287609462	0.111272908	0.52226004	-1.066173367	0.004300757	0.044452115
ENSG00000228918	0.010325973	0.107999003	2.329816227	0.000596668	0.011134134	3.094041595	0.360146751	0.806327802	0.764225367	0.004303195	0.04445304
ENSG00000267278	0.000880417	0.019800747	1.341874916	0.0709117	0.3512987	0.7361148	0.126570098	0.553576818	-0.605760122	0.004321148	0.04461414
ENSG00000116679	0.002501155	0.042023804	0.752093431	0.004121022	0.050282339	0.713683855	0.877238611	0.982142649	-0.038409576	0.004336341	0.044746598
ENSG00000283633	0.007882431	0.091018278	1.088860824	0.8337842	0.9698368	-0.08689005	0.004204338	0.074823745	-1.175750872	0.004347734	0.044839706
ENSG00000119938	0.169879019	0.546516177	0.831784826	0.001007472	0.01686144	1.992115	0.055349846	0.376603485	1.160329935	0.004357982	0.044920916
ENSG00000139433	0.000908546	0.020248093	-1.182842202	0.3237781	0.758421	-0.3517553	0.019767928	0.210266435	0.83108689	0.004366041	0.044979487
ENSG00000163359	0.000824193	0.018927215	1.472346383	0.074193787	0.362080577	0.786370126	0.118886449	0.53861262	-0.685976257	0.004399585	0.045300409
ENSG00000204020	0.025910954	0.196839817	-3.236020949	0.00155889	0.02379831	-4.982828	0.281160288	0.745984441	-1.746806952	0.004406161	0.045343445
ENSG00000138080	0.002621665	0.043246169	1.463645113	0.570399361	0.899928565	0.27937293	0.014624153	0.177355258	-1.184272183	0.00442447	0.045448262
ENSG00000146426	0.006432192	0.079960887	0.877579533	0.001873213	0.027687832	0.997824167	0.699003443	0.94847715	0.120244634	0.004430755	0.045448262
ENSG00000164654	0.005962177	0.07520473	-0.537824208	0.754264218	0.954133079	0.061000645	0.002205574	0.046372741	0.598824853	0.004421829	0.045448262
ENSG00000086730	0.445730442	0.79825047	0.525967497	0.009869198	0.094944836	-2.135778438	0.001158659	0.02894073	-2.661745935	0.004429786	0.045448262
ENSG00000183479	0.582491953	0.867784109	-0.322171275	0.001341547	0.021275654	-2.108010857	0.007204191	0.109754345	-1.785839582	0.004428641	0.045448262
ENSG00000138613	0.752780141	0.930667369	0.082110345	0.005646608	0.06292091	-0.7439311	0.002132233	0.045345661	-0.826041489	0.004428179	0.045448262
ENSG00000110172	0.014466776	0.135198739	-2.270746863	0.002975759	0.039873775	-2.781742785	0.591405197	0.913947344	-0.510995923	0.00444135	0.045507602
ENSG00000286009	0.000825075	0.018927215	-6.014228142	0.9084177	0.9842145	-0.1591037	0.001153194	0.028917671	5.855124484	0.004440646	0.045507602
ENSG00000130822	0.000913053	0.02030901	2.63648226	0.113263643	0.465345302	1.27836591	0.077475934	0.445774963	-1.358116349	0.004475177	0.045829394
ENSG00000011478	0.003109383	0.049079763	0.865764109	0.003284177	0.04300439	0.8607838	0.986259674	0.996556685	-0.004980309	0.004482893	0.045883582
ENSG00000117519	0.008632106	0.096547424	0.810272531	0.001401461	0.02188034	0.985366926	0.569955209	0.906506456	0.175094395	0.004508915	0.046103034
ENSG00000161642	0.001094124	0.022976054	-0.55624244	0.06189879	0.3254794	-0.3177714	0.16209802	0.613570512	0.238471087	0.004509206	0.046103034
ENSG00000144668	0.313612578	0.703752314	-1.002099424	0.033528001	0.221950464	1.841107431	0.00268266	0.05377115	2.843206855	0.004513127	0.046118214
ENSG00000277734	0.702497636	NA	-0.878470363	0.01899398	NA	4.681719	0.005339616	NA	5.5601895	0.004531447	0.046280433
ENSG00000175611	0.034958306	0.235313083	-0.801023749	0.001556932	0.023789541	-1.227480935	0.285395459	0.74992167	-0.426457186	0.004537421	0.046316443
ENSG00000176428	0.11860131	0.464375196	1.01936869	0.073274326	0.359271808	-1.327426416	0.001158997	0.02894073	-2.346795105	0.004543204	0.046349905
ENSG00000011422	0.000883712	0.019848899	1.251473084	0.068397	0.3439843	0.686388	0.132808696	0.565192183	-0.565085101	0.004548046	0.046349905
ENSG00000100285	0.008230379	0.093609098	-1.722453662	0.004907025	0.05673748	-1.834868	0.864006506	0.978770418	-0.112413989	0.004546962	0.046349905
ENSG00000171566	0.002537466	0.042426734	-0.535772276	0.011920737	0.108344577	-0.446011233	0.613937177	0.920207865	0.089761042	0.004555072	0.04639652
ENSG00000147036	0.004472406	0.062205135	0.883356404	0.002577752	0.035622665	0.934929056	0.863774143	0.978770418	0.051572652	0.004563964	0.046462086
ENSG00000274642	0.001376945	0.027199007	2.957249673	0.139445355	0.519973413	1.412941208	0.068135882	0.41676254	-1.544308465	0.004579301	0.046593155
ENSG00000104412	0.92086121	0.980924029	-0.02020879	0.006169191	0.067433881	0.555197233	0.004571761	0.079067458	0.575406024	0.004590232	0.046679283
ENSG00000124357	0.293572659	0.688601215	-0.379506272	0.033429525	0.221736694	0.767728204	0.001490277	0.034981311	1.147234476	0.004596679	0.046719742
ENSG00000160818	0.004447443	0.062058603	-0.626112377	0.006559445	0.07073422	-0.598181279	0.899466577	0.984523565	0.027931097	0.004599236	0.04672063
ENSG00000011201	0.00257972	0.042759226	-2.011667347	0.018290243	0.146092676	-1.560473632	0.506161174	0.882949572	0.451193715	0.004602077	0.046724417
ENSG00000254016	0.003366038	0.051523735	-4.571160841	0.9443958	0.9934179	0.07385146	0.00289428	0.05667115	4.645012304	0.004613374	0.04678923
ENSG00000176533	0.046815574	0.279092844	1.615786025	0.000938649	0.0159422	2.636696	0.165824687	0.620623358	1.020910079	0.004613406	0.04678923
ENSG00000271824	0.381285869	0.75663476	1.101534697	0.003741035	0.047214852	3.403100558	0.029374865	0.26632112	2.301565861	0.004633484	0.046967693
ENSG00000140905	0.009131052	0.100383222	1.000909581	0.7761718	0.9582856	-0.1112707	0.003943213	0.071900006	-1.112180272	0.004648061	0.047090229
ENSG00000176454	0.004125447	0.059296838	0.986668267	0.8179198	0.9663871	0.07924031	0.008340508	0.121545815	-0.907427958	0.004658366	0.047169382
ENSG00000164128	0.290883536	NA	1.088546146	0.022573552	NA	-3.509020674	0.002365332	0.049013105	-4.59756682	0.004664946	0.047210749
ENSG00000175879	0.763003302	0.933028823	0.383332402	0.000618976	0.011454272	-4.512674227	0.000203301	0.007233915	-4.896006629	0.004686675	0.047405307
ENSG00000128578	0.382618188	0.757444013	-0.277846654	0.001111456	0.018369452	-1.042329031	0.016948942	0.19254648	-0.764482377	0.004700172	0.047514477
ENSG00000103449	0.037329868	0.244577449	2.333325083	0.2487554	0.6854319	-1.426605	0.001779155	0.039491672	-3.759929899	0.00470249	0.047514477
ENSG00000057019	0.00091364	0.02030901	1.424900399	0.082713877	0.386559994	0.745933696	0.113890789	0.528409275	-0.678966703	0.004716342	0.047629018
ENSG00000153292	0.91560377	0.980521718	0.021457081	0.004608551	0.053975573	0.573268768	0.006395545	0.100722072	0.551811687	0.004719971	0.047640244
ENSG00000016402	0.167306922	0.542939054	-0.487190135	0.000925974	0.015804948	-1.171099416	0.053383144	0.369574897	-0.683909281	0.004733527	0.047735022
ENSG00000107372	0.230416031	0.625149947	0.258742488	0.001308508	0.02094221	0.693101639	0.043944026	0.33274312	0.434359151	0.004734406	0.047735022
ENSG00000143543	0.001039966	0.02213919	-0.668686632	0.133092333	0.507474406	-0.303011842	0.075398343	0.439222525	0.365674791	0.004741393	0.047780015
ENSG00000170584	0.039277653	0.251777949	-0.384356488	0.001371877	0.0215362	-0.598588519	0.254726438	0.72425737	-0.214232031	0.004756843	0.047910196
ENSG00000171860	0.007337536	0.087123742	3.704426093	0.003280558	0.04300439	4.042518	0.72490826	0.953999529	0.338091816	0.004769957	0.048016726
ENSG00000102390	0.001612591	0.030446155	-0.563904409	0.02787861	0.196739738	-0.392191448	0.339630391	0.790313113	0.171712961	0.004772851	0.048020315
ENSG00000103888	0.213074201	0.602539328	0.830009142	0.001242811	0.02017222	2.147134	0.047051294	0.346387145	1.317125087	0.004788671	0.048153881
ENSG00000067048	0.000118931	0.004254058	-5.129400543	0.7277328	0.9453125	-0.4618688	0.000462499	0.013936889	4.667531719	0.004794924	0.048191148
ENSG00000118707	0.023296893	0.185480353	0.919785434	0.000950608	0.0161135	1.337643	0.299476367	0.759933823	0.417857989	0.00480937	0.048310684
ENSG00000174501	0.019384278	0.164496035	1.416162024	0.000851519	0.014858395	2.004108661	0.310041248	0.768089406	0.587946637	0.004821073	0.04835125
ENSG00000196460	0.005823296	0.073940821	2.828982968	0.85676886	0.973508838	0.197440719	0.009807342	0.135509062	-2.631542248	0.004818949	0.04835125
ENSG00000198692	0.000115235	0.004174947	-5.656993465	0.9142931	0.9856064	-0.1546531	0.000176594	0.006446962	5.502340414	0.004818366	0.04835125
ENSG00000145107	0.072229297	0.357089625	-1.223995409	0.001197205	0.019561162	-2.333170209	0.134155665	0.566275507	-1.1091748	0.004844387	0.048507948
ENSG00000139793	0.039641589	0.252961224	-0.482270075	0.001421479	0.02201309	-0.7488144	0.257240038	0.725690442	-0.26654429	0.004843554	0.048507948
ENSG00000101336	0.061643556	0.326130808	3.325181417	0.000899416	0.01547445	5.822647	0.089852499	0.476293253	2.497465494	0.004842804	0.048507948
ENSG00000170324	0.019958252	NA	4.696112116	0.6994833	NA	-0.8952643	0.005592306	NA	-5.591376456	0.004853089	0.048569383
ENSG00000147231	0.313745556	0.703779961	-0.722502248	0.032531341	0.21812226	1.406072158	0.002086034	0.044791776	2.128574406	0.004866325	0.048676114
ENSG00000164292	0.000765098	0.018007545	2.001144476	0.012605716	0.113076822	1.484437968	0.383363137	0.821776369	-0.516706508	0.004876575	0.048752871
ENSG00000170854	0.00125999	0.025488518	-0.812934991	0.055694597	0.303769099	-0.481293607	0.18950061	0.653185605	0.331641384	0.00488214	0.048782736
ENSG00000197959	0.005410817	0.070478191	-2.432673832	0.553929664	0.893246119	0.463312998	0.000881016	0.023352465	2.89598683	0.004886006	0.048795599
ENSG00000171811	0.003543219	0.053427764	1.695990074	0.6471759	0.9238442	0.277451	0.013756283	0.169960356	-1.418539077	0.004891229	0.048822
ENSG00000163697	0.028294443	0.207947837	0.653853442	0.348318042	0.777417704	-0.28090715	0.001759197	0.039365782	-0.934760592	0.004894887	0.048832753
ENSG00000274414	0.060496874	0.323437293	1.145667702	0.1685944	0.5720442	-0.8671841	0.001236475	0.03044778	-2.012851787	0.004917562	0.049033123
ENSG00000151208	0.008759898	0.097559333	5.251343822	0.000400136	0.008176171	7.024446	0.276711855	0.74388884	1.773101914	0.004921524	0.049046787
ENSG00000224566	0.553852379	0.855772805	0.687263037	0.004467895	0.052831707	-4.659609613	0.001048539	0.026669503	-5.34687265	0.004948596	0.049290619
ENSG00000169676	0.061182543	0.32469021	3.877957865	0.000876685	0.015235724	6.699025224	0.100042128	0.499059764	2.821067358	0.004957692	0.049355242
ENSG00000125384	0.032140025	0.224601599	2.400625112	0.000897853	0.01546303	3.660019	0.19496501	0.660622528	1.25939359	0.004963825	0.049390316
ENSG00000158125	0.9581617	0.990402345	0.018951376	0.005689727	0.063237562	0.998386766	0.006678381	0.103880082	0.979435389	0.004970712	0.049412135
ENSG00000164687	0.017510441	0.153316612	-0.468957431	0.002232331	0.03166303	-0.603522424	0.495471906	0.879656762	-0.134564993	0.004971239	0.049412135
ENSG00000275131	0.001840054	0.033822786	1.090993914	0.357737757	0.783458567	0.324226911	0.028164194	0.25920996	-0.766767003	0.004991459	0.049586769
ENSG00000145246	0.044647948	0.271341555	-0.432012263	0.208817032	0.637568242	0.269866144	0.00110055	0.027754143	0.701878407	0.004996669	0.049586769
ENSG00000107562	0.094906774	0.414398667	2.225531231	0.06702478	0.3400623	-2.804705	0.00087219	0.023178865	-5.03023599	0.004996227	0.049586769
ENSG00000138190	0.162896896	0.538203019	0.560697607	0.001251006	0.02026999	1.285871	0.06662993	0.412182858	0.725173086	0.00502677	0.049842962
ENSG00000160299	0.02159837	0.176783997	-0.371203	0.001941283	0.02828093	-0.5015018	0.42296375	0.847357151	-0.130298843	0.005027752	0.049842962
ENSG00000266094	0.030059927	0.215780245	-0.579032124	0.276049145	0.712485079	0.290265835	0.001123572	0.028294602	0.869297958	0.005041849	0.049865182
ENSG00000115756	0.003926814	0.057596622	0.789071006	0.7781228	0.958285629	0.077478627	0.009318761	0.1308675	-0.711592379	0.005045582	0.049865182
ENSG00000253768	0.025792027	0.19626939	-1.705625525	0.00261502	0.036079723	-2.381517093	0.411291422	0.841660933	-0.675891567	0.005035244	0.049865182
ENSG00000153317	0.489227664	0.821523571	-0.207239319	0.001411257	0.021933756	-0.960567256	0.012398108	0.157785222	-0.753327937	0.005041154	0.049865182
ENSG00000259342	0.01214282	0.120482823	1.12040806	0.001323028	0.02115492	1.425496	0.47705556	0.870106193	0.30508844	0.005046986	0.049865182
ENSG00000123700	0.000904465	0.0202095	-2.002310882	0.1995344	0.6231601	-0.7494764	0.039792517	0.314711366	1.252834531	0.005045457	0.049865182
ENSG00000130303	0.240436882	0.635613858	1.36074289	0.01194826	0.1085374	-2.916365	0.00022712	0.007871283	-4.277107882	0.005048438	0.049865182
ENSG00000118257	0.009985245	0.106254735	0.984446596	0.001330321	0.021218104	1.225830009	0.526524876	0.889363874	0.241383413	0.005053548	0.049889615
ENSG00000162490	0.004981768	0.067224561	2.315437509	0.772751023	0.957720413	0.247678184	0.011621705	0.151665215	-2.067759326	0.005061892	0.049945939
ENSG00000203797	0.000949602	0.020759726	3.255736141	0.035767043	0.231693936	2.104895707	0.192012201	0.656674455	-1.150840434	0.005066592	0.049966257
ENSG00000118898	0.008941465	0.098954856	-0.820889796	0.5893918	0.9071844	0.1694615	0.001610625	0.036808185	0.990351282	0.005075303	0.050026096
ENSG00000115919	0.041651595	0.260129951	0.857388818	0.00093519	0.01591488	1.392237996	0.203126251	0.668781302	0.534849178	0.005087733	0.050122515
ENSG00000101608	0.003774426	0.055741625	0.671410359	0.003756488	0.04727898	0.6717533	0.998818837	0.999655052	0.000342971	0.005092876	0.050147078
ENSG00000158457	0.197608415	0.584647573	0.780731487	0.001303132	0.020895049	1.937537358	0.053456152	0.369574897	1.15680587	0.005110208	0.050291564
ENSG00000082269	0.010558057	0.109477229	-0.610531604	0.566105442	0.897516046	0.136715413	0.001749502	0.039273231	0.747247018	0.005127468	0.050409003
ENSG00000130702	0.00111104	0.023226534	0.975144068	0.1068572	0.4489993	0.4822899	0.099287883	0.497497933	-0.492854205	0.005125634	0.050409003
ENSG00000250397	0.001082298	0.022791836	2.125006431	0.089126722	0.40523923	1.127250909	0.108748809	0.519271651	-0.997755522	0.005150932	0.050613388
ENSG00000117862	0.010012869	0.106274777	-0.796360148	0.559405002	0.895391484	0.177478161	0.001620762	0.036942987	0.973838309	0.005158084	0.050620811
ENSG00000107796	0.001030979	0.022034771	1.489145726	0.06210082	0.3263423	0.8550484	0.153805353	0.600830283	-0.634097348	0.005159333	0.050620811
ENSG00000262519	0.337263602	0.724512457	0.919080382	0.002277492	0.03217098	2.818006	0.032179402	0.280449795	1.898926095	0.005163129	0.050620811
ENSG00000171291	0.049441714	0.288329125	-1.215434676	0.001582256	0.0240909	-1.992214	0.225435116	0.693667519	-0.776779464	0.005164856	0.050620811
ENSG00000269343	0.053892904	0.303777874	-0.49647336	0.001378211	0.02161372	-0.8271569	0.20330767	0.668781302	-0.330683539	0.005165061	0.050620811
ENSG00000109846	0.048844245	0.286325466	1.68791692	0.000595155	0.011130037	2.94040997	0.142730315	0.582939754	1.25249305	0.005176076	0.050702505
ENSG00000230989	0.200322635	0.588650885	0.228453657	0.001338982	0.02127565	0.5716444	0.054063147	0.372238563	0.343190736	0.005179158	0.05070645
ENSG00000163683	0.010899601	0.11202368	0.802461207	0.001533663	0.023475694	0.998419139	0.533674229	0.891664767	0.195957932	0.005244839	0.051322949
ENSG00000230409	0.001953284	0.035189786	1.250868569	0.005425786	0.061173423	1.123913277	0.750688037	0.959186174	-0.126955292	0.005255276	0.051358154
ENSG00000168743	0.004993961	0.067288005	1.444290611	0.001455233	0.022438734	1.637441076	0.70666142	0.950229433	0.193150465	0.005256237	0.051358154
ENSG00000099250	0.020243882	0.168911735	0.983059662	0.001044369	0.01744502	1.387278	0.338580049	0.789778909	0.404217986	0.005259292	0.051358154
ENSG00000250133	0.075190056	0.365539677	-2.97968784	0.001459648	0.02248276	-6.181311	0.115696896	0.532396832	-3.20162331	0.005257566	0.051358154
ENSG00000105835	0.002012306	0.03584029	-0.758207681	0.024975996	0.182545463	-0.550333394	0.397190732	0.83031406	0.207874287	0.005280753	0.051541134
ENSG00000103260	0.001117646	0.023279783	1.03707299	0.03313063	0.2204225	0.6786887	0.258877698	0.728474571	-0.358384327	0.005297826	0.051681109
ENSG00000128602	0.715380172	0.919304276	-0.115675503	0.011252326	0.103860656	0.799766131	0.003773919	0.069819474	0.915441634	0.005307418	0.051701692
ENSG00000120915	0.004384966	0.061435942	-0.798675296	0.915955513	0.986484399	0.029327893	0.003157551	0.060428534	0.82800319	0.005308131	0.051701692
ENSG00000235097	0.000430507	0.011664362	-4.156090295	0.5396646	0.8876706	-0.6725542	0.003254962	0.061636927	3.48353605	0.005303482	0.051701692
ENSG00000148468	0.022635463	0.181812857	0.754052115	0.00121481	0.01977371	1.067958	0.33870262	0.789950661	0.313906297	0.005320293	0.051793488
ENSG00000158201	0.156330894	0.52738687	0.3581147	0.001283219	0.02065274	0.8089899	0.071666796	0.427571799	0.450875198	0.005324094	0.051803848
ENSG00000144730	0.010158174	0.107048752	-0.744461195	0.004139198	0.050293009	-0.832387391	0.766169115	0.961480743	-0.087926196	0.005345525	0.051985641
ENSG00000136451	0.001556167	0.029715705	0.937895391	0.01225349	0.110529	0.7427917	0.509616338	0.884808962	-0.195103675	0.005349499	0.05199757
ENSG00000248122	0.166472086	0.541805057	1.891794856	0.00264237	0.036340515	3.94300441	0.064800733	0.406682344	2.051209553	0.005364415	0.052098807
ENSG00000179361	0.01729046	0.152214182	0.715386406	0.001415623	0.02196428	0.9561221	0.416820084	0.844565438	0.240735677	0.00536542	0.052098807
ENSG00000112541	0.000687254	0.016477308	6.250189022	0.007528606	0.077889161	4.974861069	0.382354986	0.820549054	-1.275327953	0.005379618	0.052209884
ENSG00000165507	0.000824254	0.018927215	2.07844718	0.01402222	0.1217831	1.52783	0.373734704	0.81658432	-0.550617465	0.005392171	0.052304892
ENSG00000277496	0.224943732	0.617742522	-0.69523277	0.04855404	0.2815545	1.106657	0.001517667	0.035410246	1.801890098	0.005415959	0.052481835
ENSG00000221890	0.040509663	0.256521443	1.312991199	0.000995105	0.01670319	2.084525	0.204747468	0.67071283	0.771533555	0.005415278	0.052481835
ENSG00000116984	0.007310857	0.087034107	0.570492639	0.903735566	0.983280663	-0.025833361	0.005099957	0.085459131	-0.596326	0.005425199	0.052533252
ENSG00000130720	0.083970537	0.389095906	2.044389765	0.001340344	0.021275654	3.704663896	0.107498847	0.516144266	1.660274131	0.005426817	0.052533252
ENSG00000137203	0.66934348	0.903190968	0.094283367	0.008519641	0.084924931	-0.581778689	0.00223594	0.046823059	-0.676062055	0.005453314	0.052708875
ENSG00000204136	0.00132327	0.026473103	-4.434229805	0.138526682	0.518440144	-1.701390525	0.052271048	0.364299085	2.73283928	0.005450142	0.052708875
ENSG00000138316	0.013460704	0.129807018	1.822774668	0.000743861	0.01337318	2.48022	0.362192969	0.808059832	0.657445235	0.005452529	0.052708875
ENSG00000261379	0.00546899	NA	4.968334069	0.478386894	NA	1.400089031	0.026322196	NA	-3.568245037	0.00546005	0.052747035
ENSG00000187098	0.012023351	0.119938969	1.277012394	0.727779979	0.945312537	-0.178128765	0.004282707	0.075656682	-1.455141159	0.005465753	0.052775196
ENSG00000124201	0.516211765	0.834846498	0.140471038	0.01324659	0.1170159	-0.5365243	0.001773845	0.039470824	-0.676995348	0.005483092	0.052915614
ENSG00000003096	0.001854935	0.0339629	1.805736994	0.003600288	0.046088504	1.690258669	0.838766907	0.973235548	-0.115478324	0.005496259	0.053015647
ENSG00000081842	0.001139809	0.023598574	4.881659334	0.117841551	0.476755543	2.39110588	0.0665082	0.412146843	-2.490553454	0.005514708	0.0531665
ENSG00000077097	0.129613932	0.484995149	-0.325735001	0.001204312	0.019621383	-0.696335133	0.085035846	0.464340921	-0.370600131	0.005523519	0.053224339
ENSG00000171132	0.009010262	0.099500358	-0.608210296	0.004487579	0.052963915	-0.662599097	0.818312955	0.968698613	-0.054388802	0.005535166	0.053309425
ENSG00000107968	0.511920941	0.833005645	-0.167682102	0.01841526	0.1468186	0.600009	0.002610678	0.052654622	0.767691054	0.005539072	0.053319903
ENSG00000238290	0.039084839	NA	2.864182449	0.308195666	NA	-1.833514441	0.004959294	NA	-4.697696889	0.005547092	0.053342848
ENSG00000076356	0.596960019	0.873865191	-0.134578825	0.01489183	0.126424945	0.618872473	0.003047501	0.05902126	0.753451297	0.005544487	0.053342848
ENSG00000271579	0.125953348	NA	2.227621113	0.0640255	NA	-3.429654	0.00149085	NA	-5.657275143	0.005563362	0.053444985
ENSG00000167491	0.11822308	0.463774378	-0.260178658	0.001241839	0.02017222	-0.5383504	0.09561221	0.489317641	-0.278171707	0.005562763	0.053444985
ENSG00000141068	0.071941109	0.356802186	-0.49683901	0.1475411	0.5351981	0.3984938	0.001171905	0.029140271	0.895332798	0.005577612	0.053554695
ENSG00000084674	0.539006784	NA	-0.788036945	0.001132932	NA	-5.532271509	0.005783313	0.093389207	-4.744234565	0.005586491	0.053558434
ENSG00000095015	0.009518321	0.102866022	-0.85957657	0.591224334	0.908041166	0.177545103	0.001755209	0.039351654	1.037121673	0.005585776	0.053558434
ENSG00000197182	0.001260722	0.025488518	1.837163812	0.156867	0.5528261	0.8084754	0.070131713	0.422584563	-1.028688462	0.005585811	0.053558434
ENSG00000203650	0.011092436	NA	5.686360079	1	NA	0	0.012071126	NA	-5.619830344	0.0056166	0.05381983
ENSG00000137767	0.687244992	0.90889892	0.098138234	0.003591138	0.04600561	0.708702	0.012120345	0.15581365	0.610563718	0.005630769	0.053928291
ENSG00000173535	0.001109762	0.023226534	2.248046367	0.108193398	0.45269149	1.11630067	0.095443223	0.489297883	-1.131745698	0.005646787	0.054054343
ENSG00000203783	0.028893757	0.210642837	-4.566217017	0.003279063	0.043004387	-6.363051648	0.452127686	0.860098709	-1.796834631	0.00565116	0.054068859
ENSG00000042286	0.015147079	0.13839909	0.737025048	0.5991178	0.9113398	-0.1631379	0.003255362	0.061636927	-0.900162963	0.005655719	0.054085139
ENSG00000164707	0.019770541	0.166480496	-1.734522463	0.293290011	0.728380884	0.759268513	0.000771435	0.020939443	2.493790976	0.005675214	0.054244154
ENSG00000251151	0.081130892	NA	-2.901973309	0.001593996	NA	-6.101851	0.114180804	0.52892666	-3.199878002	0.005696202	0.054417276
ENSG00000102144	0.001239361	0.02520473	0.73635248	0.058105851	0.312017102	0.432072784	0.181957025	0.643655779	-0.304279696	0.005717792	0.054540932
ENSG00000259479	0.002210692	0.038457995	-1.83491621	0.849489	0.9718262	-0.108405	0.004082378	0.073536572	1.726511165	0.0057159	0.054540932
ENSG00000167769	0.000854852	0.019403331	-6.380354807	0.1425416	0.5259337	-2.265808	0.033680004	0.287606525	4.114546913	0.005713797	0.054540932
ENSG00000165804	0.001542196	0.029528348	-0.929135955	0.05431047	0.3000738	-0.5640532	0.214005375	0.679952235	0.365082706	0.005741426	0.054738786
ENSG00000237523	0.002228413	0.038713489	1.551426933	0.3706852	0.7908399	0.4578758	0.030403875	0.271906685	-1.093551102	0.005755477	0.054838969
ENSG00000167565	0.007903197	0.091104277	0.466318666	0.002859078	0.03864135	0.5232003	0.74452005	0.957771273	0.056881678	0.00575773	0.054838969
ENSG00000197122	0.03891213	0.250836718	0.366566767	0.001371255	0.0215362	0.5678156	0.256262767	0.725162111	0.201248829	0.00576099	0.054842421
ENSG00000212864	0.774111039	0.937070639	-0.113277209	0.0107965	0.101228215	0.994898722	0.004642648	0.079917351	1.108175932	0.005786937	0.055061729
ENSG00000138018	0.128201846	0.482967543	-0.331311564	0.001273346	0.020551525	-0.702745485	0.089016512	0.473560844	-0.37143392	0.005809195	0.055217993
ENSG00000167549	0.713141237	0.918330572	-0.204416846	0.001552805	0.02374757	-1.776019	0.005145808	0.08598433	-1.571601858	0.005809143	0.055217993
ENSG00000232229	0.006416718	0.079826196	1.506533624	0.001752273	0.02621552	1.72308	0.680763875	0.942683346	0.21654616	0.005824779	0.055338324
ENSG00000113811	0.950963863	0.989671885	0.009228536	0.005570275	0.062312469	0.413223397	0.006826002	0.105438304	0.403994861	0.005840501	0.055404249
ENSG00000270917	0.587005977	NA	-0.674684931	0.001370587	NA	-5.333813057	0.005705182	NA	-4.659128125	0.005838456	0.055404249
ENSG00000171298	0.001296612	0.026060992	0.89859425	0.0336367	0.2224133	0.5937092	0.274650307	0.743028747	-0.304885016	0.005834779	0.055404249
ENSG00000125520	0.033362855	0.229597987	0.415779223	0.001420282	0.02201309	0.6228889	0.288011044	0.751683857	0.207109673	0.005844491	0.055414323
ENSG00000160695	0.10494331	0.436005857	2.889542401	0.057539454	0.310617574	-4.04296869	0.000881349	0.023352465	-6.932511091	0.005861807	0.055550677
ENSG00000180198	0.733471287	0.92517401	-0.055506897	0.010714235	0.100621402	0.414232862	0.00386427	0.070827692	0.469739759	0.005886222	0.055754128
ENSG00000272170	0.008912007	NA	4.369748092	0.001415803	NA	5.24613667	0.475786081	NA	0.876388578	0.005897193	0.055830108
[truncated: 56,885 more rows]
